# Supplementary material for: Viral-bacterial co-infections screen in vitro reveals molecular processes affecting pathogen proliferation and host cell viability
Source: Nat Commun. 2024 Oct 4;15:8595. doi: 10.1038/s41467-024-52905-2 (PMC11452664; doi:10.1038/s41467-024-52905-2)
Supplement: Supplementary file 4 — Supplementary Data 1 [file 41467_2024_52905_MOESM4_ESM.xlsx]

## Sheet: LEGEND
Table sheet	Description
Dynamic metrics z-scores	Z-transformed interaction scores based on the dynamic calculation (as described in the methods section). This data is the direct source for figure panel 1B
AUC metric EOB	Non-Z-transformed interaction scores based on the area under the curve (as described in the methods section), hence raw Excess over Bliss values. This data is the direct source for figure panel 2A, and is the source for panels 2B, 2C, 2D and Supplementary Figure S2.
AUC metric z-scores	Z-transformed interaction scores based on the area under the curve (as described in the methods section). This data is used for the quality control depicted in Supplementary Figure S1.

## Sheet: Dynamic metrics z-scores
	CD AUC			CD MAX_Death			CD t_onset			CD t50_rel			CD g			BG AUC			BG MAX_Death			BG t_onset			BG t50_rel			BG g			VG AUC			VG MAX_Death			VG t_onset			VG t50_rel			VG g
mAdV1_LPS_subsequent	0.537683			0.9138			0.127182			-0.23027			-0.17386																		-0.48751
mAdV1_Salmonella_subsequent	1.08115	-0.51018		2.48385	0.740833		0.454096	0.372368		-1.5025	-2.28542		-0.90678	-0.21072		-0.00654	-1.05017		0.261064	-1.44136		-1.37419	-0.678		-1.06435	-0.39664		0.047374	-3.07711		0.853397	-0.24145			0.322094			0.423918			0.973197			0.315998
mAdV1_Shigella_subsequent	-0.44219	-1.4564		-0.27984	-1.48182		0.454096	0.127182		-0.23027	0.161188		0.302851	0.708309		0.172372	1.52756		0.44236	0.821536		-0.85205	-3.46276		0.404613	-3.33457		0.211435	-0.14797		1.17301	-0.5311			0.096032			0.226678			1.69369			0.25899
mAdV1_Yersinia_subsequent	0.868859	-0.0331		0.45185	0.45185		0.127182	0.372368		0.259052	0.063324		0.620492	-0.04045		1.72192	-2.63647		0.613708	-3.17252		0.018184	0.018184		0.137528	-0.12956		-2.90746	1.13505		1.44881	-0.45859			0.128305			-1.94296			-1.54851			0.083229
mAdV1_Citrobacter_subsequent	0.506539	-1.33318		0.33415	-1.02679		0.78101	0.372368		0.259052	-0.03454		0.183478	0.566233		-0.34533	-0.37016		0.271013	0.168204		-1.72229	0.018184		-1.59852	0.003986		0.342192	0.212598		1.0187	-0.43742			0.172604			2.59355			0.793075			0.449617
mAdV1_Vibrio_subsequent	0.852245	0.778715		0.45185	0.45185		0.617553	0.127182		0.161188	0.161188		-1.46253	-5.8939		0.167582	-0.27869		0.490448	0.072029		1.06247	0.88842		-0.53018	0.003986		0.501192	-0.33876		1.25743	-0.17973
mAdV1_Escherichia_subsequent	0.894416	-1.00674		0.151497	-0.90549		0.454096	0.372368		0.748373	0.063324		0.366601	0.542514		-0.19789	-0.05282		0.22182	0.244482		-1.20015	1.06247		-1.59852	1.07232		0.106332	0.004386		1.25721	-0.40446			-0.13307			0.029439			-1.90876			0.006373
mAdV1_LPS_simultaneous	0.229494	-1.21371		0.193077	-0.94651			-0.19973			-0.23027			0.350627																	0.734993	-0.33217			0.056452			0.621157			0.072587			0.253805
mAdV1_Salmonella_simultaneous	2.22978	0.008846		2.49744	0.713813		-0.28146	-0.52665		-0.03454	-0.62173		-1.204	-0.4345		1.10013	0.816886		0.722044	0.385981		0.192231	-0.85205		-0.53018	-1.19789		0.609017	0.065367		0.685805	-0.39309			0.028442			-0.36504			-1.18827			-0.06745
mAdV1_Shigella_simultaneous	1.16518	-0.83426		1.63005	-0.63202		-0.44492	-1.01702		1.62915	-0.426		-0.53664	0.139303		-0.14394	1.20233		0.213529	0.483815		-0.678	1.58461		0.27107	0.27107		-0.05503	0.068078		-0.31472	-0.09681		0.297129	0.244761		-0.36504	0.029439		0.793075	0.612953		0.373497	0.261691
mAdV1_Yersinia_simultaneous	0.475252	0.963003		0.45185	0.45185		0.290639	0.290639		-0.23027	0.356917		0.247995	-0.18359		1.00607	2.16662		0.674509	1.19684		-0.15586	0.192231		0.27107	0.137528		0.603431	1.25658		0.733804	1.12704		0.548004	0.621075		2.19907	1.01564		2.05393	-0.28766		0.363331	0.293287
mAdV1_Citrobacter_simultaneous	2.5081	0.661413		2.6829	0.714629		0.045453	0.045453		-1.01318	0.063324		-0.70117	-0.44199		0.171336	1.48155		0.396483	0.698829		-1.0261	-2.24443		0.671697	-4.13582		0.03451	0.265839		0.177262	-0.74224			-0.15302			0.423918			0.432831			0.267103
mAdV1_Vibrio_simultaneous	0.407164	0.344213		0.45185	0.45185		0.127182	0.20891		-0.1324	-0.03454		-8.89074	-2.08489		0.869653	-0.05704			0.174284			-2.41848			-2.13269			-0.32673		-0.13638	-0.86177		0.390446			1.21288			1.15332			0.413765
mAdV1_Escherichia_simultaneous	0.86814	0.764869		1.48849	0.612326		0.127182	0.20891		-0.81745	1.13983		-0.28986	0.03506		0.620622	0.030477			0.254431			-0.678			-0.53018			-0.12577		-0.06478	0.589445		0.361065			-0.56228			-0.28766			0.327295
mAdV2_LPS_subsequent	-0.56633	0.547505		-0.56019	0.847841		-1.09875	0.535825		-0.91532	-0.03454		0.12223	-0.048																	1.6528	1.348		1.0901	0.897373		-0.1678	-0.1678		-2.269	-1.36839		0.93405	0.849093
mAdV2_Salmonella_subsequent	0.291328	0.527722		0.639795	0.976684		0.617553	0.290639		-1.01318	-0.52386		0.084287	-0.10796		0.842511	0.744811		0.555671			0.366278			0.404613			0.447153			0.024064	0.06622		0.522429	0.562009		-1.154	0.423918		-3.16961	-0.6479		0.766637	1.03938
mAdV2_Shigella_subsequent	-0.21744	0.195882		-0.72675	0.21448		-0.28146	0.127182		1.04197	0.650509		0.389994	0.080262		0.785497	0.76278		0.473313			0.192231			-1.19789			0.224456			1.91479	1.01815		2.00622	0.925535		0.423918	0.226678		-1.54851	-1.00815		1.78965	1.04394
mAdV2_Yersinia_subsequent	-0.19936	0.470942		-0.18299	0.507041		0.372368	0.290639		0.063324	-0.1324		0.463501	0.088749		-1.45931	0.360669		-1.30373	0.588282		-0.15586	1.41056		0.27107	0.404613		-0.77043	0.659779		-1.86815	-1.05304		-1.70805	-0.58992		1.41012	0.226678		1.15332	-0.6479		0.077261	0.004494
mAdV2_Citrobacter_subsequent	-0.00243	0.897352		0.367745	1.174		-0.03628	0.372368		-0.32813	0.161188		-0.03365	-0.14095		-0.2078	0.154491		0.234532	0.420251		-0.85205	0.88842		0.003986	0.671697		0.037095	0.100736		1.19674	-0.18951		0.761735	0.466561		0.423918	-0.36504		-2.62924	-2.08888		0.64439	0.559612
mAdV2_Vibrio_subsequent	0.685017	2.97869		0.45185	3.62544		0.372368	0.045453		-0.23027	0.650509		-0.33434	-1.37205		0.018268	0.125938		0.303071			0.366278			-0.93081			0.073058			-1.6818	-1.08673		-1.41272	-0.69785		2.00183	-0.95676		3.67503	-1.54851		-0.05226	-0.07398
mAdV2_Escherichia_subsequent	1.68116	1.08023		1.32369	0.902376		0.20891	0.20891		0.944102	0.748373		-0.2456	0.002657		0.857785	0.107915														-0.83088	-0.17333		-0.14556	0.679988		0.226678	0.423918		-1.36839	-0.6479		0.397136	1.00069
mAdV2_LPS_simultaneous	-0.37398	-0.12963		-1.06914	-0.06757		-5.02172	0.20891		-1.5025	-0.426		0.133372	0.208771																	1.41296	1.5279		1.29104	1.65289		-0.36504	-1.154		-0.10754	0.252709		1.87731	1.04897
mAdV2_Salmonella_simultaneous	1.02107	0.222381		1.06448	0.659639		-0.6901	0.617553		0.454781	-0.1324		-0.43191	-0.01737		1.03646	-0.77453		0.593257	-0.82229		-0.678	0.018184		-0.39664	0.805239		0.17914	-2.1438		-0.53424	-0.13843		-0.29215	0.271097		-0.56228	0.226678		0.252709	0.432831		-0.2514	-0.17757
mAdV2_Shigella_simultaneous	-0.35834	-0.98721		-1.19376	-1.63837			-3.38715			-0.426			0.535913		0.809479	0.009602														1.34938	-0.08142		1.237	0.460776		-0.36504	-0.95676		0.973197	0.793075		0.533665	-0.21951
mAdV2_Yersinia_simultaneous	0.857303	1.06977		0.762296	0.45185		0.372368	0.372368		0.063324	0.259052		-0.1606	-2.14231		-0.52138	2.56237		0.053788	1.78163		-0.15586	0.192231		-0.39664	0.137528		1.87127	1.1712		-1.36413	-1.77143		-1.86759	-3.14373		-0.75952	-1.154		-0.82802	-0.82802		-2.06642	-3.9189
mAdV2_Citrobacter_simultaneous	1.18051	-0.65186		0.974785	-0.92334		0.20891	0.454096		0.944102	0.552645		-0.13623	0.402061		-0.17575	-0.45547		0.245034	0.017861		-0.678	-1.54824		-0.2631	0.003986		0.009756	-0.13602		-0.70307	-0.99509		-0.40846	-0.98161		-0.36504	-0.75952		0.973197	0.973197		-0.52562	-1.95938
mAdV2_Vibrio_simultaneous	0.277009	0.169354		0.45185	0.45185		0.127182	0.20891		-0.1324	-0.32813		-0.14362	-1.01889		0.778965	-0.11665		0.346185	0.262169		-0.85205	-0.85205		-1.59852	-2.13269		0.022723	0.163954		-1.53795	-1.89009		-1.79573	-3.27008		-0.36504	-1.154		1.33344	0.432831		-1.73144	-3.17979
mAdV2_Escherichia_simultaneous	1.60607	0.50836		1.32945	0.40564		0.127182	0.127182		1.92274	0.748373		-0.30671	-0.04887		0.125504	-0.00992		0.364978	0.185339		-0.32991	-1.89633		-0.12956	-1.8656		-0.01238	-0.23772		-0.9903	-1.44787		-1.05346	-2.03839		-1.94296	-1.154		-1.54851	0.072587		-1.20401	-3.24074
mAdV3_LPS_subsequent	0.050481	-1.23492	0.006888	0.034762	-1.06072	-0.16956																									1.456	-0.39189	-0.45259	0.713022	0.032248	0.049298	-0.1678	-0.56228	0.029439	-0.10754	1.69369	0.432831	0.080878	-0.03886	0.119471
mAdV3_Salmonella_subsequent	1.09036	-0.17041	0.887804	0.45185	0.389294	0.45185	0.290639	0.20891	0.372368	0.259052	-0.1324	0.063324	0.012397	-0.15606	-0.08909	2.5385	1.36954	-0.65695	3.1093	0.786161	-0.05897	0.018184	-0.50396	0.018184	0.27107	-1.46498	0.27107	3.53732	0.451965	-0.24336	-0.15284	-0.21355	0.53793		0.128305	0.412824		0.226678	-0.1678		-0.46778	1.69369		0.024233	0.192723
mAdV3_Shigella_subsequent	-0.81774	-0.36949	0.554077	-0.78862	-0.71425	0.437938	0.20891	-0.6901	0.290639	-1.01318	2.50993	0.846238	0.438333	0.355415	0.089858	-1.02829	-0.20583	-0.35995	-0.3895	0.142779	0.077556	0.88842	1.06247	0.714373	0.137528	0.938781	1.20586	0.100392	0.011331	-0.10672	-0.13942	-0.37661	-0.99457	0.210814	0.052342	-0.3124	0.621157	-0.36504	1.41012	0.252709	0.252709	1.33344	0.230215	-0.03749	0.269866
mAdV3_Yersinia_subsequent	-0.06685	-0.60171	0.619219	-0.14655	-0.99261	0.52359	0.699282	0.372368	0.290639	-0.71959	0.748373	0.454781	0.288909	0.673285	0.115954	-1.80932	-2.07615	-2.23013	-1.46236	-2.2992	-2.80108	2.10675	-1.0261	0.714373	0.137528	-0.53018	3.34254	0.459229	-0.56203	-2.52837	-0.10698	-0.4653	-0.20414	0.309002	0.10882	0.180672	0.621157	-0.1678	-0.1678	2.23405	-0.82802	-1.18827	0.24636	0.317329	0.051853
mAdV3_Citrobacter_subsequent	-0.15002	-1.14852	-0.68508	-0.20409	-0.57421	-0.74813	0.290639	0.20891	0.290639	-0.62173	-1.7961	-0.32813	0.270255	0.157078	0.444609	-0.76253	-0.74517	-0.02283	-0.17504	-0.15957	0.379349	-1.0261	0.366278	0.366278	0.404613	-0.79727	0.27107	-0.0237	0.13792	0.175021	-0.36436	-0.72612	-0.6343	-0.0014	-0.19945	-0.0291	0.818397	-1.94296	-0.56228	-0.10754	-1.72863	0.612953	0.052208	0.018204	0.188846
mAdV3_Vibrio_subsequent	0.04992	0.037932	0.533832	0.242677	0.45185	0.45185	0.290639	0.290639	0.20891	-0.52386	-0.426	0.063324	0.104021	1.6983	-0.11147	-0.02491	0.99373	0.270862													1.52766	-0.17579	0.932817
mAdV3_Escherichia_subsequent	-0.41028	-0.83053	-0.78418	-0.5742	0.089747	-0.842		0.290639	0.372368		-1.60037	-0.23027		0.008671	0.4739	0.11819	0.292838	0.253685													2.45978	0.926094	-0.45334	1.94045	0.426981	0.183717	0.226678	0.029439	1.80459	-0.28766	-0.46778	2.5943	0.21422	0.120882	0.242223
mAdV3_LPS_simultaneous	-0.45335	0.071669		-0.36389	-0.01739		0.290639			-0.1324			0.273136																		-0.78764	-0.52217		-0.24161	-0.07325		1.60736	1.01564		0.432831	-0.46778		0.179778	0.035558
mAdV3_Salmonella_simultaneous	-0.99467	-0.21589		-0.59338	-0.11809		0.454096	0.290639		-0.32813	-0.03454		0.294149	0.162525		1.8394	0.725034		1.49698	0.858569		0.192231	1.06247		-0.53018	0.805239		1.38556	0.954871		-1.16301	-0.24136		-0.67867			-0.1678			-1.72863			0.061458
mAdV3_Shigella_simultaneous	-1.3397	0.074924		-1.14746	0.01113		0.045453			-1.30678			0.426411			1.10108	-0.14189														-1.36348	-0.7643		-0.95314	-0.17235		-0.36504	-0.36504		-0.28766	0.793075		-0.0273	0.076468
mAdV3_Yersinia_simultaneous	-1.11314	-1.29858		-0.81926	-1.27107		0.127182	0.372368		-0.426	0.063324		0.312446	0.440151		-1.46529	-1.77455		-0.95219	-1.49829		0.192231	-0.15586		0.805239	0.003986		-0.52863	-0.48481		-1.06847	-0.62279		-0.9026			-2.73192			-1.72863			-0.82793
mAdV3_Citrobacter_simultaneous	-2.31534	-0.11738		-2.0168	-0.11049		-0.03628	0.290639		-0.81745	0.063324		0.735798	0.137955		-1.25427	-0.64997		-0.83114	-0.0949		0.540326	-0.32991		1.07232	0.137528		-0.27586	-0.06918		1.87262	-0.24484		1.21447			0.029439			2.05393			0.218165
mAdV3_Vibrio_simultaneous	-0.66338	-0.05295		-1.23249	0.45185		0.20891	0.290639		0.650509	-0.03454		0.289532	0.314709		1.10397	0.103252			0.603206			0.018184			0.938781			0.505509		1.6497	1.04024
mAdV3_Escherichia_simultaneous	-0.86935	-0.53404		-1.03623	-0.71904		0.372368	0.20891		0.063324	1.04197		0.513654	0.372014		1.05722	0.761073														1.78692	-0.10815		1.20122			1.60736			2.5943			0.424854
MNV1_LPS_subsequent	0.186602	0.089714		0.159763	-0.11635		-1.58912	-1.2622		0.259052	-0.81745		-0.01353	0.242417
MNV1_Salmonella_subsequent	0.164346	0.318878		0.031617	0.085061		0.535825	0.20891		-0.03454	-0.1324		0.235078	0.200292		-0.56314	1.39884		-0.29609	1.05147		0.018184	1.75866		-0.39664	1.20586		-0.03092	1.1166
MNV1_Shigella_subsequent	-0.26894	0.073023		-0.37929	-0.29205		-1.50739			-0.426			0.171			0.232551	0.747117
MNV1_Yersinia_subsequent	-0.01139	-0.51339		0.207958	-0.86339		0.127182	0.372368		-0.03454	0.259052		0.140509	0.474251		-0.66613	-2.17339		-0.1369	-2.22513		0.018184	0.018184		0.538155	0.27107		-1.43357	-1.35228
MNV1_Citrobacter_subsequent	-1.23964	-0.97188		-1.70226	-1.27441		0.454096	0.290639		0.063324	0.748373		0.82026	0.614917		-0.21911	0.284698		0.261064	0.369952		0.192231	0.366278		-0.79727	0.27107		0.175521	0.060745
MNV1_Vibrio_subsequent	0.174564	-0.0351		0.45185	0.070242		0.045453	0.20891		-0.52386	-0.1324		-0.54057	0.179751		0.174208	1.29039
MNV1_Escherichia_subsequent	1.41611	0.200536		1.85128	-0.10487		0.045453	0.127182		-0.62173	2.02061		-0.3253	0.250045		0.146191	1.39374
MNV1_LPS_simultaneous	-1.03333	0.239561		-0.77445	0.275695		-2.81505	-0.93529		-2.97047	-0.426		0.204986	0.000718
MNV1_Salmonella_simultaneous	-1.29533	-0.22662		-0.90068	-0.74682		-0.36319	-0.60838		-0.52386	-0.32813		0.286218	0.0689		1.21586	-0.2897		0.603206	0.158255		0.018184	0.540326		-0.12956	0.27107		0.233363	-1.31857
MNV1_Shigella_simultaneous	-1.16062	-0.20308		-1.25751	-0.61145			-4.61307			-1.01318			-0.56726		0.0364	0.055617			0.293122			1.06247			0.27107			0.026575
MNV1_Yersinia_simultaneous	0.258728	0.01264		0.441535	-0.96345		0.290639	0.290639		-0.23027	0.846238		-0.0794	0.589119		-0.40629	-0.46458		0.081425	0.180364		0.192231	0.540326		0.671697	0.27107		0.744957	0.775562
MNV1_Citrobacter_simultaneous	-0.35109	0.242376		-0.23771	-0.06159		0.454096	-0.19973		0.161188	-0.23027		0.194191	0.172321		-0.19533	-0.34763		0.139462	0.185892		0.540326	0.366278		-0.93081	0.137528		0.070986	0.172589
MNV1_Vibrio_simultaneous	0.39938	-0.01615		0.45185	-0.17779		0.372368	0.290639		0.063324	0.063324		-0.73258	0.365437		0.353928	-0.15823			0.226794			-1.72229			-0.53018			-0.13007
MNV1_Escherichia_simultaneous	-1.21046	-0.00507		-1.03093	-0.39437		0.290639	0.127182		-0.1324	-0.426		0.413421	0.359573		0.266022	-0.08237			0.236743			-0.85205			0.538155			-0.10166
MNV2_LPS_subsequent	0.16559	-0.20279		0.305809	0.005219		0.045453	-0.03628		0.063324	-0.81745		0.097627	0.141791
MNV2_Salmonella_subsequent	0.02376	0.633555		0.529313	1.34913		0.454096	-0.03628		-0.426	-0.91532		-0.04316	-0.38054		1.08655	1.79609		1.00283	2.07514		1.9327	0.540326		0.27107	1.07232		2.04065	2.31923
MNV2_Shigella_subsequent	0.529908	0.255102		0.339923	0.234715		0.045453	-0.03628		1.33556	-0.32813		0.082745	-0.01989		-0.41148	-0.21705		0.137251	0.41196		0.88842	-1.54824		0.404613	-0.53018		0.244829	0.33336
MNV2_Yersinia_subsequent	0.278294	0.381407		-0.08526	0.338291		0.372368	0.20891		0.748373	0.063324		0.423632	-0.03995		-2.04852	-2.02355		-2.09745	-2.10353		0.88842	0.540326		0.404613	0.538155		-2.50692	-3.2258
MNV2_Citrobacter_subsequent	-0.2893	-0.63429		-0.31187	-0.30633		0.372368	0.127182		0.161188	-0.32813		0.345703	0.188649		-1.59653	-1.21728		-1.3695	-0.64929		0.366278	-0.678		0.805239	1.33941		-0.59322	-0.43417
MNV2_Vibrio_subsequent	0.085465	1.1476		0.45185	1.19661		0.20891	0.20891		-0.32813	-0.23027		-0.35275	0.301044		-0.52401	-0.71985		-0.07223	-0.40001		-0.678	0.018184		0.538155	1.07232		-0.06284	-1.17764
MNV2_Escherichia_subsequent	0.432509	1.17635		0.434376	0.993684		0.454096	0.290639		0.161188	-0.23027		0.090373	-0.10777		-0.45417	0.007055		0.207448	0.361108		1.06247	0.366278		1.33941	0.538155		0.316697	0.361273
MNV2_LPS_simultaneous	0.507217	0.34266		0.214615	0.345582		2.98768	0.372368		0.063324	-0.03454		1.12717	0.12682
MNV2_Salmonella_simultaneous	0.153059	0.19498		-1.13445	-0.3516		1.18965	0.535825		0.161188	0.063324		1.76484	0.396648		-0.43411	-0.2393		-0.26348	0.060421		2.10675	-0.15586		-0.2631	0.27107		-0.07351	-1.03025
MNV2_Shigella_simultaneous	0.414074	0.01247		-0.43531	-0.1711		2.49731			1.33556			1.38071			0.006716	0.213844
MNV2_Yersinia_simultaneous	-1.16093	-0.65937		-1.78392	-1.26902		0.944467	0.290639		0.356917	0.356917		0.834293	0.511685		-2.28237	-2.22846		-2.28704	-2.70325		-0.15586	1.23651		0.938781	0.404613		0.519686	-2.57459
MNV2_Citrobacter_simultaneous	0.350181	-1.33604		-0.69845	-1.61541		1.35311	0.372368		0.944102	-0.03454		0.778532	0.687374		-0.64969	-0.95044		-0.08163	-0.53985		1.23651	1.23651		1.33941	0.404613		0.119229	-0.21286
MNV2_Vibrio_simultaneous	2.77016	0.142463		1.63628	0.45185		0.372368	0.290639		0.454781	-0.32813		-0.71392	0.867313		0.406974	0.115797			0.238402			-0.32991			0.003986			-0.17881
MNV2_Escherichia_simultaneous	0.710387	-0.70965		-0.17035	-0.95566		0.290639	0.20891		1.04197	1.72702		0.351138	0.494906		-0.5962	-0.30259		-0.38066			0.192231			-0.53018			-0.66985
MNV3_LPS_subsequent	-1.76395	-0.47215		-1.66597	-0.13279		0.290639	0.20891		-0.03454	-2.28542		0.773123	0.149701
MNV3_Salmonella_subsequent	0.034718	-0.60857		0.626848	0.45185		0.290639	0.290639		-0.426	-0.52386		-0.01507	-0.06148		1.89826	-0.12511		1.95188	0.280962		1.06247	0.192231		0.27107	0.137528		2.26841	0.512758
MNV3_Shigella_subsequent	-1.42831	0.545952		-1.4417	0.816178		0.290639	-0.44492		-0.1324	0.063324		0.596268	-0.22906		-0.25145	-0.54617		0.294228	-0.02304		0.192231	0.366278		0.404613	-0.2631		0.182391	0.048584
MNV3_Yersinia_subsequent	-1.03484	-1.20708		-0.28286	-1.04085		0.20891	0.372368		-0.91532	-0.03454		0.273158	0.334456		0.310824	-0.94906		0.485474	-0.18665		0.540326	0.018184		0.938781	0.805239		0.223446	1.92427
MNV3_Citrobacter_subsequent	-1.76937	-1.37234		-1.4061	-1.86355		0.127182	0.454096		-0.62173	0.259052		0.476742	0.701611		-0.51215	-0.76532		-0.00646	-0.17173		-0.50396	0.192231		-1.99914	1.47295		0.005998	-0.0095
MNV3_Vibrio_subsequent	-0.71823	-0.19732		0.266946	0.125792		0.20891	0.290639		-0.426	-0.32813		1.87838	0.054897		-0.42941	0.012718		-0.06892	0.308599		-1.20015	0.192231		-0.53018	0.671697		-0.19075	-0.00873
MNV3_Escherichia_subsequent	0.568419	0.643013		0.000606	0.269369		0.290639	0.20891		0.454781	0.846238		0.247839	0.101481		-0.16343	-0.20376		0.250562	0.140015		-0.85205	1.58461		-0.39664	1.07232		0.049191	-0.05296
MNV3_LPS_simultaneous	-0.55167	-0.34544		-0.26073	-0.18282
MNV3_Salmonella_simultaneous	-0.7083	-0.30774		-0.34454	-0.24278		0.290639	-2.65159		-2.77474	-0.1324		0.188682	-0.80161		1.08646	-0.0281		0.807717	0.237849		2.10675	1.06247		2.40774	-0.66372		0.674126	0.228051
MNV3_Shigella_simultaneous	-0.60489	-0.5244		-0.25804	-0.55352		-0.6901			-4.14484			0.201732			0.016584	0.003172			0.204132			-1.20015			0.404613			-0.32914
MNV3_Yersinia_simultaneous	0.614005	-1.59465		0.561803	-1.86831		0.290639	0.045453		-0.1324	0.259052		-0.24752	0.668672		-1.16477	-2.36586		-0.62497	-2.42633		0.714373	0.714373		-0.2631	0.671697		2.05522	-0.88595
MNV3_Citrobacter_simultaneous	-0.40466	-0.62159		-0.1511	-0.80899		0.290639	-3.71406		-0.1324	-0.81745		0.195373	-0.1889		-0.58178	-0.00712		-0.06063	0.18147		-0.50396	-1.72229		0.671697	-1.33143		-0.05978	-0.30258
MNV3_Vibrio_simultaneous	-0.12882	-0.39719		0.45185	0.093744		0.290639	0.372368		-0.62173	-0.23027		1.06247	0.282177		0.382538	0.408283		0.408091			-0.85205			-0.12956			-0.04629
MNV3_Escherichia_simultaneous	-1.00423	-0.26074		-0.64953	-0.04429		0.20891	0.372368		-0.23027	-0.71959		0.39717	0.156217		0.810873	0.936756
MNV_CR3_LPS_subsequent	1.7318	-0.12776		1.49559	-0.14235		0.617553	0.454096		0.846238	3.97789		-0.17114	-0.00159
MNV_CR3_Salmonella_subsequent	2.89086	1.19622		2.00215	3.08533		1.43484	0.944467		1.92274	-0.91532		-0.13443	-1.09981		1.19254	1.42307		0.662901	0.779528		-1.72229	1.9327		-0.12956	1.07232		0.104491	0.44844
MNV_CR3_Shigella_subsequent	1.82688	-0.65849		1.51672	-0.54736		0.454096	0.454096		1.62915	3.58644		-0.23689	-0.0128		0.83257	0.653987		0.367741			-1.20015			-1.19789			-0.13319
MNV_CR3_Yersinia_subsequent	-0.85389	-0.76482		-0.92007	-0.33534		0.045453	0.290639		0.748373	0.552645		2.22901	0.546993		-2.27163	-1.03982		-2.81379	-0.74049		0.018184	-0.85205		0.27107	-0.12956		-3.15263	-0.83034
MNV_CR3_Citrobacter_subsequent	3.16115	1.75536		1.74957	1.58226		0.535825	0.20891		2.90139	2.3142		-0.17638	-0.53156		-0.58941	-0.23519		-0.02746	0.237849		-1.0261	1.41056		-0.39664	0.805239		-0.06987	0.297749
MNV_CR3_Vibrio_subsequent	1.04279	0.390481		0.45185	0.45185		0.127182	0.290639		0.454781	0.161188		-0.2204	-0.83767		0.001366	-0.07348		0.312468	0.170968		-0.32991	0.540326		-0.66372	-1.46498		-0.0388	-0.04379
MNV_CR3_Escherichia_subsequent	5.23832	1.21791		4.46888	0.832344		0.372368	0.535825		2.11847	3.39071		-0.80955	-0.16386		1.06581	1.11871
MNV_CR3_LPS_simultaneous	-0.55474	-0.64477		-0.85051	-0.46622		-2.07949	-1.75257		-0.426	-1.01318		-0.2077	0.123739
MNV_CR3_Salmonella_simultaneous	-0.50225	-0.93974		0.512826	-0.68243		-3.46887	-0.44492		-0.71959	-0.81745		-2.94204	0.291915		0.228147	1.38878		0.623104	0.896155		-0.50396	1.23651		0.27107	-1.19789		-0.0091	1.73569
MNV_CR3_Shigella_simultaneous	-0.76805	-1.28294		-0.98346	-1.67621		-3.14196			-0.52386			-1.0244			-0.16581	-0.17032		0.131171	0.095796		-0.678	0.88842		-0.39664	-1.06435		-0.18759	-0.03987
MNV_CR3_Yersinia_simultaneous	-0.15337	-1.30319		0.489723	-0.83768		-0.03628	0.290639		-0.71959	-0.426		-0.00137	0.227439		2.64966	-2.50894		2.16523	-3.15483		0.540326	-0.15586		0.805239	0.27107		1.18178	0.324804
MNV_CR3_Citrobacter_simultaneous	-0.60226	-2.45589		-0.36656	-2.16384		-3.06023	0.127182		-0.62173	-0.32813		-1.48326	0.792967		-0.67459	-0.69439		-0.30715	-0.18555		-1.37419	1.41056		-0.12956	1.60649		-0.68572	-0.10103
MNV_CR3_Vibrio_simultaneous	-0.73804	0.146651		-0.90082	0.45185		0.127182	0.20891		-0.32813	-0.23027		0.529347	-0.24142		-0.28866	0.121079		0.108509	0.230663		-0.15586	-1.54824		-0.53018	-2.26623		-0.19112	-0.16309
MNV_CR3_Escherichia_simultaneous	-1.09007	-1.3229		-1.62503	-1.18329		-3.30542	-0.03628		-0.62173	-0.32813		-0.66785	0.488997		-0.05499	-0.04715		0.324075	0.24006		-0.15586	-0.85205		-0.12956	0.938781		-0.09626	-0.20263

## Sheet: AUC metric EOB
Cell Death
	mAdV1			mAdV2			mAdV3			MNV1			MNV2			MNV3			MNV_CR3			mAdV1			mAdV2			mAdV3			MNV1			MNV2			MNV3			MNV_CR3
LPS	0.010697			-0.08693	0.012102		-0.0337	-0.14829	-0.03739	-0.02148	-0.02947		-0.02274	-0.05427		-0.19531	-0.08082		0.118647	-0.04989		-0.01693	-0.14733		-0.07141	-0.04851		-0.07943	-0.03156		-0.12976	-0.01469		0.008474	-0.00694		-0.08669	-0.06822		-0.08469	-0.09501
Salmonella	0.008194	-0.1116		-0.01359	0.012463		0.065849	-0.05673	0.042401	-0.04106	-0.01179		-0.03641	0.019572		-0.04958	-0.13273		0.217948	0.07107		0.161183	-0.04435		0.04445	-0.03042		-0.1323	-0.05925		-0.15862	-0.07809		-0.03409	-0.02553		-0.10279	-0.06724		-0.09529	-0.12867
Shigella	-0.08555	-0.18774		-0.05691	-0.0191		-0.11162	-0.07151	0.009651	-0.06497	-0.03129		0.008817	-0.01376		-0.17578	0.009847		0.125013	-0.09909		0.065035	-0.11481		-0.07062	-0.12697		-0.15995	-0.03128		-0.14189	-0.05568		-0.00156	-0.0373		-0.09186	-0.0845		-0.10367	-0.15386
Yersinia	0.065343	-0.09511		-0.08493	-0.0038		-0.04433	-0.07177	0.016572	-0.05441	-0.09482		-0.02497	-0.01951		-0.14494	-0.14763		0.043883	-0.11348		0.026314	0.079828		0.025532	0.0728		-0.14633	-0.15814		-0.02074	-0.05092		-0.1478	-0.09959		0.012731	-0.18439		-0.07137	-0.16869
Citrobacter	-0.01716	-0.18638		-0.05693	0.040181		-0.0519	-0.14203	-0.10361	-0.17009	-0.13122		-0.07298	-0.10385		-0.2149	-0.16401		0.238377	0.115439		0.186204	0.012208		0.061368	-0.10749		-0.25426	-0.04979		-0.07269	-0.02396		-0.01328	-0.15976		-0.07718	-0.09503		-0.10047	-0.27422
Vibrio	0.096539	0.048091		0.03449	0.193116		-0.03353	-0.15837	0.00232	-0.07508	-0.05325		-0.08075	0.039724		-0.15687	-0.05556		0.102306	-0.00806		-0.01509	-0.04157		-0.03891	-0.10134		-0.10629	-0.06768		-0.02279	-0.05277		0.201877	-0.10478		-0.11549	-0.02416		-0.12617	-0.05556
Escherichia	0.024721	-0.15098		0.108684	0.06081		-0.07548	-0.11334	-0.11168	0.07925	-0.0208		-0.00029	0.068636		-0.00518	0.020074		0.431091	0.069524		0.039262	0.029412		0.101106	-0.00082		-0.12062	-0.08696		-0.14902	-0.04731		0.016398	-0.10297		-0.12909	-0.06161		-0.14025	-0.16642
	subsequent																					simultaneous
Bacterial Growth
	mAdV1			mAdV2			mAdV3			MNV1			MNV2			MNV3			MNV_CR3			mAdV1			mAdV2			mAdV3			MNV1			MNV2			MNV3			MNV_CR3
Salmonella	-12.083	-31.5819		4.74342	3.64005		32.0026	16.0338	-20.232	-21.2505	16.7133		10.7935	24.8764		26.3376	-14.6316		12.8647	16.7083		10.8051	4.95816		9.26013	-26.0448		25.2306	3.26599		12.7214	-15.7956		-19.4208	-15.8902		10.247	-11.5722		-6.44851	16.6258
Shigella	-8.29156	18.1957		1.63299	3.66288		-30.3342	-14.6714	-17.7083	-5.90903	3.31662		-18.5854	-14.3846		-15.5269	-21.2779		6.27163	-3.43996		-13.2696	12.3221		4.95816	-9.82344		10.3562	-13.4257		-9.78093	-9.30054		-10.2997	-7.88987		-10.328	-10.4881		-14.5974	-14.1067
Yersinia	19.5107	-52.4404		-39.3287	-3.88373		-45.6627	-46.9033	-53.7742	-21.4709	-52.8717		-50.1888	-49.8615		-1.11803	-28.7533		-37.182	-30.639		-4.91596	15.9818		-20.4613	26.2837		-38.8727	-44.9778		-18.1085	-19.3606		-54.8194	-53.9738		-33.0278	-56.7671		41.3038	-59.3787
Citrobacter	-17.6871	-18.3371		-15.2616	-8.49019		-25.3081	-25.186	-11.1915	-15.0831	-5.22015		-41.6813	-34.2394		-20.7324	-25.6986		-21.9355	-15.6178		-6.8678	18.4797		-14.0979	-19.1551		-35.1722	-23.2236		-14.6259	-17.1998		-23.5885	-29.5296		-21.926	-11.1803		-23.8747	-23.9809
Vibrio	-13.9433	-16.7631		-11.199	-9.42514		-10.9659	3.97911	2.61406	-6.81298	14.3527		-21.2171	-26.4181		-18.7372	-10.6223		-13.3354	-11.083		6.91616	-10.9697		-8.74166	-7.97392		10.5436	-7.79957		7.91623	-13.9044		-2.51661	-7.86871		7.0297	-6.80074		-16.5555	-2.44949
Escherichia	-14.9638	-12		4.45346	-8.96753		-7.71362	-4.73462	-4.93288	-8.86472	16.2558		-19.2072	-10.8397		-14.0208	-15.1959		10.054	10.6966		2.51661	-10.083		-8.1035	-10.194		10.1776	4.62781		-5.6421	-12.2236		-22.4907	-16.8671		4.65475	7.70281		-12.5067	-11.3321
	subsequent																					simultaneous
Viral Growth
	mAdV1			mAdV2			mAdV3			mAdV1			mAdV2			mAdV3
LPS	-32.7554			50.0025	38.487		5.4428	-29.6479	-32.026	13.9254	-28.8155		40.43	45.5238		-44.3058	-34.1089
Salmonella	29.617	-23.5797		-15.6338	-8.45577		-10.6888	-22.8965	-14.8296	12.1689	-30.3466		-36.1697	-18.5697		-58.6721	-24.1506
Shigella	31.3714	-34.7203		60.3566	27.3237		-20.199	-28.6923	-53.1899	-26.5816	-20.2031		38.0975	-16.1193		-66.5376	-43.5555
Yersinia	47.9479	-19.7969		-86.123	-54.4847		-20.7143	-30.043	-23.7241	10.198	3.95811		-68.0747	-84.4265		-55.1135	-38.4372
Citrobacter	25.5913	-31.8342		32.573	-20.3204		-28.327	-43.2194	-38.2154	-7.95299	-43.9811		-42.3281	-52.9741		59.0501	-24.5204
Vibrio	48.994	7.83156		-97.5688	-65.6328		45.1396	-22.2935	16.6158	-11.4018	-36.0994		-69.2959	-85.5813		50.2684	26.2567
Escherichia	34.6518	-30.6145		-46.1068	-19.8809		82.0462	22.2036	-31.4735	-17.0587	6.21155		-53.2565	-70.9436		56.3686	-18.5113
	subsequent									simultaneous

## Sheet: AUC metric z-scores
Cell Death
	mAdV1			mAdV2			mAdV3			MNV1			MNV2			MNV3			MNV_CR3			mAdV1			mAdV2			mAdV3			MNV1			MNV2			MNV3			MNV_CR3
LPS	0.593369			-0.46123	0.608546		0.113777	-1.12406	0.073916	0.245782	0.159471		0.232171	-0.10843		-1.63199	-0.39523		1.75948	-0.06111		0.294932	-1.11369		-0.29358	-0.04621		-0.38021	0.136894		-0.9239	0.31913		0.569355	0.402848		-0.45864	-0.25912		-0.43704	-0.54852
Salmonella	0.566331	-0.72773		0.331012	0.612446		1.18914	-0.135	0.935847	0.034272	0.350457		0.084503	0.68924		-0.05776	-0.95598		2.83217	1.24554		2.21897	-0.00127		0.957981	0.149209		-0.95134	-0.16222		-1.23565	-0.36574		0.109564	0.202032		-0.63256	-0.24853		-0.55154	-0.91212
Shigella	-0.44633	-1.55022		-0.13695	0.271491		-0.72794	-0.29466	0.58207	-0.22401	0.139811		0.573061	0.329176		-1.42102	0.584187		1.82825	-0.59259		1.18035	-0.7624		-0.28505	-0.89376		-1.25002	0.139919		-1.05493	-0.12366		0.460965	0.074888		-0.51449	-0.43498		-0.64206	-1.18423
Yersinia	1.18368	-0.5496		-0.43963	0.436767		-0.00105	-0.29747	0.656833	-0.10994	-0.54646		0.208081	0.267062		-1.08788	-1.11694		0.951856	-0.74803		0.762069	1.34015		0.753622	1.26423		-1.10289	-1.23047		0.253775	-0.07224		-1.11877	-0.59799		0.615341	-1.51403		-0.29315	-1.34443
Citrobacter	0.292448	-1.53553		-0.13716	0.911866		-0.08283	-1.05644	-0.64142	-1.35956	-0.93967		-0.31054	-0.64401		-1.84361	-1.29388		3.05285	1.72483		2.48926	0.609691		1.14074	-0.68333		-2.26879	-0.06003		-0.30741	0.218992		0.334361	-1.24797		-0.35591	-0.54873		-0.6075	-2.48441
Vibrio	1.52066	0.997312		0.850389	2.56392		0.115613	-1.23295	0.502878	-0.33322	-0.09741		-0.39447	0.906929		-1.21675	-0.12236		1.58296	0.390749		0.314809	0.028762		0.057497	-0.61689		-0.67037	-0.25329		0.231631	-0.09222		2.65856	-0.65405		-0.76975	0.216831		-0.88512	-0.12236
Escherichia	0.744861	-1.15312		1.65186	1.13471		-0.33755	-0.74652	-0.72859	1.3339	0.253127		0.474684	1.21925		0.42186	0.694663		5.13461	1.22884		0.901938	0.795535		1.57	0.468958		-0.82516	-0.46156		-1.13195	-0.03324		0.654953	-0.6345		-0.91666	-0.18772		-1.03721	-1.31991
	subsequent																					simultaneous
Bacterial Growth
	mAdV1			mAdV2			mAdV3			MNV1			MNV2			MNV3			MNV_CR3			mAdV1			mAdV2			mAdV3			MNV1			MNV2			MNV3			MNV_CR3
Salmonella	-0.0702656	-1.12354		0.838654	0.779053		2.31112	1.44853	-0.510449	-0.565466	1.48523		1.16546	1.92618		2.00511	-0.207931		1.27734	1.48496		1.16609	0.850254		1.08263	-0.824443		1.94532	0.758847		1.2696	-0.270806		-0.46663	-0.27592		1.13594	-0.0426731		0.234096	1.48051
Shigella	0.13454	1.56531		0.670637	0.780286		-1.05615	-0.210081	-0.374126	0.263238	0.761583		-0.421504	-0.194589		-0.256291	-0.566948		0.921204	0.39661		-0.134362	1.24803		0.850254	0.0517921		1.14184	-0.142793		0.0540882	0.0800379		0.0260672	0.156239		0.0245396	0.0158897		-0.206083	-0.17958
Yersinia	1.63634	-2.25026		-1.542	0.372639		-1.88415	-1.95116	-2.32231	-0.577372	-2.27356		-2.12863	-2.11095		0.522034	-0.970745		-1.42604	-1.07261		0.316881	1.44572		-0.522838	2.0022		-1.51737	-1.84715		-0.395743	-0.46338		-2.37877	-2.33309		-1.20164	-2.48397		2.81354	-2.62505
Citrobacter	-0.372981	-0.408094		-0.241963	0.123811		-0.784647	-0.77805	-0.0221075	-0.23232	0.300449		-1.66908	-1.26709		-0.537481	-0.805739		-0.602469	-0.261205		0.211448	1.58065		-0.179101	-0.452277		-1.31748	-0.672045		-0.207623	-0.346659		-0.691758	-1.01268		-0.601956	-0.0215039		-0.707217	-0.712955
Vibrio	-0.170753	-0.323067		-0.0225096	0.0733071		-0.00991802	0.797368	0.723632	0.214409	1.35772		-0.563664	-0.844607		-0.429706	0.00863975		-0.137915	-0.0162469		0.95602	-0.0101232		0.110227	0.151698		1.15196	0.161116		1.01004	-0.168652		0.446487	0.157381		0.962153	0.21507		-0.311853	0.450113
Escherichia	-0.225878	-0.0657797		0.822992	0.0980259		0.165759	0.326676	0.315967	0.103579	1.46052		-0.455093	-0.00310567		-0.174939	-0.238416		1.12552	1.16023		0.718368	0.0377721		0.144699	0.0317781		1.13219	0.832409		0.277657	-0.0778585		-0.632461	-0.328689		0.833864	0.998513		-0.0931483	-0.0297019
	subsequent																					simultaneous
Viral Growth
	mAdV1			mAdV2			mAdV3			mAdV1			mAdV2			mAdV3
LPS	-0.471959			1.66393	1.36673		0.556078	-0.391759	-0.453135	0.732819	-0.370275		1.41687	1.54834		-0.77006	-0.506891
Salmonella	1.1378	-0.235143		-0.0300707	0.155187		0.0975555	-0.217512	-0.0093141	0.687487	-0.409791		-0.560079	-0.105842		-1.14084	-0.249878
Shigella	1.18308	-0.522671		1.93116	1.07861		-0.147893	-0.367096	-0.99935	-0.312621	-0.147999		1.35667	-0.0426013		-1.34384	-0.750698
Yersinia	1.6109	-0.137514		-1.84932	-1.03277		-0.161193	-0.401956	-0.238872	0.63662	0.475575		-1.38351	-1.80553		-1.049	-0.618599
Citrobacter	1.0339	-0.448184		1.21409	-0.151024		-0.357666	-0.742023	-0.612875	0.168163	-0.76168		-0.719019	-0.993779		1.89744	-0.259423
Vibrio	1.6379	0.575544		-2.14472	-1.32049		1.53842	-0.201949	0.802254	0.0791544	-0.558264		-1.41503	-1.83534		1.67079	1.05108
Escherichia	1.26775	-0.416706		-0.816542	-0.139683		2.49094	0.94647	-0.438875	-0.0668455	0.533734		-1.00107	-1.45755		1.82823	-0.104334
	subsequent									simultaneous
