# Supplementary material for: Viral-bacterial co-infections screen in vitro reveals molecular processes affecting pathogen proliferation and host cell viability
Source: Nat Commun. 2024 Oct 4;15:8595. doi: 10.1038/s41467-024-52905-2 (PMC11452664; doi:10.1038/s41467-024-52905-2)
Supplement: Supplementary file 5 — Supplementary Data 2 [file 41467_2024_52905_MOESM5_ESM.xlsx]

## Sheet: LEGEND
Table sheet	Description
combined results	Summarized data: Enrichment values were combined across replicates by gene name. Requirement: Detection of an enrichment value in at least 2 of the 3 replicates.
R1 original data	Original proteomics data: SILAC enrichment ratios for all proteins detected in replicate 1. Additional information on number of unique peptides, protein mass and raw intensities is provided.
R2 original data	Original proteomics data: SILAC enrichment ratios for all proteins detected in replicate 2. Additional information on number of unique peptides, protein mass and raw intensities is provided.
R3 original data	Original proteomics data: SILAC enrichment ratios for all proteins detected in replicate 3. Additional information on number of unique peptides, protein mass and raw intensities is provided.
Column name	Description
Identifier	Unifier for replicate combination and identifier for proteins (gene name or protein ID)
R1 ratio	Enrichment value (H to M) in replicate 1
R2 ratio	Enrichment value (H to M) in replicate 2
R3 ratio	Enrichment value (H to M) in replicate 3
n ratio	number of replicates, in which the protein was detected (minimum 2)
median	Median enrichment value (H to M) across replicates
mean	Average enrichment value (H to M) across replicates
T	Deviation from 0 according to the T-distribution
pval	significance of the deviation from 0 (null-hypothesis), not corrected for multiple testing, two-sided test
neg_log	negative logarithmic p-value
qval	significance of the deviation from 0 corrected for multiple testing (Benjamini-Hochberg)
filter	"HIT" if absolute median enrichment >0.5 and p-value <0.01, "CANDIDATE" if absolute median enrichment >0.3 and p-value <0.05
Column name	Description
Ratio H/M normalized	Normalized enrichment value of mAdV2-infected to uninfected (used for analysis)
GOMF name	GO terms (Molecular Function) assigned to the given protein
GOBP slim name	GO terms (Biological Process) assigned to the given protein
GOCC slim name	GO terms (Cellular Compartment) assigned to the given protein
KEGG name	KEGG term assigned to the given protein
Peptides	Number of peptides detected
Razor + unique peptides	Number of Razor and unique peptides detected
Unique peptides	Number of unique peptides detected
Sequence coverage [%]	Total percentage of the protein sequence covered by detected peptides
Unique + razor sequence coverage [%]	Total percentage of the protein sequence covered by detected Razor and unique peptides
Unique sequence coverage [%]	Total percentage of the protein sequence covered by detected unique peptides
Mol, weight [kDa]	self explanatory
Intensity	Total protein intensity (non-normalized)
Intensity L	Protein intensity light (background) amino acids (non-normalized)
Intensity M	Protein intensity medium-labeled (uninfected) amino acids (non-normalized)
Intensity H	Protein intensity heavily-labeled (mAdV2) amino acids (non-normalized)
Ratio M/L	Non-normalized enrichment value of uninfected to background
Ratio H/L	Non-normalized enrichment value of mAdV2-infected to background
Ratio H/M	Non-normalized enrichment value of mAdV2-infected to uninfected
Protein IDs	self explanatory
Majority protein IDs	self explanatory
Protein names	self explanatory
Fasta headers	self explanatory
Column name	Description
GO biological process complete	self explanatory
# in background	number of proteins associated with the GO term in the search database (mouse proteome)
# in gene set	number of proteins associated with the GO term in the selected protein list (as described in the methods section)
expected	expected number of proteins in selected protein list
Fold Enrichment	self explanatory
+/-	enrichment (+) vs depletion (-)
raw P value	p-value of the enrichment (not corrected for multiple testing, enrichment only, i.e. one-sided test)

## Sheet: reps combined
Identifier	R1 ratio	R2 ratio	R3 ratio	n ratio	median	mean	T	pval	neg log	qval	filter
Ucp2		0.340163	3.55949	2	1.94983	1.94983	1.21133	0.439346	0.357194	0.817976
Eps8	1.83689	1.68082	2.30124	3	1.83689	1.93965	8.49986	0.00910173	2.04088	0.576458	HIT
Fut8		3.46336	-0.0800421	2	1.69166	1.69166	0.954822	0.51471	0.288437	0.841896
Gas8	-0.0213358	3.33643		2	1.65755	1.65755	0.987292	0.504071	0.297508	0.837836
Dsp	3.22702		-0.177751	2	1.52463	1.52463	0.895587	0.535031	0.271621	0.848435
Radx		2.18024	0.795268	2	1.48776	1.48776	2.14842	0.277333	0.556998	0.765692
Sesn2		1.36977	1.56886	2	1.46932	1.46932	14.7607	0.0430637	1.36589	0.634234	CANDIDATE
Cdc42ep2		0.456386	2.45554	2	1.45596	1.45596	1.45658	0.383013	0.416786	0.805221
Msh3		2.75649	0.152897	2	1.45469	1.45469	1.11745	0.464724	0.332805	0.826079
Emc6		-1.19856	4.0966	2	1.44902	1.44902	0.5473	0.681201	0.166724	0.901044
Slc25a15		2.3278	0.0604624	2	1.19413	1.19413	1.05333	0.483468	0.315632	0.832348
Mprip	1.17511	4.62942	0.321813	3	1.17511	2.04211	1.26614	0.261124	0.583153	0.761693
Crtc1	0.0157831	1.1562	4.15048	3	1.1562	1.77415	1.17492	0.286783	0.542447	0.766588
Rad51c		1.03012	1.23199	2	1.13105	1.13105	11.2063	0.0566592	1.24673	0.644787
Pitpnm1	1.67333	-0.275437	1.08963	3	1.08963	0.829176	1.17245	0.287519	0.541333	0.766719
Cep164	0.621899	1.53057		2	1.07623	1.07623	2.36881	0.254302	0.59465	0.760738
Tchp	-0.094033	2.2225		2	1.06423	1.06423	0.918816	0.526919	0.278256	0.847302
Sidt2	1.04977	1.1131	0.784169	3	1.04977	0.982346	7.96024	0.0103578	1.98473	0.576458	CANDIDATE
Gspt2	1.06399	0.482229	1.02056	3	1.02056	0.85559	3.73374	0.0446433	1.35024	0.639947	CANDIDATE
Clec10a	0.513794	1.01906	1.09092	3	1.01906	0.874592	3.93254	0.0405072	1.39247	0.634234	CANDIDATE
Plaur	0.710702	1.30644		2	1.00857	1.00857	3.38596	0.18282	0.737976	0.727564
Myh10	1.00324	0.00920381	1.97966	3	1.00324	0.997369	1.43162	0.221631	0.654369	0.750379
Stmn2	1.15788		0.829363	2	0.993624	0.993624	6.04905	0.1043	0.981717	0.685763
Ahnak	0.987903	0.902189	1.33182	3	0.987903	1.07397	6.67969	0.0146148	1.83521	0.611082	CANDIDATE
Dhrs9	0.234379	1.23616	0.970338	3	0.970338	0.813624	2.21724	0.113067	0.946663	0.695339
Rilpl1	0.442652	0.935309	1.12968	3	0.935309	0.83588	3.33797	0.0549484	1.26005	0.641067
Emilin2		0.67075	1.14529	2	0.908018	0.908018	3.82697	0.162713	0.788578	0.719535
Anxa3	0.578311	0.893906	1.10929	3	0.893906	0.860503	4.55674	0.0306391	1.51372	0.634234	CANDIDATE
Slc25a25		-0.347509	2.10615	2	0.879319	0.879319	0.716742	0.604103	0.218889	0.877031
2410004B18Rik	1.21804	0.537445		2	0.877741	0.877741	2.57935	0.235456	0.62809	0.756174
Yae1d1	0.53456	1.19774		2	0.86615	0.86615	2.61211	0.232761	0.633091	0.754525
Nat9		0.125916	1.55395	2	0.839933	0.839933	1.17635	0.448528	0.348211	0.820876
Slc2a8	0.838669	-0.318578	1.01028	3	0.838669	0.510123	0.998113	0.346053	0.460857	0.789583
Rab37		0.529471	1.14039	2	0.834929	0.834929	2.73337	0.223278	0.651155	0.752568
Ndrg1	-0.367006	0.831472	1.50233	3	0.831472	0.655599	0.979049	0.35329	0.451869	0.790471
Tmem219	1.24422	0.417704		2	0.830961	0.830961	2.01076	0.293803	0.531944	0.768601
Cxcl16	0.795019	0.862511		2	0.828765	0.828765	24.5589	0.0259079	1.58657	0.632841	CANDIDATE
Dab2	0.511873	0.828144	1.24111	3	0.828144	0.860375	3.32733	0.0552715	1.2575	0.641067
Mr1		0.66257	0.989648	2	0.826109	0.826109	5.05146	0.124418	0.905116	0.705925
Slc39a11		-0.0222145	1.66789	2	0.822839	0.822839	0.973712	0.508479	0.293727	0.840033
Pstpip1	0.334683	0.810649	1.08038	3	0.810649	0.741905	2.77883	0.0765526	1.11604	0.667908
Apob	0.012068		1.58511	2	0.798587	0.798587	1.01534	0.495153	0.30526	0.836562
Pde6d	-0.479814	0.788936	1.17338	3	0.788936	0.494168	0.807819	0.426762	0.369814	0.815419
Txnl4b	0.0922074	1.48362		2	0.787915	0.787915	1.13254	0.460485	0.336785	0.8241
Ptgs1	0.397474	0.7876	1.08522	3	0.7876	0.756765	3.10293	0.0627901	1.20211	0.651767
Sort1	-0.407727	0.771801	1.19308	3	0.771801	0.519051	0.884616	0.391852	0.406878	0.806086
Ftsj2	-0.0217165		1.52822	2	0.753252	0.753252	0.971978	0.509046	0.293243	0.840033
Cdc26	0.747087	0.751378		2	0.749232	0.749232	349.177	0.00182319	2.73917	0.521027	HIT
Rwdd2a		0.475915	1.00813	2	0.742022	0.742022	2.78844	0.219212	0.659136	0.749249
Dnajb4	0.185105	0.737946	0.7876	3	0.737946	0.570217	2.41123	0.0980851	1.0084	0.679642
Bst1	0.399882	0.735262	1.74291	3	0.735262	0.959352	1.94097	0.140583	0.852068	0.711054
Rnf113a1	0.4654	1.00475		2	0.735076	0.735076	2.72577	0.22385	0.650043	0.752568
Fam133b	0.980464	0.479748		2	0.730106	0.730106	2.91625	0.210302	0.677157	0.745017
Naaa	0.586789	0.722641	1.6351	3	0.722641	0.981511	2.43482	0.096458	1.01566	0.679011
Ralgds		0.44668	0.992696	2	0.719688	0.719688	2.63614	0.230821	0.636725	0.753136
Ccbl1	-1.25254	0.716859	0.774418	3	0.716859	0.0795807	0.0975248	0.915841	0.0381801	0.977707
Hmga1	0.653519	0.775598		2	0.714559	0.714559	11.7064	0.0542504	1.2656	0.641067
Lmtk2	0.280719	0.707878	1.25665	3	0.707878	0.748415	2.16346	0.117792	0.928883	0.70003
Cmtm7	0.70726	0.937269	-0.160153	3	0.70726	0.494792	1.20908	0.276819	0.557805	0.765692
Lcp2	0.701239	0.202386	0.929488	3	0.701239	0.611038	2.3239	0.104458	0.981057	0.68616
Zfp397		0.786011	0.615699	2	0.700855	0.700855	8.23024	0.076974	1.11366	0.667908
Raet1d;Raet1e;Raet1c;Raet1b;Raet1a		0.700351	0.691624	2	0.695987	0.695987	159.494	0.00399144	2.39887	0.565543	HIT
Spg20	0.102188	0.694925	0.706022	3	0.694925	0.501045	2.0511	0.128598	0.890766	0.70824
Kank2	0.486354	0.693052	0.907967	3	0.693052	0.695791	4.66747	0.029265	1.53365	0.634234	CANDIDATE
Arl2bp	0.305329	1.07806		2	0.691696	0.691696	1.79025	0.324298	0.489055	0.781507
Cd274		0.552377	0.826193	2	0.689285	0.689285	5.03467	0.124823	0.903706	0.705925
Gdi1	0.683652	0.0626743	1.09153	3	0.683652	0.612619	1.67224	0.177117	0.751739	0.723947
Ceacam1	0.615228	0.747173		2	0.6812	0.6812	10.3256	0.0614631	1.21139	0.651767
Ptgs2	1.57923	0.680414	0.230941	3	0.680414	0.830195	1.71021	0.171221	0.766442	0.721975
Samsn1	0.318924	0.679424	0.960215	3	0.679424	0.652854	2.87204	0.0721802	1.14158	0.664472
Msr1	0.394734	0.85822	0.678793	3	0.678793	0.643916	3.89654	0.0412133	1.38496	0.634234	CANDIDATE
St7		0.806613	0.543595	2	0.675104	0.675104	5.13352	0.122479	0.91194	0.705541
Mapk6	-0.0175046	0.675003	1.60848	3	0.675003	0.755325	1.30912	0.250047	0.601978	0.757777
Lzic	1.13704	0.208517		2	0.672781	0.672781	1.44914	0.384536	0.415063	0.805321
Med22	0.332278	0.662661	2.62042	3	0.662661	1.20512	1.37802	0.233518	0.63168	0.754934
Dusp7	0.236707	0.659651	0.68912	3	0.659651	0.528493	2.95272	0.0686811	1.16316	0.660824
Pde2a	1.04628	-0.546372	0.65892	3	0.65892	0.386277	0.657695	0.505072	0.296647	0.838553
Itgam	0.239398	0.65581	0.913722	3	0.65581	0.602977	2.50619	0.0917646	1.03732	0.675192
Rbpj		0.262794	1.03893	2	0.650861	0.650861	1.67719	0.342277	0.465622	0.789583
Gale	0.0543624	0.64911	0.801986	3	0.64911	0.501819	1.79677	0.158744	0.799302	0.716815
Adck5		0.701239	0.593975	2	0.647607	0.647607	12.0751	0.0526018	1.279	0.641067
Ikbip	0.635244	0.648097		2	0.64167	0.64167	99.8423	0.00637604	2.19545	0.576458	HIT
S100a10	0.516116	1.23652	0.640251	3	0.640251	0.79763	2.92895	0.0696859	1.15685	0.663204
Pvrl2	0.173128	0.637378	0.841087	3	0.637378	0.550531	2.27423	0.108348	0.96518	0.690168
Pja2	0.387252	0.631151	0.864652	3	0.631151	0.627685	3.71852	0.0449851	1.34693	0.639947	CANDIDATE
Tcp11l1	0.410233	0.846473		2	0.628353	0.628353	2.88076	0.212705	0.672222	0.745404
Pot1b		1.05339	0.200128	2	0.626759	0.626759	1.46909	0.380477	0.419672	0.805036
Mettl22	0.741834		0.510354	2	0.626094	0.626094	5.4095	0.116372	0.934152	0.699871
Rab3d	0.550211		0.693944	2	0.622078	0.622078	8.65602	0.0732219	1.13536	0.664472
Abcd2		0.361319	0.878843	2	0.620081	0.620081	2.39634	0.251677	0.599156	0.759057
Cinp	-0.0167164	1.18511	0.619836	3	0.619836	0.596075	1.40201	0.228098	0.641879	0.753035
Arg1	-0.31669		1.55552	2	0.619416	0.619416	0.661694	0.627862	0.202136	0.884713
Lpp	0.613626	0.361095	0.942383	3	0.613626	0.639035	3.10053	0.0628783	1.2015	0.651767
Tmem9	0.435949	0.7876		2	0.611774	0.611774	3.47944	0.178164	0.749179	0.724457
9530068E07Rik;Kct2	0.312317	0.609188	0.86576	3	0.609188	0.595755	3.04198	0.0650889	1.18649	0.653517
Pycard	0.154842	0.604451	0.91892	3	0.604451	0.559405	2.06006	0.127686	0.893856	0.70824
Add3	1.37273	0.604166	0.601697	3	0.604166	0.859531	2.73501	0.0787407	1.1038	0.667908
Irf1	0.148479	0.603787	0.634314	3	0.603787	0.462193	2.40209	0.0987257	1.00557	0.679642
Kif13a		0.738033	0.467697	2	0.602865	0.602865	4.46012	0.140414	0.85259	0.711054
Clip2	0.389347	0.60065	0.837459	3	0.60065	0.609152	3.84281	0.0423011	1.37365	0.634234	CANDIDATE
Fstl1	0.597793	0.250962	0.90327	3	0.597793	0.584008	2.53058	0.0902352	1.04462	0.673866
Lrpap1	0.62396	0.596363	0.462785	3	0.596363	0.561036	9.20453	0.00777706	2.10918	0.576458	HIT
Ate1	1.57754	-0.714917	0.594549	3	0.594549	0.485723	0.597269	0.540571	0.267147	0.850334
Cd14	0.782157	0.593688	0.283685	3	0.593688	0.553177	3.10819	0.0625974	1.20344	0.651767
Nubpl	-0.659176	0.586405	0.890953	3	0.586405	0.272727	0.469619	0.623263	0.205328	0.8829
Ahcyl1	0.778797	-0.312796	0.584289	3	0.584289	0.350097	0.850325	0.40703	0.390374	0.809328
Top1mt		0.841651	0.315798	2	0.578725	0.578725	2.20109	0.271481	0.566261	0.765692
COA4	0.14978	0.607674	0.576667	3	0.576667	0.444707	2.45779	0.094911	1.02268	0.677723
Stxbp4	0.180148	0.970486		2	0.575317	0.575317	1.45588	0.383156	0.416624	0.805221
Amn1		0.483571	0.665938	2	0.574755	0.574755	6.30325	0.100164	0.999289	0.679723
Lyz1	0.572696	0.400429	0.972178	3	0.572696	0.648434	3.12654	0.0619312	1.20809	0.651767
Tbc1d20	0.572017	0.700529	-0.00699962	3	0.572017	0.421848	1.58282	0.192128	0.716409	0.735302
Bhlhe41	0.491597	0.571143	0.76901	3	0.571143	0.610583	6.04476	0.0177607	1.75054	0.618151	CANDIDATE
Hexim2	1.37423	-0.234482		2	0.569875	0.569875	0.708485	0.607589	0.21639	0.877714
Phf20l1	0.106214	1.02765		2	0.566932	0.566932	1.23054	0.434434	0.362076	0.817518
Opa3	0.566084	0.845028	0.15769	3	0.566084	0.522934	2.13929	0.120006	0.920797	0.702906
Gda	-0.21786	0.564427	1.20664	3	0.564427	0.517737	1.02634	0.335657	0.474104	0.786132
Tssc4	0.456701	0.584	0.564037	3	0.564037	0.534913	11.0492	0.00541637	2.26629	0.565543	HIT
Isca2	0.463622	0.561888	1.15023	3	0.561888	0.725248	2.76223	0.0773707	1.11142	0.667908
Clec4d	0.468218		0.65526	2	0.561739	0.561739	6.00656	0.105024	0.978711	0.687933
Fam117b		0.158596	0.963474	2	0.561035	0.561035	1.39409	0.396139	0.402153	0.806795
Ift52	0.0712136	1.04852		2	0.559864	0.559864	1.14574	0.456828	0.340247	0.823589
Pus3		1.22768	-0.110589	2	0.558545	0.558545	0.834729	0.557192	0.253995	0.856513
P4ha2	0.175301	0.55719	1.07087	3	0.55719	0.60112	1.89167	0.146453	0.834301	0.714129
Mdp1	-0.0469956	0.556012	0.61504	3	0.556012	0.374685	1.44628	0.218518	0.660512	0.749103
Cab39l	0.554442	0.544288	0.959993	3	0.554442	0.686241	4.09264	0.0375728	1.42513	0.634234	CANDIDATE
Ifit3	0.397365	0.701327		2	0.549346	0.549346	3.61457	0.171828	0.764905	0.721975
Ticrr		0.55768	0.539432	2	0.548556	0.548556	60.1228	0.0105877	1.9752	0.576458	CANDIDATE
Ppcdc	-0.32657	1.41868		2	0.546053	0.546053	0.62576	0.644037	0.191089	0.890497
Taf8	0.352758	0.738033		2	0.545396	0.545396	2.83121	0.21615	0.665244	0.747578
Slc9a3r1	0.349026	0.542506	0.718789	3	0.542506	0.536773	4.10445	0.0373688	1.42749	0.634234	CANDIDATE
B3GNT2	0.227371	1.25284	0.541812	3	0.541812	0.674008	1.81436	0.156361	0.80587	0.716815
Ehbp1		1.09234	-0.0116898	2	0.540326	0.540326	0.978824	0.506813	0.295153	0.839593
Mapre3	-0.149265	0.53973	0.870424	3	0.53973	0.420296	1.14255	0.296643	0.527766	0.769819
Ptpn12	0.630312	0.245496	0.539531	3	0.539531	0.47178	3.31682	0.0555937	1.25497	0.641067
Gpx1	0.350724	0.539333	0.809085	3	0.539333	0.56638	3.47687	0.0509688	1.2927	0.641067
Lrrfip2		0.441271	0.636636	2	0.538954	0.538954	5.5174	0.114145	0.942543	0.695906
2700097O09Rik		0.667756	0.410124	2	0.53894	0.53894	4.1838	0.149361	0.825763	0.714272
Map6		0.550211	0.52697	2	0.538591	0.538591	46.3484	0.0137334	1.86222	0.611082	CANDIDATE
Rell1	0.269512	0.805788		2	0.53765	0.53765	2.00512	0.294516	0.530891	0.768601
Icoslg	0.611172	0.464041		2	0.537607	0.537607	7.30784	0.086577	1.0626	0.673866
Pls3	0.126841	0.562377	0.53436	3	0.53436	0.407859	2.36615	0.101304	0.994374	0.681651
Plod2	0.134747	0.533763	0.879314	3	0.533763	0.515941	1.95825	0.138602	0.85823	0.710897
Cd300lf	0.533563	0.606442	0.384381	3	0.533563	0.508129	6.34841	0.0161422	1.79204	0.618151	CANDIDATE
Cd33	0.533364	0.451963	0.553655	3	0.533364	0.512994	13.4799	0.00364882	2.43785	0.565543	HIT
Ccdc15	0.611928		0.448478	2	0.530203	0.530203	6.48766	0.0973616	1.01161	0.679011
Dxo	-0.0724828	0.610133	0.529571	3	0.529571	0.35574	1.34865	0.240385	0.619093	0.757162
Vps37a	0.0646069	0.527971	6.69418	3	0.527971	2.42892	0.92811	0.373516	0.42769	0.796592
Stk25	0.1125	0.940956		2	0.526728	0.526728	1.27159	0.424246	0.372382	0.814178
Thtpa	0.105008	0.526369	0.664392	3	0.526369	0.431923	2.09615	0.124105	0.90621	0.705925
Dph3	0.675635	0.375401		2	0.525518	0.525518	3.50072	0.177137	0.751692	0.723947
Znrd1	0.162983	1.33027	0.525468	3	0.525468	0.672907	1.59283	0.190365	0.720414	0.734504
Rnf181	0.306496	0.823749	0.524766	3	0.524766	0.55167	3.00445	0.066565	1.17675	0.653517
Snx6	0.15082	0.524465	0.613909	3	0.524465	0.429731	2.47398	0.0938418	1.0276	0.677688
Mtus1	0.898711	0.146916		2	0.522814	0.522814	1.39084	0.396842	0.401383	0.807205
Cep97	-0.267427	0.644502	0.521754	3	0.521754	0.29961	0.856177	0.404394	0.393196	0.809328
Akap3	0.52095	0.517628	0.543199	3	0.52095	0.527259	53.6298	0.00023171	3.63506	0.396486	HIT
Dhrs11	-0.305931	0.519743	0.678883	3	0.519743	0.297565	0.796006	0.432431	0.364083	0.817517
Atp6v0a1	0.943659	0.0129261	0.519441	3	0.519441	0.492009	1.49323	0.20893	0.679999	0.744603
Pgam1	-0.0141207	0.519039	0.527471	3	0.519039	0.34413	1.56848	0.194693	0.710649	0.736256
Map1lc3a		0.423632	0.613532	2	0.518582	0.518582	5.46164	0.115285	0.938227	0.699871
Ubxn7	0.200002	0.518434	0.543793	3	0.518434	0.420743	3.10574	0.0626871	1.20282	0.651767
Il18		0.430927	0.600936	2	0.515932	0.515932	6.06949	0.103955	0.983156	0.685763
Copz2		0.132248	0.893284	2	0.512766	0.512766	1.34755	0.40643	0.391014	0.809328
Fam64a		1.05242	-0.0293083	2	0.511554	0.511554	0.945812	0.517724	0.285901	0.843448
Diap1;Diaph1	0.0809305	0.511266	0.546462	3	0.511266	0.379553	2.07077	0.126609	0.897535	0.70742
Ano10		0.667393	0.354339	2	0.510866	0.510866	3.26376	0.189275	0.722906	0.733778
Suco	0.464773	0.556895		2	0.510834	0.510834	11.0903	0.0572484	1.24224	0.646437
Spp1	0.50924	0.132774	0.644779	3	0.50924	0.428931	2.28663	0.107358	0.969166	0.688682
Rab20		0.639973	0.378068	2	0.50902	0.50902	3.88705	0.160303	0.795058	0.716815
Tmem143		0.653244	0.364236	2	0.50874	0.50874	3.5206	0.176187	0.754027	0.723947
Cd200r1	0.577344	0.439144		2	0.508244	0.508244	7.35521	0.0860261	1.06537	0.673866
Mllt4	-0.653922	1.27387	0.507617	3	0.507617	0.375856	0.547625	0.571491	0.242991	0.863113
Pafah1b3	-0.0139459	0.528671	0.507617	3	0.507617	0.340781	1.56787	0.194803	0.710403	0.736256
Entpd6	0.506907	0.133432	0.940881	3	0.506907	0.527073	1.84457	0.152383	0.817064	0.715337
Stk17b	-0.226949	0.5065	0.946656	3	0.5065	0.408736	0.974971	0.354862	0.449941	0.790471
Ndufv3	0.484087	0.505992	0.509746	3	0.505992	0.499942	51.0164	0.000256048	3.59168	0.396486	HIT
Ss18	0.619366		0.391768	2	0.505567	0.505567	4.44262	0.140949	0.850938	0.711054
Spn	0.257373	0.746485		2	0.501929	0.501929	2.05241	0.288632	0.539656	0.767338
Lrp12	0.499884	0.468635	0.594453	3	0.499884	0.520991	11.2469	0.00522906	2.28158	0.565543	CANDIDATE
Q8R239		1.27298	-0.273326	2	0.499826	0.499826	0.646479	0.634647	0.197468	0.886543
Lrrc75a	0.383497	0.508429	0.498864	3	0.498864	0.463596	9.42899	0.00741527	2.12987	0.576458	CANDIDATE
Sdhaf4	0.554834	0.283922	0.498864	3	0.498864	0.445873	4.40893	0.0326268	1.48643	0.634234	CANDIDATE
Mitf	0.372618	0.495491	0.529471	3	0.495491	0.46586	7.98402	0.0102972	1.98728	0.576458	CANDIDATE
Dda1	0.421371	0.56881		2	0.495091	0.495091	6.71588	0.0941018	1.0264	0.677688
Ly75	0.237441	0.49375	0.781737	3	0.49375	0.50431	2.61916	0.0849776	1.0707	0.673866
Tgfbr2	0.569783	0.41738		2	0.493581	0.493581	6.47733	0.0975144	1.01093	0.679011
Sfr1	0.509037	0.491186	-0.035801	3	0.491186	0.321474	1.46875	0.21386	0.669871	0.745404
Gas7	0.473527	0.573375	0.489748	3	0.489748	0.512217	13.5192	0.00362773	2.44036	0.565543	CANDIDATE
Ehd1	0.0163537	0.489132	0.600745	3	0.489132	0.368744	1.6809	0.175747	0.755111	0.723947
Zfp91	0.488824	0.884481	-0.0829884	3	0.488824	0.430105	1.25054	0.265302	0.57626	0.762019
Syne3	-0.0885155	0.519441	0.488206	3	0.488206	0.306377	1.26564	0.261258	0.58293	0.761693
Evi5	0.488001	0.189413	1.22472	3	0.488001	0.634045	1.68269	0.175466	0.755807	0.723947
Atxn1		0.439889	0.533862	2	0.486876	0.486876	10.362	0.0612482	1.21291	0.651767
Flot1		-0.282614	1.25272	2	0.485052	0.485052	0.631853	0.641257	0.192968	0.88988
Efcab14	0.317999		0.650856	2	0.484428	0.484428	2.91072	0.210673	0.676391	0.745017
Trpv2	0.484087	0.0226164	0.544288	3	0.484087	0.35033	1.73595	0.167374	0.776312	0.721975
Oscp1	0.124196	0.512277	0.483364	3	0.483364	0.373279	2.44174	0.095988	1.01778	0.677723
Ppp1r9a		0.728835	0.236217	2	0.482526	0.482526	1.95903	0.300471	0.522198	0.770958
Hypk	0.247684	0.716771		2	0.482228	0.482228	2.05603	0.28819	0.540321	0.767334
Napg	0.0368901	0.482022	0.577634	3	0.482022	0.365516	1.79121	0.159507	0.797221	0.716815
Znf143	0.410124	0.546166		2	0.478145	0.478145	7.02937	0.089962	1.04594	0.673866
Rer1	0.683202	0.477677	0.4755	3	0.477677	0.54546	6.46638	0.0155721	1.80765	0.618151	CANDIDATE
Akr1b8	0.332851	0.475811	0.598651	3	0.475811	0.469104	4.98707	0.0257734	1.58883	0.632841	CANDIDATE
8030462N17Rik	0.475707	0.463413	0.668573	3	0.475707	0.535898	6.58653	0.0150218	1.82328	0.611082	CANDIDATE
Snx2	0.13829	0.4755	0.551885	3	0.4755	0.388558	2.49686	0.0923593	1.03452	0.6757
Palld		-0.087764	1.03464	2	0.473437	0.473437	0.843614	0.553873	0.25659	0.855773
Bcl2l1	0.0500489	0.472488	0.70779	3	0.472488	0.410109	1.74023	0.166746	0.777944	0.721975
Ankrd12		0.0564447	0.886433	2	0.471439	0.471439	1.13601	0.459517	0.337698	0.823973
Evi5l		0.248778	0.691624	2	0.470201	0.470201	2.12354	0.280181	0.552561	0.765692
Taf11	0.209017	0.727267		2	0.468142	0.468142	1.80662	0.321837	0.492364	0.781507
Katnal1	0.493545	0.44159		2	0.467567	0.467567	17.9989	0.0353336	1.45181	0.634234	CANDIDATE
Rplp2	0.467175	0.703101	-0.0375176	3	0.467175	0.377586	1.41136	0.22603	0.645834	0.753035
Rhbdf2		0.241718	0.69207	2	0.466894	0.466894	2.07346	0.286081	0.543511	0.766588
Ero1l	0.234133	0.466758	0.778377	3	0.466758	0.493089	2.55363	0.0888234	1.05147	0.673866
Mrc1	0.466549	0.360308	0.724738	3	0.466549	0.517198	3.90262	0.0410928	1.38623	0.634234	CANDIDATE
Cast	0.466444	0.461948	0.599794	3	0.466444	0.509395	9.19812	0.00778779	2.10859	0.576458	CANDIDATE
Gclm	-0.0120971	0.46634	0.644595	3	0.46634	0.366279	1.52537	0.202686	0.693176	0.743535
Senp8	-0.121079	0.465818	0.61899	3	0.465818	0.321243	1.16297	0.290374	0.537042	0.768456
Psph	0.200881	0.465086	0.734915	3	0.465086	0.466961	2.47314	0.0938969	1.02735	0.677688
5031414D18Rik;Kiaa0226l		0.161565	0.768502	2	0.465034	0.465034	1.5324	0.368082	0.434055	0.792777
Ulk1		0.295488	0.634407	2	0.464948	0.464948	2.74371	0.222503	0.652663	0.751663
Prkd2		-0.215027	1.14339	2	0.464183	0.464183	0.683416	0.618341	0.208772	0.880855
Epsti1	0.213876	0.49968	0.463204	3	0.463204	0.392253	3.5662	0.0486282	1.31311	0.641067	CANDIDATE
S100a6	-0.00975664	0.463204	0.566961	3	0.463204	0.340136	1.56469	0.195379	0.709122	0.736256
Ppt2	0.0588013	0.538141	0.463099	3	0.463099	0.353347	1.93814	0.140911	0.851055	0.711054
Tmem41a		1.22095	-0.296651	2	0.462149	0.462149	0.609052	0.651738	0.185927	0.890951
Anxa6	-0.00807279	0.461738	0.64865	3	0.461738	0.367438	1.53573	0.200726	0.697397	0.740786
Itpkc	-0.020882	0.576087	0.461633	3	0.461633	0.338946	1.51293	0.205074	0.688089	0.743535
Itgb7	-0.499076		1.4218	2	0.461363	0.461363	0.480367	0.71491	0.145749	0.911245
Alkbh7	0.0479571	0.460585	1.0418	3	0.460585	0.516782	1.46373	0.214889	0.667785	0.746412
Spag9	0.460585	0.300534	0.578311	3	0.460585	0.446477	4.5287	0.0310022	1.50861	0.634234	CANDIDATE
Spc24	-0.0182497	3.29048	0.459012	3	0.459012	1.24375	0.983456	0.351602	0.453949	0.790471
Cd5	0.42707	0.469365	0.458487	3	0.458487	0.451641	29.0813	0.000787352	3.10383	0.396486	CANDIDATE
Arhgef11	2.57165	0.189413	0.458277	3	0.458277	1.07311	1.16317	0.290313	0.537134	0.768456
Csf2rb	0.457016	0.370276	1.05249	3	0.457016	0.626593	2.38609	0.0998614	1.0006	0.679642
Tsc22d4	0.221939	0.485942	0.45628	3	0.45628	0.388054	3.79465	0.0433125	1.36339	0.634234	CANDIDATE
Med26	0.660746	0.45628	-0.108068	3	0.45628	0.33632	1.19445	0.281031	0.551246	0.765692
Dip2a		0.525267	0.38659	2	0.455929	0.455929	6.57541	0.096082	1.01736	0.677723
Tnfrsf26	0.455018	0.606063	0.35242	3	0.455018	0.471167	5.22241	0.0235824	1.62741	0.632841	CANDIDATE
Fez2	0.345056	0.73014	0.454281	3	0.454281	0.509826	3.63299	0.0469796	1.32809	0.641067	CANDIDATE
Esyt2	1.13783	-0.327149	0.453755	3	0.453755	0.421479	0.813154	0.424228	0.3724	0.814178
Sdsl		0.314058	0.591105	2	0.452582	0.452582	3.26719	0.189088	0.723335	0.733778
Serpinb6b	0.45249	-0.0807133	0.678973	3	0.45249	0.35025	1.26999	0.260109	0.584845	0.761693
Phyhd1	-0.0543773	0.451963	1.15898	3	0.451963	0.518856	1.20401	0.278268	0.555537	0.765692
Fnbp1	0.275245	0.450908	0.552574	3	0.450908	0.426242	4.2965	0.0342687	1.4651	0.634234	CANDIDATE
Nrf1	0.10286	0.525468	0.450802	3	0.450802	0.35971	2.25541	0.109875	0.9591	0.692404
Tmod3	0.175045	0.545375	0.449958	3	0.449958	0.390126	2.86939	0.0722995	1.14086	0.664472
Slc1a4	0.0844725	0.449535	1.37984	3	0.449535	0.63795	1.35075	0.239886	0.619995	0.757162
Rnf214	0.220082	0.449324	0.595122	3	0.449324	0.421509	3.15298	0.0609897	1.21474	0.651767
Marco	0.362778		0.534659	2	0.448719	0.448719	5.22128	0.120469	0.919124	0.703962
D10Wsu102e	0.325386	0.57056		2	0.447973	0.447973	3.65433	0.170047	0.769432	0.721975
Hpse	0.446891	0.269871	0.682663	3	0.446891	0.466475	3.18552	0.059859	1.22287	0.651767
Rragc;Rragd	0.442545		0.450063	2	0.446304	0.446304	118.735	0.00536155	2.27071	0.565543	CANDIDATE
Hnrnpdl	0.445939	0.449958	-0.140317	3	0.445939	0.25186	1.04871	0.327686	0.484543	0.782911
Pnkp	-0.0511749	0.445727	0.876645	3	0.445727	0.423732	1.29065	0.254733	0.593914	0.761037
Rybp	0.445409	0.196607	0.555423	3	0.445409	0.399147	3.0707	0.0639907	1.19388	0.653517
Ifngr1	0.265077	0.623773		2	0.444425	0.444425	2.478	0.244184	0.612282	0.757162
Erc1	0.192194	0.459327	0.443819	3	0.443819	0.365113	3.4434	0.0518882	1.28493	0.641067
Tmem63a	0.451963	0.443713	-0.00791317	3	0.443713	0.295921	1.59027	0.190815	0.719389	0.73502
Phf11b	0.443607	0.40174	0.506602	3	0.443607	0.450649	12.0739	0.00454203	2.34275	0.565543	CANDIDATE
Cfap36	0.250598	0.448372	0.442439	3	0.442439	0.38047	4.78231	0.027934	1.55387	0.634234	CANDIDATE
1110059E24Rik	0.502738	0.442121	0.354339	3	0.442121	0.433066	8.20837	0.00975005	2.01099	0.576458	CANDIDATE
Zfand3	0.496411	0.441484	0.144177	3	0.441484	0.360691	2.69169	0.0809935	1.09155	0.670178
Tmem237	0.423847	0.440314	0.507313	3	0.440314	0.457158	14.6243	0.00310266	2.50827	0.565543	CANDIDATE
Mtfr1	0.464355	0.440314	0.339707	3	0.440314	0.414792	8.8709	0.0083656	2.0775	0.576458	CANDIDATE
Tmsb10	0.329181		0.549916	2	0.439548	0.439548	3.9826	0.156613	0.805173	0.716815
Riok3	0.269871	0.439038	0.605399	3	0.439038	0.438103	3.69306	0.0455655	1.34136	0.639947	CANDIDATE
Emb	0.464668	0.439038	-0.0925401	3	0.439038	0.270389	1.2156	0.274965	0.560723	0.765692
Rapgef2		0.115965	0.758133	2	0.437049	0.437049	1.36117	0.40337	0.394296	0.809328
Srek1	0.436801	1.60886	-0.211565	3	0.436801	0.611364	0.937053	0.36987	0.431951	0.793667
Pfkl	0.775683	-0.244805	0.435949	3	0.435949	0.322276	0.877058	0.395142	0.403247	0.806086
Wac	0.466131	0.435842	0.170181	3	0.435842	0.357385	3.10399	0.0627513	1.20238	0.651767
Kctd17	0.0877344	0.783582		2	0.435658	0.435658	1.25217	0.429016	0.367527	0.816094
Tpm3	0.244765	0.435629	2.38604	3	0.435629	1.02214	1.21984	0.273769	0.562616	0.765692
Poli		0.261711	0.609093	2	0.435402	0.435402	2.50676	0.241645	0.616822	0.757162
Acot7	1.36659	0.324235	0.433921	3	0.433921	0.708248	1.74872	0.165511	0.781174	0.720867
Igf2r	0.572114	0.033652	0.433387	3	0.433387	0.346384	1.75216	0.165013	0.782483	0.720867
Ecm1	0.215492	0.432639	0.733181	3	0.432639	0.460437	2.50482	0.0918516	1.03691	0.675192
Aamdc	0.16633	0.430927	0.48656	3	0.430927	0.361272	2.98604	0.0673071	1.17194	0.656691
Sh3bp1	0.0861043	0.48656	0.430392	3	0.430392	0.334352	2.18087	0.116233	0.934671	0.699871
Sdf4	0.353549	0.430285	0.905428	3	0.430285	0.563087	2.66376	0.0824952	1.08357	0.670178
Trdmt1		0.121413	0.73907	2	0.430242	0.430242	1.39314	0.396343	0.401929	0.806795
Necap1	0.197362	0.460585	0.429964	3	0.429964	0.362637	3.5627	0.0487169	1.31232	0.641067	CANDIDATE
Myl12b;Myl9	0.596935	0.262674		2	0.429804	0.429804	2.57167	0.236097	0.62691	0.756174
Sacm1l	0.889551	-0.676042	0.429536	3	0.429536	0.214348	0.376717	0.689842	0.16125	0.902285
Zyx	0.429428	0.478609	0.253384	3	0.429428	0.387141	4.62346	0.0298001	1.52578	0.634234	CANDIDATE
Nmt2	0.577441	-0.323733	0.428893	3	0.428893	0.227534	0.666002	0.500374	0.300705	0.837836
Fxyd5	0.465191	0.356707	0.428786	3	0.428786	0.416895	10.6787	0.00579541	2.23692	0.565543	CANDIDATE
Tpi1	0.237074	0.428571	0.50711	3	0.428571	0.390918	3.98016	0.0396003	1.4023	0.634234	CANDIDATE
Fas	0.427392	0.585347	0.367147	3	0.427392	0.459962	5.77248	0.019426	1.71162	0.618151	CANDIDATE
Arap3		-0.176609	1.03111	2	0.427252	0.427252	0.707533	0.607993	0.216102	0.877714
Mecp2	0.465504	-0.069679	0.42664	3	0.42664	0.274155	1.2993	0.252525	0.597696	0.759203
Cfp	0.410341	0.426318	0.546265	3	0.426318	0.460975	8.77482	0.00854745	2.06816	0.576458	CANDIDATE
Nprl2		0.416407	0.435949	2	0.426178	0.426178	43.6184	0.0145927	1.83587	0.611082	CANDIDATE
Unc119b	-0.193272	0.42503	0.77484	3	0.42503	0.335533	0.967959	0.357582	0.446624	0.790688
Sash3	0.254836	0.60985	0.424922	3	0.424922	0.429869	3.42381	0.0524377	1.28036	0.641067
Hsf1	0.294312	0.554638		2	0.424475	0.424475	3.2611	0.189421	0.722572	0.733778
Habp4	0.364012	0.484808		2	0.42441	0.42441	7.02687	0.0899937	1.04579	0.673866
Dnajc8	0.312201	0.423632	0.435095	3	0.423632	0.390309	8.13093	0.00993388	2.00288	0.576458	CANDIDATE
Fadd	0.515006	0.422986	0.044464	3	0.422986	0.327485	1.85711	0.150773	0.821678	0.714272
Dck	0.134221	0.663208	0.422771	3	0.422771	0.406733	2.17176	0.117045	0.931647	0.699871
Atg14		0.40969	0.435522	2	0.422606	0.422606	32.7193	0.019451	1.71106	0.618151	CANDIDATE
Itgb2	0.204391	0.422556	0.6469	3	0.422556	0.424616	2.71397	0.0798233	1.09787	0.669629
A0A2R8VI94	0.527571	0.317536		2	0.422553	0.422553	4.02364	0.155078	0.80945	0.716815
Aldh1b1	-0.206762	0.420833	1.14111	3	0.420833	0.451726	0.947176	0.365792	0.436766	0.792777
Gripap1	0.178237	0.420402	0.596363	3	0.420402	0.398334	2.68335	0.0814376	1.08918	0.670178
Cdca3	0.153546		0.686075	2	0.41981	0.41981	1.57667	0.359832	0.4439	0.791067
Cycs	0.25181	0.418784	0.437015	3	0.418784	0.369203	5.11528	0.0245441	1.61005	0.632841	CANDIDATE
Ndufab1	0.417812	0.465713	0.0692898	3	0.417812	0.317605	2.07583	0.126104	0.89927	0.707157
Gsr	0.417164	-0.204067	0.52687	3	0.417164	0.246656	0.884952	0.391706	0.407039	0.806086
Bora	0.55454		0.278461	2	0.4165	0.4165	3.01725	0.20374	0.690923	0.743535
Fam162a	0.29125	0.41565	0.478713	3	0.41565	0.395204	5.85918	0.0188714	1.7242	0.618151	CANDIDATE
Szrd1	0.415001	0.438186	0.0687396	3	0.415001	0.307309	2.10021	0.123711	0.907591	0.705925
Cdv3	0.477263	0.415001	-0.388507	3	0.415001	0.167919	0.491783	0.608161	0.215981	0.877714
Ech1	-0.251298	0.41446	1.31034	3	0.41446	0.491167	0.886396	0.391081	0.407733	0.806086
Zfand5	0.577344	0.250962		2	0.414153	0.414153	2.53784	0.238958	0.621678	0.757162
Osbpl2		0.282025	0.54587	2	0.413947	0.413947	3.1378	0.196409	0.706839	0.736256
N4bp2l1	1.6673	-0.839467		2	0.413917	0.413917	0.33024	0.796941	0.0985736	0.940586
Cenpp	0.309875	0.517628		2	0.413752	0.413752	3.98309	0.156594	0.805225	0.716815
Rsad2		0.863621	-0.0374288	2	0.413096	0.413096	0.916922	0.527573	0.277717	0.847302
Chml	0.412619	0.57889	0.121546	3	0.412619	0.371018	2.26659	0.108964	0.962717	0.690878
Zfand1	0.237074	0.540821	0.411969	3	0.411969	0.396621	3.67919	0.0458864	1.33832	0.640891	CANDIDATE
Tubb2b	0.0426443	0.41186	0.58323	3	0.41186	0.345912	1.77076	0.162358	0.789526	0.719479
Il16	-0.0621735	0.409907	1.16124	3	0.409907	0.502992	1.1529	0.293444	0.532475	0.768601
Lsp1	-0.114769	0.407951	0.915024	3	0.407951	0.402735	1.10611	0.308251	0.511096	0.773509
Ak4	0.286763	0.507516	0.407625	3	0.407625	0.400634	5.12549	0.02445	1.61172	0.632841	CANDIDATE
Cfdp1	0.384492	0.431356	0.406646	3	0.406646	0.407498	24.5821	0.00110142	2.95805	0.461083	CANDIDATE
Tubb2a	-0.135824	0.406101	0.416515	3	0.406101	0.228931	1.02478	0.336224	0.473371	0.786199
Cerk		0.71642	0.0951818	2	0.405801	0.405801	1.30643	0.415913	0.380998	0.812932
Nr2c2ap		-0.340824	1.15192	2	0.40555	0.40555	0.54336	0.683135	0.165494	0.901971
Zcchc8	0.355693	0.556012	0.40523	3	0.40523	0.438978	5.95005	0.018315	1.73719	0.618151	CANDIDATE
Spice1	0.405121	0.202637	0.612117	3	0.405121	0.406625	2.80865	0.0751129	1.12429	0.667908
Rgl2	0.405121	0.534858	0.154713	3	0.405121	0.364897	2.6705	0.0821293	1.0855	0.670178
Lasp1	1.17217	0.404903	0.154972	3	0.404903	0.577348	1.54035	0.19986	0.699274	0.740428
Ezr	-0.159202	0.404903	0.700262	3	0.404903	0.315321	1.02119	0.337527	0.471691	0.787122
Casp2	-0.207761	0.616358	0.404467	3	0.404467	0.271021	0.895605	0.387124	0.41215	0.806086
Slc2a1	0.403595	0.195726	0.708761	3	0.403595	0.436027	2.38959	0.0996115	1.00169	0.679642
Tmem2	0.403268	0.478609	0.377401	3	0.403268	0.41976	11.2898	0.0051897	2.28486	0.565543	CANDIDATE
Tpm4	0.403268	0.536053	0.27011	3	0.403268	0.403144	4.28762	0.0344035	1.4634	0.634234	CANDIDATE
Vhl	0.195977	0.400647	0.492315	3	0.400647	0.36298	3.38347	0.0535961	1.27087	0.641067
Gpatch1	0.40021	0.452806	-0.399635	3	0.40021	0.151127	0.447408	0.638706	0.194699	0.888989
A0A286YDL6	0.399554	0.863225	-0.0797525	3	0.399554	0.394342	1.18276	0.284456	0.545985	0.766588
Foxp4	0.132248	0.39846	0.613532	3	0.39846	0.381413	2.2373	0.111374	0.953216	0.69522
Gemin7	-0.270626	0.397255	0.455018	3	0.397255	0.193883	0.679851	0.492639	0.307471	0.835761
Smpd1	0.0855606	0.396927	0.844707	3	0.396927	0.442398	1.63949	0.182425	0.738915	0.727564
Med18	0.115166	0.396927	0.573568	3	0.396927	0.361887	2.2136	0.113379	0.945467	0.695339
Praf2	0.173255	0.395831	0.681854	3	0.395831	0.41698	2.31292	0.1053	0.97757	0.688053
Hist1h1e	0.395063	0.0994973	0.411318	3	0.395063	0.301959	2.43289	0.0965896	1.01507	0.679011
Unc119	-0.231447	0.395063	0.67238	3	0.395063	0.278665	0.851135	0.406664	0.390764	0.809328
Mkl2	0.394734	0.466862	0.383276	3	0.394734	0.414957	12.9503	0.00395155	2.40323	0.565543	CANDIDATE
Gamt	0.126576	0.393746	0.435949	3	0.393746	0.318757	2.68703	0.0812414	1.09022	0.670178
Paip2	0.449007	0.338111		2	0.393559	0.393559	7.09779	0.0891062	1.05009	0.673866
Cdk16	0.0805212	0.393306	1.08379	3	0.393306	0.519207	1.43035	0.221903	0.653836	0.750559
Rad51b	-0.0949264	0.393306	0.759156	3	0.393306	0.352512	1.16342	0.290237	0.537247	0.768456
Mtfr1l	0.392977	0.195977	0.688762	3	0.392977	0.425905	2.42835	0.0969004	1.01367	0.679011
Tango2	0.219958	0.56589		2	0.392924	0.392924	2.27169	0.26399	0.578412	0.762019
Mapk3	0.0204844	0.392317	0.794437	3	0.392317	0.402413	1.47025	0.213552	0.670496	0.745404
Tfcp2		0.307428	0.476952	2	0.39219	0.39219	4.62697	0.135505	0.868046	0.709892
Prune	-0.0310025	0.391768	0.524966	3	0.391768	0.295244	1.43839	0.220187	0.657209	0.749249
Scarb1	0.179129	0.391548	0.419862	3	0.391548	0.33018	3.54881	0.0490713	1.30917	0.641067	CANDIDATE
Adssl1	-0.463171	0.391548	0.808509	3	0.391548	0.245628	0.535838	0.579065	0.237273	0.86574
Ppme1	0.415759	0.0582473	0.390668	3	0.390668	0.288225	2.04254	0.129478	0.887805	0.708671
Gm340	0.427284	-0.10869	0.390448	3	0.390448	0.236347	1.11647	0.304895	0.515849	0.772009
Lias	0.081885	0.390338	0.468948	3	0.390338	0.313724	2.1686	0.117328	0.930596	0.70003
Sephs2	-0.111072	0.389897	0.420833	3	0.389897	0.233219	1.10469	0.308715	0.510443	0.773839
Anxa2	0.177727	0.389787	0.780226	3	0.389787	0.449247	2.07883	0.125806	0.900299	0.707157
Nostrin	0.105678	0.648281	0.389567	3	0.389567	0.381175	1.98624	0.135476	0.868138	0.709892
Procr	0.436695	0.272382	0.389126	3	0.389126	0.366068	6.12307	0.0173209	1.76143	0.618151	CANDIDATE
Ublcp1	-0.0796915	0.388906	0.760689	3	0.388906	0.356635	1.19766	0.2801	0.552687	0.765692
Eml2		-0.465659	1.24251	2	0.388426	0.388426	0.454786	0.728274	0.137705	0.916613
Alas1	0.388245	0.183455	0.551196	3	0.388245	0.374298	2.87267	0.072152	1.14175	0.664472
Ttc1	0.419755	0.388245	0.13829	3	0.388245	0.31543	2.89263	0.0712631	1.14714	0.664472
Neil1		-0.165337	0.939527	2	0.387095	0.387095	0.70071	0.610896	0.214032	0.878008
Csgalnact2	0.590722		0.182692	2	0.386707	0.386707	1.89549	0.309053	0.509967	0.77413
Rabl6	0.416948	0.0604624	0.385597	3	0.385597	0.287669	2.06102	0.127589	0.894186	0.70824
Stxbp2	-0.159686	0.384823	0.457542	3	0.384823	0.22756	0.954016	0.363066	0.440015	0.79219
Zfp3	0.239154	0.528671		2	0.383912	0.383912	2.65208	0.229551	0.639121	0.753035
Slc44a2	0.593784	0.382391	0.209017	3	0.382391	0.395064	2.8994	0.0709653	1.14895	0.664472
Zfp729a;Zfp738		-0.0260729	0.790689	2	0.382308	0.382308	0.936156	0.520985	0.283175	0.845785
Gbgt1		-0.127573	0.891963	2	0.382195	0.382195	0.749743	0.590439	0.228825	0.873279
Ctsb	-0.0709514	0.382059	0.802896	3	0.382059	0.371334	1.20165	0.278949	0.554476	0.765692
Pgk1	-0.0114571	0.382059	0.393416	3	0.382059	0.254673	1.56222	0.195828	0.708124	0.736256
Thoc7	0.421156	0.381173	0.0183493	3	0.381173	0.273559	1.74329	0.1663	0.779107	0.72183
Smpd2	0.480472	0.0603242	0.380508	3	0.380508	0.307101	1.97878	0.136299	0.865506	0.709892
Rnaset2b	0.372395	0.379954	0.391548	3	0.379954	0.381299	55.8969	0.000213301	3.67101	0.396486	CANDIDATE
1600014C10Rik		0.365133	0.394295	2	0.379714	0.379714	26.0417	0.0244342	1.612	0.632841	CANDIDATE
Map4	0.379399	0.516318	0.351289	3	0.379399	0.415669	6.65806	0.0147078	1.83245	0.611082	CANDIDATE
Galk1	-0.356624	0.378068	0.409255	3	0.378068	0.143566	0.468404	0.624101	0.204745	0.88321
Lrrc8c	0.37729	0.250598	0.578214	3	0.37729	0.402034	3.44158	0.051939	1.28451	0.641067
Poc5	0.248778	0.375623	0.504976	3	0.375623	0.376459	4.15603	0.0364968	1.43774	0.634234	CANDIDATE
Eno3	0.0404014	0.569491	0.374845	3	0.374845	0.328246	1.73468	0.167562	0.775825	0.721975
Ift74	0.290306	0.458487		2	0.374397	0.374397	4.45232	0.140652	0.851854	0.711054
Cd44	0.374288	0.380064	0.22033	3	0.374288	0.324894	5.07133	0.0249555	1.60283	0.632841	CANDIDATE
Stard3nl	0.618427		0.129613	2	0.37402	0.37402	1.53032	0.368478	0.433588	0.792777
Ube2h	0.373954	0.322966	0.571046	3	0.373954	0.422656	4.5623	0.0305679	1.51473	0.634234	CANDIDATE
Rnf130	0.0932897	0.419755	0.373954	3	0.373954	0.295666	2.36565	0.10134	0.994218	0.681651
Paox	-0.353487	0.373954	0.73014	3	0.373954	0.250202	0.640653	0.514848	0.288321	0.841896
Calu	0.373398	0.580435	0.357158	3	0.373398	0.436997	4.96446	0.0259995	1.58503	0.632841	CANDIDATE
Klc2	-0.0467273	0.373398	0.784337	3	0.373398	0.370336	1.26037	0.26266	0.580605	0.762019
Abi3	0.0247452	0.373286	0.80653	3	0.373286	0.401521	1.44983	0.217774	0.661994	0.748827
Mcfd2	0.316262	0.817787	0.373175	3	0.373175	0.502408	2.5874	0.0868111	1.06142	0.673866
Sirt2	0.0265876	0.373175	0.525668	3	0.373175	0.308477	1.70575	0.171899	0.764728	0.721975
Nbr1		0.141825	0.604451	2	0.373138	0.373138	1.61313	0.353281	0.45188	0.790471
Cdc42ep4	0.373063	0.36614	0.840846	3	0.373063	0.526683	2.73744	0.0786171	1.10448	0.667908
Klc4	0.149259	0.372841	0.812539	3	0.372841	0.44488	1.8644	0.149847	0.824353	0.714272
Irf5	-0.402245	0.372061	0.50019	3	0.372061	0.156669	0.453786	0.634241	0.197746	0.886543
Homer1	-0.0927555	0.371503	0.460271	3	0.371503	0.246339	1.17299	0.287361	0.541573	0.766588
Serpina12		0.29125	0.451541	2	0.371395	0.371395	4.63402	0.135305	0.868687	0.709892
Scrn3	-0.200714	0.370945	0.898479	3	0.370945	0.356237	0.916418	0.378347	0.42211	0.802477
Sema4b	-0.0156513	0.754973		2	0.369661	0.369661	0.95938	0.513196	0.289717	0.841595
Sash1	0.0247452	0.369159	0.801076	3	0.369159	0.398327	1.44817	0.218122	0.661301	0.748827
Dpep2	0.0433446	0.369048	0.488721	3	0.369048	0.300371	1.84295	0.152592	0.816467	0.715337
Cd47	0.340163	0.367707	0.469886	3	0.367707	0.392585	8.12335	0.00995217	2.00208	0.576458	CANDIDATE
Mpst	0.00877379	0.367371	0.448795	3	0.367371	0.27498	1.66111	0.178897	0.747398	0.724457
Q3UY34	0.396379	0.338339		2	0.367359	0.367359	12.6588	0.0501864	1.29941	0.641067
Mkrn1	0.331247	0.403377		2	0.367312	0.367312	10.1847	0.0623078	1.20546	0.651767
Ccdc186	0.239398	0.369494	0.366812	3	0.366812	0.325235	6.1864	0.0169771	1.77014	0.618151	CANDIDATE
Iah1	0.0597706	0.366252	0.370276	3	0.366252	0.265433	2.10745	0.123013	0.910049	0.705925
Mpp7	-0.297094	0.36614	0.439038	3	0.36614	0.169361	0.59051	0.544687	0.263853	0.852684
Zfand6	0.462366	0.321928	0.365804	3	0.365804	0.383366	7.54602	0.0115061	1.93907	0.576458	CANDIDATE
Btg1	0.588805	0.142217		2	0.365511	0.365511	1.63691	0.349123	0.457021	0.790471
Rnasel	0.365357	0.29125	1.15329	3	0.365357	0.603298	1.78588	0.160244	0.795219	0.716815
Tefm	-0.526639	0.365133	0.658646	3	0.365133	0.165713	0.379647	0.687664	0.162623	0.901971
Preb	0.364909	-0.603161	0.458697	3	0.364909	0.0734815	0.176773	0.848673	0.0712597	0.956028
Gmeb1	0.211884	0.517628		2	0.364756	0.364756	2.38603	0.252654	0.597473	0.759203
Mettl20	0.643117	0.0854246		2	0.364271	0.364271	1.30635	0.415931	0.380979	0.812932
Dus4l	-0.0774367	0.364124	0.416624	3	0.364124	0.234437	1.22177	0.273226	0.563478	0.765692
Arsa	0.0318186	0.364012	0.701416	3	0.364012	0.365749	1.54493	0.199006	0.701134	0.739051
Hook2	-0.000952496	0.405884	0.3639	3	0.3639	0.256277	1.61977	0.185725	0.731129	0.731556
Ndc80	-0.0251477	0.544189	0.363564	3	0.363564	0.294202	1.43008	0.221961	0.653722	0.750559
Nasp	0.363003	0.451119	0.0652966	3	0.363003	0.293139	2.05049	0.12866	0.890556	0.70824
Decr2	0.388024	-0.211598	0.362778	3	0.362778	0.179735	0.749495	0.455553	0.341461	0.823545
Grn	0.36233	0.240253	0.477884	3	0.36233	0.360156	4.28625	0.0344244	1.46313	0.634234	CANDIDATE
Nsrp1	0.508733	-0.0863236	0.36233	3	0.36233	0.26158	1.1931	0.281425	0.550637	0.765692
Csf2rb2	0.362217	-0.175941	0.507414	3	0.362217	0.23123	0.908317	0.381736	0.418237	0.805221
Nfyb	0.361768	0.415434	0.0468402	3	0.361768	0.274681	1.95075	0.139457	0.855561	0.711054
Mycbp	0.361656	0.579566	-0.244531	3	0.361656	0.23223	0.769102	0.445648	0.351008	0.820852
Eif5	0.206018	0.361544	0.673647	3	0.361544	0.413736	2.45697	0.0949655	1.02243	0.677723
Bola3	0.361544	0.634872	-0.134319	3	0.361544	0.287366	1.04225	0.329965	0.481532	0.783567
Cnpy4	0.361207	0.36446	0.0251707	3	0.361207	0.250279	1.81552	0.156205	0.806304	0.716815
Rabggta	0.385928	-0.739709	0.361095	3	0.361095	0.00243775	0.00536294	0.995356	0.00202173	0.998741
Cd82	0.418784	0.338909	0.360533	3	0.360533	0.372742	12.7595	0.00406988	2.39042	0.565543	CANDIDATE
Fam114a1	0.178746	0.36042	0.902267	3	0.36042	0.480478	1.80523	0.157591	0.802468	0.716815
Cd93	0.471968	0.345056	0.360308	3	0.360308	0.392444	8.00973	0.0102322	1.99003	0.576458	CANDIDATE
Arpc1b	1.42143	0.0396999	0.360196	3	0.360196	0.607107	1.1872	0.28315	0.547983	0.766444
Ppp1r21	0.0869197	0.360196	0.461424	3	0.360196	0.302846	2.21079	0.11362	0.944546	0.695339
A0A1W2P6G5	0.45607	0.264236		2	0.360153	0.360153	3.75484	0.1657	0.780677	0.721101
Sep15	0.20389	0.360083	0.49416	3	0.360083	0.352711	3.43355	0.0521635	1.28263	0.641067
Pdcl	0.067501	0.359634	0.715191	3	0.359634	0.380775	1.66017	0.179048	0.747031	0.724499
Clip1	0.333538	0.359521	0.377735	3	0.359521	0.356931	22.7257	0.00128835	2.88997	0.461083	CANDIDATE
Znf609	0.359521	-0.358731	0.606821	3	0.359521	0.202537	0.571087	0.55668	0.254394	0.856461
Ap3s2	0.359071	-0.182	1.799	3	0.359071	0.658692	0.909764	0.381128	0.418929	0.805221
Ssu72	-0.30333	0.500292	0.359071	3	0.359071	0.185345	0.610918	0.532348	0.273804	0.848435
Ghitm		-0.42843	1.14463	2	0.358102	0.358102	0.455292	0.728007	0.137865	0.916613
Pik3r6		0.0343565	0.680954	2	0.357655	0.357655	1.10627	0.467908	0.32984	0.826749
Lmbrd2		0.622274	0.0930192	2	0.357647	0.357647	1.35151	0.405536	0.391971	0.809328
Stat2	0.471135	-0.139331	0.357608	3	0.357608	0.229804	1.00096	0.344988	0.462196	0.789583
Fabp7	-0.159654	0.357496	0.590051	3	0.357496	0.262631	0.967861	0.35762	0.446578	0.790688
Slc35a4	0.478713	0.357383	-0.203718	3	0.357383	0.210793	0.818822	0.421555	0.375146	0.81397
Atp6v1h	0.659194	-0.321423	0.357158	3	0.357158	0.231643	0.652298	0.508148	0.29401	0.84001
Pick1	-0.319208	0.356933	0.451119	3	0.356933	0.162948	0.548405	0.570993	0.243369	0.862735
Q499E6	0.356707	0.536351	0.268315	3	0.356707	0.387124	4.00839	0.0390765	1.40808	0.634234	CANDIDATE
Ankrd50		0.201383	0.511367	2	0.356375	0.356375	2.29931	0.261165	0.583085	0.761693
Khk		0.383055	0.328951	2	0.356003	0.356003	13.1602	0.048282	1.31621	0.641067	CANDIDATE
Yars	-0.0839056	0.35558	0.411209	3	0.35558	0.227628	1.18689	0.283241	0.547843	0.766444
Btf3l4	0.355467	0.467697	0.232292	3	0.355467	0.351819	4.22564	0.0353668	1.4514	0.634234	CANDIDATE
Cryzl1	0.148348	0.355129	0.757535	3	0.355129	0.420338	1.91891	0.143169	0.844151	0.713106
Hmox2	0.193709	0.354903	0.363676	3	0.354903	0.304096	4.49386	0.0314622	1.50221	0.634234	CANDIDATE
Tmed8	0.354001	0.429428	0.0054719	3	0.354001	0.262967	1.64434	0.181625	0.740825	0.727564
Fth1	0.654802	0.309875	0.353888	3	0.353888	0.439522	3.31097	0.0557742	1.25357	0.641067
Tex2		0.255682	0.451435	2	0.353559	0.353559	3.61229	0.171932	0.764644	0.721975
Pcyt1a	0.108223	0.353436	0.61551	3	0.353436	0.359057	2.00159	0.133803	0.873534	0.709892
Lrrc20	0.353097	0.431249	-0.167264	3	0.353097	0.205694	0.89411	0.387763	0.411433	0.806086
Fahd2	-0.389017	0.353097	0.401084	3	0.353097	0.121722	0.388612	0.681032	0.166833	0.901044
Nek1	-0.143564	0.35242	0.699285	3	0.35242	0.302714	1.01059	0.341413	0.46672	0.789217
Mib2		-0.103069	0.806778	2	0.351854	0.351854	0.773436	0.580893	0.235904	0.86736
Mrps18c	0.316725	0.351741	0.422556	3	0.351741	0.363674	9.53931	0.0072466	2.13987	0.576458	CANDIDATE
Irf2bp2	0.351402	0.245374	0.352871	3	0.351402	0.316549	7.26216	0.0124061	1.90636	0.576966	CANDIDATE
Pgrmc1	0.659925	0.350837	0.209266	3	0.350837	0.406676	2.49556	0.0924428	1.03413	0.6757
Snap29	0.285106	0.350384	0.452068	3	0.350384	0.36252	6.09318	0.0174868	1.75729	0.618151	CANDIDATE
Terf1	0.0508847	0.350384	0.445939	3	0.350384	0.282402	1.93765	0.140968	0.850881	0.711054
Entpd1	0.418028	0.347779	0.349818	3	0.349818	0.371875	13.1535	0.00383111	2.41668	0.565543	CANDIDATE
Tor1aip1	0.444985	0.349592	-0.219438	3	0.349592	0.191713	0.754697	0.452903	0.343995	0.822559
Eif1ad	0.15082	0.384713	0.349365	3	0.349365	0.294966	3.30859	0.0558478	1.25299	0.641067
Tagln2	0.169412	0.370834	0.349139	3	0.349139	0.296462	3.7921	0.0433672	1.36284	0.634234	CANDIDATE
Mbd3	0.394843	0.348912	0.291132	3	0.348912	0.344963	9.38745	0.0074803	2.12608	0.576458	CANDIDATE
Cep83	0.0716254	0.625177		2	0.348401	0.348401	1.25878	0.42738	0.369186	0.815575
Dhdh	-0.265553	0.348232	0.559932	3	0.348232	0.214204	0.706538	0.478073	0.320506	0.830767
Prkx	0.348006	0.191689	0.758559	3	0.348006	0.432751	2.0903	0.124676	0.904216	0.705925
Supt7l	0.0586628		0.636915	2	0.347789	0.347789	1.2029	0.441529	0.35504	0.81896
Tma7	0.479851	0.214747		2	0.347299	0.347299	2.62009	0.232113	0.6343	0.754145
Hinfp	0.74992		-0.0560111	2	0.346955	0.346955	0.861003	0.547461	0.261647	0.854573
Taf15	0.35242	0.204266	0.346872	3	0.346872	0.301186	5.07188	0.0249503	1.60292	0.632841	CANDIDATE
Pphln1	0.042084	0.346645	0.411426	3	0.346645	0.266718	1.9126	0.143921	0.841876	0.713106
Tpd52	0.277152	0.346078	0.425996	3	0.346078	0.349742	6.63995	0.0147864	1.83014	0.611082	CANDIDATE
Cbwd1	-0.0423379	0.346078	0.385155	3	0.346078	0.229632	1.37406	0.234429	0.629989	0.75537
Pcmtd2		1.1131	-0.42109	2	0.346005	0.346005	0.451059	0.730243	0.136533	0.917587
Hmgn5	0.311852	0.378955		2	0.345404	0.345404	10.2946	0.0616466	1.21009	0.651767
Stx3	0.345283	0.302524	0.614945	3	0.345283	0.420917	3.51422	0.0499704	1.30129	0.641067	CANDIDATE
Hcls1	0.344828	0.355806	0.319965	3	0.344828	0.3402	26.1996	0.000969808	3.01331	0.451022	CANDIDATE
Abi2	0.344033	0.0234683	1.13409	3	0.344033	0.50053	1.23836	0.268621	0.570859	0.763163
Ank2	0.343919	0.223052	0.635522	3	0.343919	0.400831	2.67333	0.0819761	1.08631	0.670178
Psap	0.3421	0.343578	0.689836	3	0.343578	0.458505	3.23661	0.0581445	1.23549	0.646916
Mboat7		0.103665	0.583326	2	0.343496	0.343496	1.43224	0.388033	0.411132	0.806086
Fkbpl	0.212756	0.349478	0.343351	3	0.343351	0.301862	5.52771	0.0211292	1.67512	0.631293	CANDIDATE
Lmbrd1	0.343351	0.067501	0.465295	3	0.343351	0.292049	2.0266	0.131137	0.882274	0.708798
Naf1	0.343351	0.393416	-0.0356827	3	0.343351	0.233695	1.4086	0.226639	0.644666	0.753035
Cyb5r4	0.343237	-0.108721	0.512581	3	0.343237	0.249032	1.09652	0.311398	0.506684	0.775927
Slc2a9		-0.0876721	0.773912	2	0.34312	0.34312	0.796486	0.571813	0.242746	0.863413
Ndufs6	0.34301	0.119688	0.486766	3	0.34301	0.316488	2.41975	0.097493	1.01103	0.679011
Banf1	0.160146	0.674732	0.342555	3	0.342555	0.392477	2.12743	0.121114	0.916807	0.703962
Casc3	0.204767	0.479955		2	0.342361	0.342361	2.4882	0.243279	0.613896	0.757162
Cap1	0.342327	-0.267601	0.402067	3	0.342327	0.158931	0.606495	0.535	0.271646	0.848435
Coro1b	0.341986	-0.255959	0.371503	3	0.341986	0.15251	0.609179	0.533389	0.272956	0.848435
Pyhin1		0.123799	0.559541	2	0.34167	0.34167	1.56822	0.361381	0.442035	0.791971
Fcgrt	0.277628	0.40523		2	0.341429	0.341429	5.35146	0.117606	0.929572	0.70003
Q922M7	-0.218145	0.409038	0.341303	3	0.341303	0.177398	0.728832	0.466244	0.331387	0.826079
Snx32	0.0888201	0.593593		2	0.341206	0.341206	1.35192	0.405443	0.39207	0.809328
Med19	0.471864	0.340505	-0.285214	3	0.340505	0.175718	0.614277	0.530343	0.275443	0.84782
Cd63	0.57192	0.340391	-0.179564	3	0.340391	0.244249	0.897531	0.386302	0.413073	0.806086
Chmp5	0.379399	0.340163	0.193709	3	0.340163	0.304424	4.39897	0.0327675	1.48456	0.634234	CANDIDATE
St18	-0.0423974		0.722029	2	0.339816	0.339816	0.889074	0.537339	0.269751	0.849417
Wasf2	0.339707	0.19497	0.430392	3	0.339707	0.32169	3.83135	0.0425388	1.37121	0.634234	CANDIDATE
Rnf113a2	0.273934	0.405121		2	0.339527	0.339527	5.17622	0.121493	0.91545	0.703962
Bpgm	0.0234683	0.339251	0.599318	3	0.339251	0.320679	1.57264	0.193944	0.712323	0.735721
Dzip3	-0.0103088	0.339023	0.681314	3	0.339023	0.336676	1.37683	0.233792	0.631171	0.754934
Eaf1	0.49968	0.178109		2	0.338895	0.338895	2.10774	0.282018	0.549724	0.765806
Cd36	0.339821	0.338795	-0.0783961	3	0.338795	0.200074	1.17326	0.287278	0.541698	0.766588
Cox19	0.294782	0.381948		2	0.338365	0.338365	7.76375	0.08155	1.08858	0.670178
Alcam	0.572696	0.328492	0.337083	3	0.337083	0.412757	4.21227	0.0355799	1.4488	0.634234	CANDIDATE
Camk2d	-0.113411	0.337083	0.340391	3	0.337083	0.188021	1.01858	0.33848	0.470467	0.787647
Rcor1	0.331476	0.342555		2	0.337015	0.337015	60.8392	0.010463	1.98034	0.576458	CANDIDATE
Tor1aip2	0.215244	0.497331	0.33674	3	0.33674	0.349772	3.49591	0.0504563	1.29708	0.641067
Vps39	0.674099	-0.749887	0.336626	3	0.336626	0.0869459	0.165246	0.858336	0.0663427	0.959576
Gemin2	0.309525	0.336398	1.66312	3	0.336398	0.76968	1.40658	0.227083	0.643815	0.753035
Rexo2	0.0734089	0.342327	0.336169	3	0.336169	0.250635	2.30893	0.105609	0.976298	0.688053
6430548M08Rik;Kiaa0513	0.218223	0.335598	0.556601	3	0.335598	0.370141	3.04667	0.0649077	1.1877	0.653517
Ggh	0.267476	0.33514	0.655993	3	0.33514	0.419536	2.85861	0.0727877	1.13794	0.664472
Gpsm3	0.325041	0.33514	0.422556	3	0.33514	0.360912	9.5184	0.00727812	2.13798	0.576458	CANDIDATE
Ppp1r15b	0.115832	0.33514	0.348572	3	0.33514	0.266515	2.88449	0.0716239	1.14494	0.664472
Nipsnap1	-0.230431	0.33514	0.40414	3	0.33514	0.169616	0.688966	0.487614	0.311924	0.83366
Dctn6	-0.129639	0.571046	0.334797	3	0.334797	0.258734	1.02644	0.335623	0.474149	0.786132
Q9D2Q3	0.357383	0.153935	0.334683	3	0.334683	0.282	3.57717	0.0483515	1.31559	0.641067	CANDIDATE
Ankmy2	-0.0961287	0.341303	0.334683	3	0.334683	0.193286	1.0905	0.313393	0.503911	0.776912
Irf2	0.334454	0.0593554	0.561986	3	0.334454	0.318598	1.79016	0.159651	0.796827	0.716815
Serinc3	0.667937	0.290424	0.334225	3	0.334225	0.430862	2.95107	0.06875	1.16273	0.660824
Trappc6a	-0.143644	0.334111	0.548042	3	0.334111	0.24617	0.983077	0.351746	0.453771	0.790471
Dctpp1	0.333424	0.815329	-0.13914	3	0.333424	0.336538	0.997262	0.346372	0.460457	0.789583
Urod	0.333309	0.361656	0.138683	3	0.333309	0.277883	3.23763	0.058111	1.23574	0.646916
Mrpl33	-0.243643	0.521252	0.33308	3	0.33308	0.203563	0.722311	0.469672	0.328205	0.826749
Ece1	0.332966	0.364012	0.251204	3	0.332966	0.316061	7.67039	0.0111421	1.95303	0.576458	CANDIDATE
Kif5a	0.00230651	0.332966	0.33308	3	0.332966	0.222784	1.65008	0.180686	0.743076	0.727564
Prnp		0.183582	0.480989	2	0.332285	0.332285	2.23455	0.267882	0.572057	0.762189
Ubxn2b	0.180275	0.33182	0.595217	3	0.33182	0.369104	2.48605	0.0930557	1.03126	0.6757
Sh3gl1	0.270708	0.487486	0.33182	3	0.33182	0.363338	4.59715	0.0301268	1.52105	0.634234	CANDIDATE
Dok1	-0.00598518	0.450485	0.331247	3	0.331247	0.258582	1.54462	0.199065	0.701005	0.739051
Lphn2	0.293724	0.330673	0.340277	3	0.330673	0.321558	18.5016	0.00194188	2.71178	0.521027	CANDIDATE
Plau	0.268794	0.330558	1.41121	3	0.330558	0.670187	1.47519	0.212549	0.672542	0.745404
Fuca2	0.0684644	0.32987	0.665211	3	0.32987	0.354515	1.67603	0.176516	0.753216	0.723947
Calcoco1	-0.0943256	0.32987	0.505789	3	0.32987	0.247111	1.1328	0.299694	0.523322	0.770958
Mblac1	0.329755	0.253142	0.426211	3	0.329755	0.336369	5.48521	0.0214473	1.66863	0.631293	CANDIDATE
Med4	0.329181	0.461005	0.223299	3	0.329181	0.337828	4.01182	0.0390136	1.40878	0.634234	CANDIDATE
Snx5	-0.0371623	0.372506	0.328492	3	0.328492	0.221279	1.39147	0.23046	0.637405	0.753035
Cd40	0.328147	0.346985	0.266876	3	0.328147	0.314003	10.6019	0.00587891	2.2307	0.565543	CANDIDATE
Isg15	0.32239	0.44668	0.327572	3	0.327572	0.365547	7.35255	0.0121085	1.91691	0.576966	CANDIDATE
Antxr1	0.373732	0.327572	0.0828389	3	0.327572	0.261381	2.36446	0.101427	0.993847	0.681651
Siglec1	0.32435	0.326882	0.448372	3	0.326882	0.366535	7.3127	0.0122384	1.91228	0.576966	CANDIDATE
Gabarapl1	-0.0351061	0.326882	0.351741	3	0.326882	0.214506	1.40101	0.22832	0.641455	0.753035
Pfdn5	0.0657101	0.587557		2	0.326634	0.326634	1.25184	0.429097	0.367444	0.816094
Mastl	-0.132293	0.454492	0.326537	3	0.326537	0.216245	0.991146	0.348677	0.457576	0.790471
Carhsp1	0.326307	0.209391	0.63988	3	0.326307	0.39186	2.48949	0.0928334	1.0323	0.6757
Trip10	0.216486	0.461005	0.325962	3	0.325962	0.334484	3.86206	0.0419067	1.37772	0.634234	CANDIDATE
Stxbp3	0.780982	-0.272785	0.325847	3	0.325847	0.278014	0.743926	0.458409	0.338747	0.823589
Tox4	0.325732	0.36793	0.289126	3	0.325732	0.327596	11.7482	0.0047955	2.31917	0.565543	CANDIDATE
Bag3	0.325041	0.432746	-0.0246486	3	0.325041	0.244379	1.44527	0.218731	0.660089	0.749103
Terf2ip	0.32458	0.605589	-0.129481	3	0.32458	0.266896	1.01761	0.338831	0.470016	0.787647
Tfeb	0.120219	0.326882	0.32458	3	0.32458	0.257227	3.06574	0.0641785	1.19261	0.653517
Nlrp3		-0.165758	0.814755	2	0.324499	0.324499	0.661895	0.627773	0.202197	0.884713
Orai1		0.215741	0.432425	2	0.324083	0.324083	2.99129	0.205389	0.687423	0.743535
Inip	0.26135	0.386811		2	0.324081	0.324081	5.16625	0.121721	0.914633	0.704086
Cetn3	0.50782	0.140124		2	0.323972	0.323972	1.76217	0.328601	0.483331	0.782911
Prdx5	-0.0412835	0.323774	0.679964	3	0.323774	0.320818	1.25808	0.263272	0.579596	0.762019
Cuedc2	0.323774	0.378512	0.118493	3	0.323774	0.273593	2.82256	0.0744548	1.12811	0.666748
Adam9	1.58564	0.0485151	0.323658	3	0.323658	0.652603	1.12598	0.301852	0.520206	0.770958
Znf830	0.370834	0.323082	-0.0380656	3	0.323082	0.218617	1.38287	0.23241	0.633746	0.754145
Iqsec2	0.322736	0.258459	0.418244	3	0.322736	0.333146	5.85997	0.0188665	1.72431	0.618151	CANDIDATE
Tnfaip8	0.32262	0.0984196	0.404249	3	0.32262	0.275096	2.45676	0.0949793	1.02237	0.677723
Anp32e	0.32239	0.591488	0.0192037	3	0.32239	0.311027	1.5363	0.20062	0.697627	0.740786
Prdm10	0.388465	-0.00887091	0.32239	3	0.32239	0.233995	1.55429	0.197277	0.704923	0.736728
Nelfa	0.136716	0.572599	0.322159	3	0.322159	0.343825	2.22285	0.112591	0.948498	0.695339
Tubb6	0.0237522	0.322044	0.390448	3	0.322044	0.245414	1.77995	0.161069	0.792988	0.717789
Pafah1b2	0.321813	0.393965	0.136979	3	0.321813	0.284252	3.03285	0.0654437	1.18413	0.653517
Arl3	-0.151602	0.430071	0.321697	3	0.321697	0.200055	0.914632	0.379091	0.421257	0.803323
Kansl3		0.797096	-0.153928	2	0.321584	0.321584	0.67629	0.621443	0.206598	0.882391
Taf12	0.0565835	0.586405		2	0.321494	0.321494	1.21359	0.438761	0.357772	0.817976
P4ha1	0.217727	0.346531	0.321466	3	0.321466	0.295242	6.11419	0.01737	1.7602	0.618151	CANDIDATE
Tpm3-rs7;Tpm3	0.313826	0.329066		2	0.321446	0.321446	42.1851	0.0150883	1.82136	0.611082	CANDIDATE
Ptrh1	0.805458	0.32112	-0.53199	3	0.32112	0.198196	0.413931	0.662552	0.17878	0.896076
Pfdn4	0.365804	0.32112	-0.257235	3	0.32112	0.14323	0.582847	0.54939	0.260119	0.855337
G3bp1	0.331247	0.320889	-0.361083	3	0.320889	0.0970176	0.34581	0.713109	0.146844	0.911245
Fgfr1op2	0.298776	0.45038	0.320427	3	0.320427	0.356527	6.14913	0.0171782	1.76502	0.618151	CANDIDATE
Hacl1		-0.212584	0.853437	2	0.320426	0.320426	0.601163	0.655414	0.183484	0.892827
Fbxl8	-0.121188	0.320311	0.41565	3	0.320311	0.204925	1.01184	0.340952	0.467307	0.789217
Cd86	0.282025	0.357158	0.319965	3	0.319965	0.319716	12.0356	0.00457073	2.34001	0.565543	CANDIDATE
Blvrb	-0.406541	0.319849	0.454071	3	0.319849	0.12246	0.374033	0.691841	0.159994	0.903291
Cep128	0.268674	0.319734	0.501617	3	0.319734	0.363342	4.19664	0.0358313	1.44574	0.634234	CANDIDATE
Ppp1r12c	0.0625362	0.319618	0.420078	3	0.319618	0.267411	2.05085	0.128624	0.890678	0.70824
A0A338P7F5	0.28629	0.352871		2	0.319581	0.319581	9.59964	0.0660787	1.17994	0.653517
Fam63a	0.00963388	0.319502	0.578504	3	0.319502	0.302547	1.50226	0.20715	0.683716	0.744603
Slc25a3	0.319387	-0.373252	0.344488	3	0.319387	0.096874	0.336334	0.720348	0.142458	0.913378
Sharpin	0.319271	0.227864	0.633106	3	0.319271	0.393414	2.61759	0.0850671	1.07024	0.673866
Lin7c	0.131589	0.31904	0.366476	3	0.31904	0.272368	3.10125	0.0628519	1.20168	0.651767
Epg5	0.293135	0.703898	0.318346	3	0.318346	0.43846	2.69338	0.0809036	1.09203	0.670178
Ppp2r5b		0.493032	0.142871	2	0.317952	0.317952	1.81603	0.320439	0.494255	0.781389
Cep192	0.00374607	0.317188	0.47176	3	0.317188	0.264231	1.56706	0.19495	0.710077	0.736256
Chchd7	0.127633		0.506602	2	0.317118	0.317118	1.67358	0.34288	0.464858	0.789583
Gatc	0.501108	0.132906		2	0.317007	0.317007	1.72192	0.334953	0.475016	0.786132
Ell	-0.00711559	0.316493	0.583904	3	0.316493	0.297761	1.42284	0.223523	0.650677	0.752568
Ftl1	0.481506	0.151339		2	0.316422	0.316422	1.91675	0.306132	0.514092	0.773236
Prkcd	0.584289	-0.491105	0.316262	3	0.316262	0.136482	0.344802	0.713877	0.146377	0.911245
Sri	0.0844725	0.316146	0.369606	3	0.316146	0.256741	2.39559	0.099185	1.00355	0.679642
Sp1	0.348799	0.154065	0.31603	3	0.31603	0.272964	3.70237	0.0453521	1.3434	0.639947	CANDIDATE
Prkaca	0.538041	-0.00768112	0.315566	3	0.315566	0.281976	1.45322	0.217066	0.663407	0.748827
Rcn2	0.315218	0.975777	-0.0539878	3	0.315218	0.412336	1.11774	0.304487	0.516431	0.772009
Uqcrb	0.315218	0.551295	0.173895	3	0.315218	0.346803	2.57224	0.0877065	1.05697	0.673866
Grhpr	-0.187543	0.315102	1.01871	3	0.315102	0.382088	0.89181	0.388749	0.41033	0.806086
Rab3ip	0.111966	0.517628		2	0.314797	0.314797	1.55202	0.364385	0.43844	0.792274
Gtf2e2	0.314755	0.228111	0.358846	3	0.314755	0.300571	6.39089	0.0159334	1.79769	0.618151	CANDIDATE
Nucb2	0.40294	0.314523	0.00518438	3	0.314523	0.240882	1.63109	0.18382	0.735607	0.7284
Cbx3	0.314523	0.477263	-0.0799049	3	0.314523	0.237293	1.17132	0.287858	0.540821	0.767036
Rcor3	0.304861	0.323082		2	0.313972	0.313972	34.4636	0.018467	1.7336	0.618151	CANDIDATE
Atp6v1g1	0.224411	0.423202	0.313594	3	0.313594	0.320402	4.55073	0.0307163	1.51263	0.634234	CANDIDATE
Rilpl2	0.313594	0.214498	0.370164	3	0.313594	0.299419	5.37395	0.0223148	1.65141	0.632841	CANDIDATE
Ppp6r1	0.0856966	0.418999	0.313594	3	0.313594	0.272763	2.26428	0.109152	0.961969	0.690878
Capns1	-0.164739	0.313362	0.446997	3	0.313362	0.19854	0.872996	0.396923	0.401294	0.807205
Prdx1	-0.164609	0.313362	0.358959	3	0.313362	0.169237	0.825253	0.418544	0.378259	0.813291
Pdlim5	0.366924	-0.265622	0.312781	3	0.312781	0.138028	0.556734	0.565699	0.247415	0.859202
Lrmp	0.143002	0.312665	0.492827	3	0.312665	0.316165	2.55588	0.0886869	1.05214	0.673866
Hmg20b	0.321004	0.303225		2	0.312115	0.312115	35.1105	0.018127	1.74167	0.618151	CANDIDATE
Ndufa7	0.311619	0.0805212	0.679694	3	0.311619	0.357278	1.67205	0.177147	0.751667	0.723947
Txndc15	0.3639	0.311619	-0.273448	3	0.311619	0.134024	0.53565	0.579187	0.237181	0.86574
A0A3B2W864		0.00619029	0.617016	2	0.311603	0.311603	1.02027	0.493613	0.306613	0.835956
Hspa2	-0.0187903	0.311503	2.90416	3	0.311503	1.06562	0.94144	0.368096	0.434039	0.792777
Plin3	0.311038	0.34551	0.29537	3	0.311038	0.317306	17.4942	0.00217122	2.6633	0.551652	CANDIDATE
Wrnip1	0.310805	0.0762854	0.561106	3	0.310805	0.316066	1.84359	0.15251	0.816703	0.715337
Yipf6	1.1308	-0.277027	0.310224	3	0.310224	0.387999	0.775974	0.442231	0.35435	0.81899
Hspa1a;Hspa1b	0.152248	0.310107	0.461424	3	0.310107	0.307926	2.81679	0.0747269	1.12652	0.667471
Ran;1700009N14Rik	0.566182		0.0532504	2	0.309716	0.309716	1.20763	0.4403	0.356251	0.818203
Dcxr	-0.0652646	0.309642	0.761115	3	0.309642	0.335164	1.14552	0.295721	0.529118	0.769184
Filip1l	0.115166	0.63264	0.309525	3	0.309525	0.352444	1.90683	0.144613	0.839793	0.713106
Hmox1	0.0229004	0.309409	0.712376	3	0.309409	0.348228	1.42179	0.223752	0.650234	0.752568
Rb1cc1	-0.0372956	0.309409	0.619929	3	0.309409	0.297348	1.27902	0.257741	0.588816	0.761693
Xpr1		0.0319598	0.586116	2	0.309038	0.309038	1.11535	0.465321	0.332248	0.826079
Cox17	0.371615	0.191563	0.308361	3	0.308361	0.290513	4.49783	0.0314092	1.50294	0.634234	CANDIDATE
Gusb	1.19226	-0.209845	0.308244	3	0.308244	0.430219	0.858182	0.403495	0.394162	0.809328
Cbr3	0.210638	0.552377	0.308128	3	0.308128	0.357048	2.86828	0.0723495	1.14056	0.664472
Tbc1d10b	0.191563	0.307895	0.411752	3	0.307895	0.303736	3.89954	0.0411537	1.38559	0.634234	CANDIDATE
Gpnmb	0.356257	0.195977	0.307662	3	0.307662	0.286632	4.93239	0.0263254	1.57962	0.632841	CANDIDATE
Gpcpd1		-0.198593	0.813689	2	0.307548	0.307548	0.607633	0.652397	0.185488	0.891154
Fus	0.307545	0.61372	-0.0191996	3	0.307545	0.300689	1.3435	0.241618	0.616872	0.757162
Rpe	0.307428	0.217603	0.308477	3	0.307428	0.277836	7.53207	0.011548	1.93749	0.576458	CANDIDATE
Pfkp	0.306962	-0.179972	0.792606	3	0.306962	0.306532	0.891448	0.388905	0.410157	0.806086
D17Wsu92e		0.222186	0.391658	2	0.306922	0.306922	3.62211	0.171488	0.765767	0.721975
Prkar1a	0.0709388	0.316493	0.306379	3	0.306379	0.23127	2.35395	0.1022	0.990548	0.682438
C3		-0.0648421	0.676989	2	0.306074	0.306074	0.825184	0.56079	0.2512	0.85755
Enox2	0.0961269	0.405666	0.305679	3	0.305679	0.269157	2.40964	0.0981962	1.00791	0.679642
Usp18		0.555423	0.0551957	2	0.30531	0.30531	1.22068	0.436942	0.359576	0.817677
Hsbp1	0.879314	-0.268695		2	0.305309	0.305309	0.531894	0.688797	0.161908	0.901971
Tnip1	0.108223	0.365021	0.305212	3	0.305212	0.259485	2.73109	0.0789406	1.1027	0.667908
Hdac5		-0.0815374	0.691624	2	0.305043	0.305043	0.78908	0.574708	0.240553	0.865391
Smndc1	0.304861	0.449958	0.0654344	3	0.304861	0.273418	1.9913	0.134921	0.86992	0.709892
Cttnbp2nl	0.198746	0.304745	0.392098	3	0.304745	0.298529	4.36025	0.0333232	1.47725	0.634234	CANDIDATE
Ktn1	0.304394	0.37729	0.0976109	3	0.304394	0.259765	2.5321	0.0901414	1.04508	0.673866
Rbck1	0.333996	-0.0966223	0.304394	3	0.304394	0.180589	1.0618	0.323126	0.490628	0.781507
Rad51ap1	0.31313	0.304277	-0.440616	3	0.304277	0.0589304	0.192631	0.835451	0.078079	0.952729
Ccdc77	-0.334553	0.304044	0.984407	3	0.304044	0.317966	0.681744	0.491591	0.308396	0.835342
Cetn2	0.320311	0.286053		2	0.303182	0.303182	17.6998	0.0359293	1.44455	0.634234	CANDIDATE
Nup62	0.178364	0.303109	0.378955	3	0.303109	0.286809	4.00467	0.0391449	1.40733	0.634234	CANDIDATE
Glul	-0.141987	0.302641	1.2492	3	0.302641	0.469952	0.935381	0.370548	0.431155	0.794559
Bin3	0.199248	0.302407	0.409147	3	0.302407	0.303601	4.09089	0.0376032	1.42478	0.634234	CANDIDATE
Lpl	0.30229	-0.0312531	0.403595	3	0.30229	0.224877	1.39775	0.229047	0.640075	0.753035
Pdcl3	-0.0154326	0.301939	0.379954	3	0.301939	0.222153	1.5002	0.207555	0.682867	0.744603
Ctsk	0.318924	-0.344227	0.301939	3	0.301939	0.092212	0.344936	0.713774	0.146439	0.911245
Ppp1r11	0.301822	0.691802	0.14496	3	0.301822	0.379528	1.90614	0.144695	0.839546	0.713106
Cep68	0.300885	0.453122	-0.00791317	3	0.300885	0.248698	1.49724	0.208137	0.681651	0.744603
Def8	0.300885	-0.00874027	0.337426	3	0.300885	0.209857	1.56045	0.19615	0.707412	0.736256
Vps11	0.300885	-0.249188	0.354001	3	0.300885	0.135233	0.572641	0.555712	0.25515	0.85638
Cpd	0.312898	0.300768	-0.131234	3	0.300768	0.16081	0.898927	0.385707	0.413742	0.806086
Rab27a	-0.296775	0.300768	0.427284	3	0.300768	0.143759	0.525715	0.585641	0.232368	0.870424
Hps1		-0.045357	0.646439	2	0.300541	0.300541	0.868872	0.544595	0.263926	0.852684
Taldo1	0.145351	0.332966	0.300534	3	0.300534	0.259617	3.6614	0.0463028	1.33439	0.641067	CANDIDATE
Ahcyl2	0.432104	-0.236011	0.300534	3	0.300534	0.165542	0.661479	0.502927	0.298495	0.837836
Znf148	0.266277	0.300417	0.322274	3	0.300417	0.296323	14.8486	0.00301003	2.52143	0.565543	CANDIDATE
Itfg3	0.194465	0.299831	0.480679	3	0.299831	0.324992	3.17505	0.0602197	1.22026	0.651767
Rint1	-0.280773	0.299831	0.946581	3	0.299831	0.32188	0.74141	0.459705	0.337521	0.823973
Furin	0.299479	0.119157	0.748032	3	0.299479	0.388889	1.69833	0.173036	0.761863	0.722945
Gga1	-0.0448211	0.299479	0.488001	3	0.299479	0.247553	1.29578	0.25342	0.596158	0.76037
Lrch1	-0.0316364	0.329526	0.299245	3	0.299245	0.199045	1.40501	0.227432	0.643149	0.753035
Suds3	0.49416	0.103531		2	0.298845	0.298845	1.53007	0.368524	0.433535	0.792777
Tmem30a	0.387363	0.264236	0.297837	3	0.297837	0.316479	7.03229	0.0132142	1.87896	0.602498
Baiap2	0.151469	0.376068	0.297602	3	0.297602	0.275047	3.41249	0.0527592	1.2777	0.641067
Slamf7	0.0709388	0.297367	0.510658	3	0.297367	0.292988	1.88432	0.147357	0.831629	0.714129
Fam98c	0.0564447	0.425674	0.297367	3	0.297367	0.259829	1.96022	0.138379	0.85893	0.710897
Tmem5	0.456596	0.137635		2	0.297115	0.297115	1.86302	0.313614	0.503604	0.777064
Ldlrap1	0.296898	0.134615	0.399663	3	0.296898	0.277059	2.93206	0.0695534	1.15768	0.663204
Arid3a	0.255199	0.29678	0.470511	3	0.29678	0.34083	4.22016	0.0354539	1.45034	0.634234
Hn1l	0.448478	0.144308		2	0.296393	0.296393	1.94886	0.301814	0.52026	0.770958
Ldha	0.296076	0.0353423	0.383608	3	0.296076	0.238342	1.86051	0.150339	0.822927	0.714272
Spi1	0.232906	0.359184		2	0.296045	0.296045	4.6888	0.13377	0.87364	0.709892
Arfgap3	0.295958	-0.311667	0.389347	3	0.295958	0.124546	0.462724	0.628025	0.202023	0.884713
Casp3	-0.276642	0.321697	0.295723	3	0.295723	0.113593	0.474994	0.619573	0.207908	0.88171
Pkp2	-0.420878	0.295605	0.62686	3	0.295605	0.167196	0.441516	0.642853	0.191888	0.889938
Asf1b	0.503451	0.295488	-0.261033	3	0.295488	0.179302	0.641524	0.514344	0.288747	0.841896
Pdcd5	0.309293	0.295018	0.115699	3	0.295018	0.240003	3.14604	0.061235	1.213	0.651767
Ppip5k1		0.242206	0.347552	2	0.294879	0.294879	5.5983	0.11253	0.948732	0.695339
Cars	0.00748262	0.294782	0.678523	3	0.294782	0.326929	1.37328	0.234609	0.629656	0.755494
Ostm1	0.481196	0.108357		2	0.294776	0.294776	1.58125	0.358996	0.44491	0.790688
Ppp2r5a	0.133827	0.294665	0.352194	3	0.294665	0.260228	3.25153	0.0576574	1.23914	0.646437
Msn	0.294312	-0.226341	0.346531	3	0.294312	0.138167	0.616881	0.528793	0.276715	0.847586
Nucb1	0.294194	0.345396	0.204016	3	0.294194	0.281202	5.55572	0.0209232	1.67937	0.631293
Lrif1	0.140648	0.447103		2	0.293875	0.293875	1.9179	0.305974	0.514315	0.773236
Q5EBG8	0.261591	0.325271		2	0.293431	0.293431	9.21575	0.0688103	1.16235	0.660824
Cd84	0.857264	0.293253	-0.0997418	3	0.293253	0.350258	1.02972	0.334438	0.475684	0.786132
Rpusd3	0.0483758	0.2929	0.412836	3	0.2929	0.25137	1.91387	0.143769	0.842335	0.713106
Arhgap27	0.0255958	0.292782	0.355693	3	0.292782	0.22469	1.81301	0.156542	0.805368	0.716815
Gltp	0.0144981	0.292664	0.314986	3	0.292664	0.207383	1.75183	0.16506	0.782357	0.720867
Usf2	0.292546	0.332622	-0.0655514	3	0.292546	0.186539	1.20331	0.278471	0.55522	0.765692
Actr1b	0.440952	0.151079	0.292428	3	0.292428	0.29482	2.87641	0.0719844	1.14276	0.664472
Usp28	-0.00865324	0.361319	0.292311	3	0.292311	0.214992	1.54548	0.198905	0.701355	0.739051
Xpnpep1	0.349026	-0.133116	0.292193	3	0.292193	0.169367	0.909019	0.381441	0.418573	0.805221
Ptpn9		0.0396999	0.544387	2	0.292043	0.292043	1.15732	0.453656	0.343273	0.823138
Tstd3	0.236584	0.346985	0.291957	3	0.291957	0.291842	7.47688	0.0117161	1.93122	0.576458
5730455P16Rik	-0.292087	0.291957	0.321235	3	0.291957	0.107035	0.437539	0.645665	0.189993	0.890497
Cwc27	0.151339	0.291839	0.320773	3	0.291839	0.254651	3.97353	0.0397247	1.40094	0.634234
Mtfr2	0.286408	0.297133		2	0.29177	0.29177	54.4106	0.011699	1.93185	0.576458
Sarnp	0.325617	0.291486	0.154065	3	0.291486	0.257056	4.00318	0.0391724	1.40702	0.634234
Tlr4	-0.168334	0.306962	0.291132	3	0.291132	0.143254	0.750453	0.455064	0.341928	0.823494
Pi4k2b	-0.0625351	0.473631	0.290896	3	0.290896	0.233997	1.21406	0.2754	0.560036	0.765692
Map2k6	-1.11157	0.406428	0.290896	3	0.290896	-0.138082	-0.231086	0.803765	0.0948711	0.942522
Ifi205a	0.0947765	0.290778	0.644041	3	0.290778	0.343199	1.74363	0.16625	0.779239	0.72183
Map2k1	0.0264459	0.290778	0.342782	3	0.290778	0.220002	1.83418	0.153736	0.813225	0.716815
Cep152	-0.017125	0.363564	0.290542	3	0.290542	0.212327	1.48624	0.210323	0.677113	0.745017
Cryz	-0.495024	0.290424	0.398022	3	0.290424	0.0644743	0.18703	0.840111	0.0756634	0.954109
Rnf141	0.181929	0.398788		2	0.290359	0.290359	2.67786	0.227525	0.642971	0.753035
Coq7	0.174662	0.290306	0.410558	3	0.290306	0.291842	3.49901	0.0503736	1.2978	0.641067
Irgq	-0.0768432	0.290188	0.573568	3	0.290188	0.262305	1.13754	0.298205	0.525485	0.770552
Rsf1	0.755998	0.29007	0.0067647	3	0.29007	0.350945	1.31192	0.249346	0.603198	0.757777
Lcp1	-0.00630393	0.29007	0.295841	3	0.29007	0.193202	1.58117	0.192421	0.715748	0.735302
Rbms1	0.289834	0.295253	0.0919367	3	0.289834	0.225675	2.75482	0.0777403	1.10935	0.667908
Lcmt1	-0.0121262	0.397803	0.289834	3	0.289834	0.22517	1.4987	0.20785	0.682249	0.744603
Aoah	0.289716	0.421048	0.276913	3	0.289716	0.329226	5.83617	0.0190163	1.72087	0.618151
Fcgr4	-0.0733478	0.289716	0.399445	3	0.289716	0.205271	1.17316	0.28731	0.54165	0.766588
Dlgap4	0.225645	0.314058	0.28948	3	0.28948	0.276395	8.56517	0.00896532	2.04743	0.576458
Tbc1d23	-0.139887	0.289362	0.391218	3	0.289362	0.180231	0.904266	0.383444	0.416299	0.805221
Tmem194a;Tmem194	0.289244	0.923644	0.116365	3	0.289244	0.443084	1.47419	0.212751	0.672127	0.745404
Mrps31	0.349026	0.289244	0.00906043	3	0.289244	0.215777	1.68129	0.175686	0.755263	0.723947
Rassf5	0.18954	0.388906		2	0.289223	0.289223	2.90143	0.211299	0.675103	0.745404
Pilrb2;Pilra	0.067088	0.511164		2	0.289126	0.289126	1.30215	0.416921	0.379946	0.812932
Rad23a	-0.0487852	0.450802	0.288772	3	0.288772	0.230263	1.27762	0.258106	0.588202	0.761693
Milr1	0.615416	0.288772	-0.370713	3	0.288772	0.177825	0.500623	0.602224	0.220242	0.875978
Chmp4b	0.288654	0.457962	0.255803	3	0.288654	0.33414	4.35589	0.0333865	1.47643	0.634234
Lrrc1	0.288063	0.299596	0.145221	3	0.288063	0.244294	4.01758	0.0389083	1.40996	0.634234
Fnip2	0.287945	-0.184654	0.493442	3	0.287945	0.198911	0.809026	0.426187	0.370399	0.81499
Trip4	0.0381553	0.287236	0.410124	3	0.287236	0.245172	1.82951	0.154349	0.811496	0.716815
Apoa1bp	-0.313011	0.405448	0.287118	3	0.287118	0.126518	0.464478	0.62681	0.202864	0.88461
Daxx	0.262674	0.415867	0.286999	3	0.286999	0.321847	5.52866	0.0211221	1.67526	0.631293
Igf2bp2	-0.250337	0.286881	0.718175	3	0.286881	0.251573	0.73323	0.463947	0.333532	0.826057
Oxsr1	-0.223492	0.286881	0.291486	3	0.286881	0.118292	0.565164	0.560386	0.251513	0.85755
Mettl23		-0.00449376	0.577828	2	0.286667	0.286667	0.984566	0.504951	0.296751	0.838553
Abcg1	0.853756	0.0352017	0.286645	3	0.286645	0.391867	1.32169	0.246921	0.607442	0.757777
Ethe1	0.0048968	0.352533	0.286645	3	0.286645	0.214691	1.6443	0.181632	0.740807	0.727564
Oasl1		0.0666747	0.505992	2	0.286334	0.286334	1.30354	0.416593	0.380288	0.812932
Zwint	0.28629	0.347099	0.238298	3	0.28629	0.290562	7.53614	0.0115357	1.93796	0.576458
Taf7	0.31371	0.286171	-0.267236	3	0.286171	0.110882	0.478448	0.617211	0.209567	0.879796
Acot8	0.781989	-0.149073	0.285698	3	0.285698	0.306205	0.929529	0.372935	0.428367	0.796325
Pgm1;Pgm2	-0.223407	0.285225	0.590051	3	0.285225	0.217289	0.747742	0.45645	0.340606	0.823589
Rsu1	0.0978804	0.317999	0.284988	3	0.284988	0.233622	2.78321	0.0763386	1.11726	0.667908
Sh3glb1	-0.0549017	0.284869	0.430499	3	0.284869	0.220156	1.24995	0.26546	0.576001	0.762019
Cd9	0.284869	0.286171	-0.156901	3	0.284869	0.138047	0.764302	0.448052	0.348672	0.820875
Rps6kb2	-0.114925	0.657274	0.283922	3	0.283922	0.275423	1.00864	0.342131	0.465808	0.789583
Hdgf	0.283803	0.409364	0.146264	3	0.283803	0.27981	3.00704	0.0664619	1.17743	0.653517
N4bp2l2	0.283685	0.0965318	0.476848	3	0.283685	0.285688	2.12459	0.121381	0.915848	0.703962
Dusp9	0.0507454	0.283566	0.610039	3	0.283566	0.314783	1.58452	0.191828	0.717088	0.735302
Ivns1abp	0.0561673	0.283211	1.10769	3	0.283211	0.482355	1.23283	0.270145	0.568403	0.764517
Cbr2		-0.279319	0.845028	2	0.282855	0.282855	0.503145	0.703233	0.152901	0.907065
Uri1	0.264717	0.282618	0.361656	3	0.282618	0.302997	8.30706	0.00952303	2.02122	0.576458
Snx20	0.306845	-0.181329	0.282618	3	0.282618	0.136045	0.699315	0.481971	0.316979	0.832245
Vps28	0.118891	0.299714	0.282499	3	0.282499	0.233701	3.31165	0.0557532	1.25373	0.641067
Serbp1	0.28238	0.339251	0.0716254	3	0.28238	0.231086	2.31786	0.10492	0.979141	0.687898
Pla2g15	0.106884	0.282262	0.540226	3	0.282262	0.309791	2.00988	0.132911	0.876439	0.709671
Gbp7	0.191057	0.451435	0.282262	3	0.282262	0.308251	3.29952	0.05613	1.2508	0.641067
Ncf4	0.421264	-0.183376	0.282262	3	0.282262	0.173383	0.774279	0.443072	0.353526	0.81899
Guk1	0.0323829	0.391108	0.282025	3	0.282025	0.235172	1.80855	0.157142	0.803706	0.716815
Brd4	0.356482	0.282025	0.037593	3	0.282025	0.225366	1.9105	0.144172	0.841119	0.713106
Aes	-0.0555163	0.619178		2	0.281831	0.281831	0.835433	0.556928	0.254201	0.85651
Odf2	0.103531	0.457647		2	0.280589	0.280589	1.58473	0.358365	0.445675	0.790688
Cenpq	-0.0918019	0.652785		2	0.280491	0.280491	0.753415	0.588945	0.229925	0.872738
Creld2	0.280481	0.379843	-0.240367	3	0.280481	0.139986	0.594289	0.542382	0.265694	0.850643
Golm1	0.301705	0.280362	-0.0171688	3	0.280362	0.188299	1.49386	0.208806	0.680256	0.744603
Gstp1;Gstp2	0.181929		0.378623	2	0.280276	0.280276	2.84988	0.214839	0.667886	0.746412
Rrnad1		-0.0621434	0.621618	2	0.279737	0.279737	0.818231	0.563432	0.249158	0.858342
Kif1b		-0.246087	0.805458	2	0.279685	0.279685	0.531951	0.688769	0.161926	0.901971
Amfr	0.279531	-0.668409	0.295605	3	0.279531	-0.0310911	-0.079656	0.931179	0.0309666	0.982377
Mettl10	-0.0122862	0.279293	0.307428	3	0.279293	0.191478	1.52968	0.201868	0.694933	0.741955
Crtc3	0.279174	-0.0458782	0.383608	3	0.279174	0.205635	1.29833	0.252769	0.597275	0.759203
Chmp2b	0.0270125	0.278936	0.486045	3	0.278936	0.263998	1.6241	0.184993	0.732844	0.730538
Sbk2	-0.15682	0.714399		2	0.27879	0.27879	0.639999	0.637565	0.195476	0.888109
Tpt1	0.278698	0.370722	-0.301017	3	0.278698	0.116135	0.450981	0.636201	0.196405	0.887096
Dapk3	-0.0701635	0.278461	0.418352	3	0.278461	0.208883	1.1742	0.286998	0.542121	0.766588
Hdgfrp2	0.147828	0.300417	0.277985	3	0.277985	0.242076	4.15527	0.0365095	1.43759	0.634234
App	0.231064	0.277866	0.513491	3	0.277866	0.340807	3.18411	0.0599077	1.22252	0.651767
Gmfg	-0.211131	0.277747	0.647453	3	0.277747	0.238023	0.781612	0.439449	0.357092	0.817976
Akt1	0.428464	0.0367495	0.277628	3	0.277628	0.247614	1.77239	0.162129	0.790139	0.719479
Fmnl2	0.0219061	0.314986	0.277628	3	0.277628	0.20484	1.81596	0.156147	0.806468	0.716815
Znf131	0.27739	3.11881	-0.337102	3	0.27739	1.0197	0.782177	0.439171	0.357366	0.817976
Sars	0.00748262	0.27739	0.342782	3	0.27739	0.209218	1.66466	0.178326	0.748785	0.724457
Rin2	-0.0988145	0.277152	0.490775	3	0.277152	0.223038	1.0567	0.324891	0.488263	0.781507
Zfyve19	0.199374	0.276913	0.458697	3	0.276913	0.311661	3.31127	0.0557649	1.25364	0.641067
P0DP28	0.276913	0.487075	0.0526941	3	0.276913	0.272227	1.77227	0.162145	0.790096	0.719479
Phykpl	0.276675	0.0640551	0.98863	3	0.276675	0.44312	1.29413	0.253842	0.595436	0.760622
Fam177a1	0.142217	0.437121	0.276675	3	0.276675	0.285338	2.73315	0.0788356	1.10328	0.667908
Scaf1	0.780814	0.276437	0.00230651	3	0.276437	0.353186	1.26487	0.261463	0.58259	0.761693
Slc25a30		-0.0115007	0.564037	2	0.276268	0.276268	0.960035	0.512979	0.289901	0.841595
E2f4	0.298072	0.254352		2	0.276212	0.276212	12.6356	0.0502782	1.29862	0.641067
Pex26		-0.0563262	0.607958	2	0.275816	0.275816	0.830415	0.558814	0.252733	0.857143
Rnf126	0.275722	0.347439	0.180912	3	0.275722	0.268024	4.53781	0.0308835	1.51027	0.634234
Gm561	0.287591	0.263395		2	0.275493	0.275493	22.7722	0.027938	1.5538	0.634234
Q8C708	0.271665	0.466966	0.275484	3	0.275484	0.338038	4.28094	0.0345054	1.46211	0.634234
Arhgap18	-0.053329	0.275365	0.790355	3	0.275365	0.337464	1.12225	0.30304	0.5185	0.771598
Acadl	0.275365	-0.189433	0.342327	3	0.275365	0.142753	0.697053	0.483199	0.315874	0.832348
Rps6kc1	0.116631	0.531768	0.274888	3	0.274888	0.307762	2.07741	0.125947	0.899811	0.707157
Ckap4	0.274769	0.32964	0.177216	3	0.274769	0.260542	4.77272	0.0280417	1.5522	0.634234
Cstf2t	0.142871	0.406319		2	0.274595	0.274595	2.08462	0.284746	0.545542	0.766588
Adh5	0.661294	-0.090849	0.27453	3	0.27453	0.281658	1.05903	0.324083	0.489344	0.781507
Cpne1	0.27453	-0.508013	0.341758	3	0.27453	0.0360915	0.108045	0.906837	0.0424707	0.975386
Sorl1	-0.25441	0.274292	0.653977	3	0.274292	0.22462	0.696278	0.48362	0.315496	0.832404
Aplp2	0.29337	0.103397	0.274292	3	0.274292	0.223686	3.02401	0.0657897	1.18184	0.653517
Eef1b;Eef1b2	0.274292	0.405666	-0.371553	3	0.274292	0.102801	0.349461	0.710333	0.148538	0.910335
Eif4b	0.307312	0.273934	-0.19248	3	0.273934	0.129588	0.655883	0.506103	0.295761	0.839413
Haus7	0.273695	0.371503	0.186247	3	0.273695	0.277148	4.2292	0.0353104	1.4521	0.634234
Pole4	0.273695	0.503654	-0.258632	3	0.273695	0.172906	0.625368	0.523773	0.280857	0.846423
Gphn	-0.109094	0.273576	0.284633	3	0.273576	0.149705	0.944333	0.366932	0.435415	0.792777
Basp1	0.273217	0.175812	0.53047	3	0.273217	0.3265	2.51994	0.0908978	1.04145	0.673866
Cltb	0.273217	0.451119	-0.0601265	3	0.273217	0.221403	1.20645	0.277569	0.556629	0.765692
Stk11	0.0241777	0.35321	0.273217	3	0.273217	0.216869	1.78727	0.160051	0.795743	0.716815
Slc7a6os	0.328951	0.273217	-0.330991	3	0.273217	0.0903925	0.349282	0.710469	0.148455	0.910335
Slc27a1	-0.0372807	0.272859	0.338225	3	0.272859	0.191268	1.34836	0.240455	0.618967	0.757162
Htatip2	-0.232481	0.273576	0.272859	3	0.272859	0.104651	0.506907	0.598033	0.223275	0.87421
Prr12	0.121811	0.422556		2	0.272184	0.272184	1.81006	0.321324	0.493056	0.781389
Bin2	0.163499	0.326537	0.272143	3	0.272143	0.25406	4.32833	0.0337916	1.47119	0.634234
Stk38	0.271904	-0.0269545	0.280481	3	0.271904	0.175143	1.41477	0.225281	0.647275	0.753035
Nckap1l	1.00741	-0.232769	0.271545	3	0.271545	0.348729	0.790751	0.434979	0.361532	0.817518
Nucks1	0.338795	0.204016		2	0.271405	0.271405	4.02739	0.154939	0.809839	0.716815
Abi1	0.152248	0.411643	0.271306	3	0.271306	0.278399	3.03225	0.0654669	1.18398	0.653517
Mad2l1bp	0.25181	0.275126	0.271187	3	0.271187	0.266041	30.1454	0.000732805	3.13501	0.396486
Lrrc8a	-0.114379	0.271187	0.55395	3	0.271187	0.236919	0.998733	0.345821	0.461149	0.789583
Tomm20	0.280719	0.271187	-0.108534	3	0.271187	0.14779	0.941327	0.368142	0.433985	0.792777
Ctsl	-0.0453421	0.270828	0.761285	3	0.270828	0.328924	1.1445	0.296039	0.528651	0.769687
S100a1	0.162468	0.390668	0.270708	3	0.270708	0.274615	3.40222	0.0530531	1.27529	0.641067
Atf2	0.376179	0.165172		2	0.270676	0.270676	2.56556	0.236608	0.62597	0.756174
Dnttip1	0.381283	0.159758		2	0.270521	0.270521	2.44235	0.247403	0.606596	0.757777
Slc44a1		0.509138	0.0316775	2	0.270408	0.270408	1.13269	0.460442	0.336825	0.8241
Glipr2	0.0923428	0.27011	1.26207	3	0.27011	0.541508	1.21494	0.275151	0.560429	0.765692
Fam45a	0.815329	-0.137553	0.27011	3	0.27011	0.315962	0.934626	0.370855	0.430796	0.794559
Anp32a	0.269871	0.299245	0.181929	3	0.269871	0.250348	5.7997	0.0192493	1.71558	0.618151
Slc9a1	0.302758	0.269751	0.113434	3	0.269751	0.228648	3.19732	0.0594568	1.2258	0.651767
Pfdn2	0.269632	0.283685	0.247928	3	0.269632	0.267081	20.9669	0.00151305	2.82015	0.461083
Txndc12	0.17479	0.269512	0.48944	3	0.269512	0.311247	2.7268	0.0791605	1.10149	0.667908
Vti1a	0.217231	0.269512	0.315682	3	0.269512	0.267475	7.6794	0.0111164	1.95403	0.576458
Gstt3	-0.173791	0.269392	0.62686	3	0.269392	0.24082	0.849116	0.407577	0.38979	0.809328
Tgs1	-0.189384	0.369718	0.269153	3	0.269153	0.149829	0.710946	0.475709	0.322658	0.828844
Mrrf	0.269153	0.540821	-0.48837	3	0.269153	0.107201	0.284243	0.760974	0.11863	0.927421
Vimp	0.734742	-0.196608		2	0.269067	0.269067	0.577801	0.666452	0.176231	0.896662
Maged1	0.0897694	0.268913	0.697062	3	0.268913	0.351915	1.59494	0.189996	0.721255	0.733894
Suox		-0.253137	0.790855	2	0.268859	0.268859	0.51506	0.697209	0.156637	0.906393
Pddc1	-0.0815985	0.268674	0.401084	3	0.268674	0.196053	1.11171	0.306432	0.513666	0.773236
Ccdc170	-0.0788988	0.268434	1.16614	3	0.268434	0.451891	0.994704	0.347334	0.459253	0.789583
Setd7	0.0436244	0.268434	0.280244	3	0.268434	0.197434	2.0941	0.124305	0.905511	0.705925
Tbca	0.269871	0.268434	0.0302654	3	0.268434	0.189524	1.9433	0.140314	0.852901	0.711054
Bhlhe40	-0.258442		0.795102	2	0.26833	0.26833	0.509385	0.700071	0.154858	0.906455
Wibg	0.18954	0.370164	0.268195	3	0.268195	0.275966	4.30946	0.0340734	1.46759	0.634234
Antxr2		0.298658	0.237564	2	0.268111	0.268111	8.77692	0.072222	1.14133	0.664472
Trit1	-0.200001	0.267835	0.815739	3	0.267835	0.294525	0.819284	0.421338	0.375369	0.81397
Chmp2a	0.335598	0.0629506	0.267835	3	0.267835	0.222128	2.21294	0.113435	0.945252	0.695339
Mphosph8	0.326882	0.267716	-0.00270033	3	0.267716	0.197299	1.58795	0.191222	0.718461	0.735302
Elp5	-0.270765	0.337882	0.267356	3	0.267356	0.111491	0.47361	0.620522	0.207243	0.881876
Ap2m1	1.18865	-0.43014	0.266996	3	0.266996	0.341837	0.595367	0.541726	0.26622	0.850334
Phf23	0.27262	0.266996	-0.0536434	3	0.266996	0.161991	1.22661	0.271871	0.565637	0.765692
R3hcc1l	0.256648	0.321813	0.266876	3	0.266876	0.281779	11.3709	0.00511651	2.29103	0.565543
Mtss1	0.189034	0.266757	0.343237	3	0.266757	0.266343	4.88525	0.0268156	1.57161	0.634234
Zfp346;Znf346		-0.0241937	0.557288	2	0.266547	0.266547	0.916786	0.52762	0.277678	0.847302
Ube2r2	0.129876	0.266397	0.276437	3	0.266397	0.224237	3.87332	0.0416783	1.38009	0.634234
AU019823	0.926075	0.266277	-0.507542	3	0.266277	0.22827	0.449887	0.636967	0.195883	0.887772
Nek2	0.0731348		0.459012	2	0.266073	0.266073	1.37906	0.399412	0.398579	0.807939
Stk24	0.113567	0.266037	0.284869	3	0.266037	0.221491	3.33449	0.0550536	1.25921	0.641067
Asrgl1	0.133037	0.265917	0.330444	3	0.265917	0.243133	3.416	0.052659	1.27853	0.641067
Tnip2	0.265917	0.27023	-0.432747	3	0.265917	0.0344667	0.120465	0.896237	0.0475771	0.972038
Sclt1	-0.0878101	0.619554		2	0.265872	0.265872	0.751726	0.589632	0.229419	0.873114
Mavs	0.265677	0.182565	0.27965	3	0.265677	0.242631	6.53768	0.015242	1.81696	0.611082
Ubqln2	0.291957	0.265677	-0.0710423	3	0.265677	0.162197	1.13321	0.299567	0.523505	0.770958
Fbxo4	-0.739541	0.265437	0.450485	3	0.265437	-0.00787277	-0.0173867	0.984944	0.00658828	0.996949
Mettl15	0.273695	0.257131		2	0.265413	0.265413	32.0478	0.0198583	1.70206	0.618151
Bod1l	0.528871	0.265317	0.0846086	3	0.265317	0.292932	1.85426	0.151137	0.82063	0.714272
Txndc16		-0.192942	0.722728	2	0.264893	0.264893	0.578578	0.666081	0.176473	0.896662
Hmmr	0.165944	0.458172	0.264717	3	0.264717	0.296278	2.81873	0.0746354	1.12706	0.667471
Cd302	0.264717	-0.00242579	0.408712	3	0.264717	0.223668	1.51622	0.204438	0.689438	0.743535
Atrn	0.264717	0.280362	-0.162121	3	0.264717	0.127653	0.719025	0.47141	0.326602	0.827116
Arhgap15	-0.0947415	0.264597	0.725698	3	0.264597	0.298517	1.0265	0.335601	0.474176	0.786132
Ing3	0.501719	0.0274371		2	0.264578	0.264578	1.1157	0.46522	0.332341	0.826079
Aftph	0.192068	0.298424	0.264476	3	0.264476	0.251656	6.55128	0.0151803	1.81872	0.611082
Ppp1r2	0.107822	0.264236	0.498455	3	0.264236	0.290171	2.08726	0.124974	0.903181	0.705925
Ctnnd1	0.265557	0.213503	0.264236	3	0.264236	0.247765	11.8059	0.00474908	2.32339	0.565543
Srsf5	0.264236	0.31313	-0.175126	3	0.264236	0.13408	0.705176	0.478805	0.319841	0.831268
Atf6b	-0.0109191		0.538637	2	0.263859	0.263859	0.960262	0.512904	0.289964	0.841595
Ptgr1	0.263756	0.263635	0.447844	3	0.263756	0.325078	4.3241	0.0338544	1.47038	0.634234
Gtf2a1	0.310224	0.217231		2	0.263727	0.263727	5.67198	0.111098	0.954295	0.694641
Golga4	0.26123	0.263395	0.354903	3	0.263395	0.293176	7.75437	0.010906	1.96233	0.576458
Stk3	-0.0560111	0.299596	0.263395	3	0.263395	0.168993	1.22123	0.273378	0.563236	0.765692
Dennd1c		0.0727232	0.453439	2	0.263081	0.263081	1.38203	0.39876	0.399288	0.807939
Zpr1	0.263034	0.295253	-0.105691	3	0.263034	0.150866	0.957753	0.361587	0.441788	0.791971
Ptpn18	0.262553	0.279174	0.257011	3	0.262553	0.266246	32.6453	0.000624972	3.20414	0.396486
Nes	0.262433	0.414352	-0.00536231	3	0.262433	0.223808	1.48942	0.209687	0.678428	0.744603
Tcp11l2	0.262193	0.0614305	1.17664	3	0.262193	0.500088	1.18973	0.282409	0.549121	0.766272
Atp6v1e1	0.209516	0.264476	0.262072	3	0.262072	0.245355	11.1711	0.00529972	2.27575	0.565543
Cmc1	0.39835	0.0581087	0.261832	3	0.261832	0.23943	1.97757	0.136434	0.865077	0.709892
Arpc5l	-0.120561	0.283922	0.261832	3	0.261832	0.141731	0.881356	0.393267	0.405313	0.806086
Arnt	0.261471	0.0500489	0.489132	3	0.261471	0.266884	1.71879	0.169926	0.76974	0.721975
Tacc2	0.398241	0.26135	-0.0966069	3	0.26135	0.187661	1.03864	0.331247	0.479848	0.784645
Nek6	0.246955	0.26111	0.426962	3	0.26111	0.311676	4.40372	0.0327002	1.48545	0.634234
Tpm1	0.260989	0.291839	0.224905	3	0.260989	0.259244	10.9436	0.0055205	2.25802	0.565543
Nfya	0.37951	0.260989	-0.105023	3	0.260989	0.178492	0.999383	0.345577	0.461455	0.789583
Secisbp2l	0.03492	0.260869	0.426962	3	0.260869	0.240917	1.73141	0.168045	0.774574	0.721975
Ppp1r13l	0.260748	0.238542	0.7376	3	0.260748	0.412297	2.06809	0.126878	0.896615	0.70742
Ankrd54	0.260146	0.337882	-0.027425	3	0.260146	0.190201	1.39779	0.229039	0.64009	0.753035
Slc31a2		0.101112	0.418784	2	0.259948	0.259948	1.63658	0.349179	0.456951	0.790471
C0HKD9	0.299596	0.0781998	0.259905	3	0.259905	0.212567	2.5466	0.0892505	1.04939	0.673866
Ncoa7	-0.328018	0.847356		2	0.259669	0.259669	0.441849	0.735131	0.133635	0.918557
Eno1	-0.0777717	0.307312	0.259664	3	0.259664	0.163068	1.09853	0.310736	0.507608	0.775007
Timm10	0.329296	0.259544	0.165044	3	0.259544	0.251294	4.31101	0.03405	1.46788	0.634234
Srgap2	-0.00252692	0.259544	0.327687	3	0.259544	0.194901	1.58101	0.192451	0.71568	0.735302
Zfp277	0.259423	0.402504	0.219835	3	0.259423	0.293921	4.3255	0.0338337	1.47065	0.634234
Eepd1	0.188021	0.259423	0.289952	3	0.259423	0.245799	6.64477	0.0147655	1.83075	0.611082
Golgb1	0.209391	0.27011	0.259182	3	0.259182	0.246228	10.7587	0.00571023	2.24335	0.565543
Cep41	-0.00929199	0.259182	0.381726	3	0.259182	0.210539	1.48876	0.209819	0.678156	0.744603
Tmem154	0.408386	0.109026	0.259062	3	0.259062	0.258825	2.44544	0.0957385	1.01891	0.677723
Ulk3	-0.284774	0.259062	0.320311	3	0.259062	0.0981995	0.416947	0.660376	0.180209	0.895026
Fmnl1	-0.228791	0.258941	0.5655	3	0.258941	0.19855	0.700974	0.481073	0.317789	0.832245
Eef1d	0.152897	0.25882	0.468323	3	0.25882	0.293347	2.58441	0.0869866	1.06055	0.673866
Arfip2	-0.0297942	0.25882	0.402504	3	0.25882	0.21051	1.35222	0.239537	0.620627	0.757162
Hdac4	0.207393	0.258579	0.388906	3	0.258579	0.284959	4.30605	0.0341245	1.46693	0.634234
Manea		-0.099479	0.616546	2	0.258533	0.258533	0.722135	0.60184	0.220519	0.875978
Tab1	0.346418	0.145091	0.258459	3	0.258459	0.249989	3.50278	0.0502732	1.29866	0.641067
Eri1	0.154194	0.300182	0.258338	3	0.258338	0.237572	4.46915	0.0317945	1.49765	0.634234
Prrc1	0.112767	0.271665	0.258217	3	0.258217	0.214216	3.4381	0.0520359	1.2837	0.641067
1700112E06Rik	0.22231	0.257856	0.351855	3	0.257856	0.27734	5.85976	0.0188678	1.72428	0.618151
Vta1	-0.113224	0.382723	0.257735	3	0.257735	0.175745	0.963564	0.3593	0.444542	0.790688
Crtc2	0.0705267	0.257493	0.305912	3	0.257493	0.211311	2.40412	0.098583	1.0062	0.679642
Hars2	-0.131945	0.266637	0.25689	3	0.25689	0.130527	0.811897	0.424824	0.371791	0.81418
Sec23a	0.865048	-0.786846	0.25689	3	0.25689	0.111697	0.189074	0.838409	0.0765438	0.953462
Tnip3	0.0451634	0.468114		2	0.256639	0.256639	1.21356	0.438769	0.357764	0.817976
Stip1	0.256407	0.343806	0.103531	3	0.256407	0.234581	2.72785	0.0791066	1.10179	0.667908
Ccnb2	-0.380897	0.56881	0.256165	3	0.256165	0.148026	0.432522	0.649226	0.187604	0.890698
Echdc3	-0.268278	0.256045	0.664847	3	0.256045	0.217538	0.657708	0.505064	0.296653	0.838553
Rab3il1	-0.0991853	0.255924	0.378401	3	0.255924	0.17838	1.01697	0.339065	0.469717	0.787647
Golga3	0.033652	0.266996	0.255561	3	0.255561	0.185403	1.99324	0.13471	0.870602	0.709892
Mkl1	0.25532	0.268913	-0.0265871	3	0.25532	0.165882	1.40625	0.227157	0.643673	0.753035
Itgal	0.139731	0.255199	0.343465	3	0.255199	0.246132	3.40693	0.0529179	1.2764	0.641067
Cmc2	0.557582	0.254957	-0.112912	3	0.254957	0.233209	0.982226	0.352072	0.453369	0.790471
Acbd5	0.254836	0.253142	0.399882	3	0.254836	0.30262	5.08062	0.0248677	1.60436	0.632841
Inpp4a	-0.525372	0.254715	0.842939	3	0.254715	0.190761	0.393034	0.677777	0.168913	0.900605
Ccs	-0.110417	0.258579	0.254352	3	0.254352	0.134171	0.895748	0.387063	0.412219	0.806086
Map4k2		-0.258477	0.766468	2	0.253995	0.253995	0.495628	0.707063	0.150542	0.908349
Zc3h15	0.317073	0.253505	-0.0377693	3	0.253505	0.177603	1.32748	0.245498	0.609952	0.757386
Myl1;Myl3	0.230572	0.444455	0.253384	3	0.253384	0.30947	3.72616	0.044813	1.3486	0.639947
Atf7;Gm28047	0.253142	0.306029	-0.101025	3	0.253142	0.152715	0.975786	0.354547	0.450326	0.790471
Brk1	0.130536	0.576571	0.2529	3	0.2529	0.320002	1.96365	0.137991	0.860148	0.710897
Ndufb10	-0.033348	0.252779	0.263395	3	0.252779	0.160942	1.35203	0.239582	0.620546	0.757162
Apobr	0.197488	0.252658	0.298424	3	0.252658	0.249523	6.98207	0.0134011	1.87286	0.607052
C5ar1	0.0243196	0.252416	0.709291	3	0.252416	0.328675	1.33264	0.24424	0.612183	0.757162
Pxk	-0.107337	0.252295	0.329066	3	0.252295	0.158008	0.959128	0.361044	0.44244	0.791778
Tnfrsf11a	0.544288	0.252295	-0.369035	3	0.252295	0.142516	0.432085	0.649536	0.187397	0.890698
Slc7a2	0.252052	-0.0083485	0.2949	3	0.252052	0.179535	1.54708	0.198608	0.702004	0.739051
Tma16	0.251325	0.396598	0.0843364	3	0.251325	0.244087	2.20913	0.113763	0.943999	0.695339
Cdkn1b	0.161307	0.341189		2	0.251248	0.251248	2.79348	0.218846	0.659861	0.749103
Wbp2	-0.0116316	0.262193	0.251204	3	0.251204	0.167255	1.52585	0.202594	0.693374	0.743535
Brd2	0.194339	0.336512	0.251083	3	0.251083	0.260645	5.15052	0.0242215	1.6158	0.632841
Mob1b;Mob1a	-0.0253092	0.291721	0.250962	3	0.250962	0.172458	1.41404	0.225442	0.646965	0.753035
Stat5b	0.250962	-0.229619	0.482952	3	0.250962	0.168098	0.6541	0.507119	0.29489	0.839675
Brat1	-0.285495	0.25084	0.445833	3	0.25084	0.137059	0.511822	0.594773	0.225649	0.873634
Epn1	0.239887	0.261711		2	0.250799	0.250799	22.9832	0.0276819	1.5578	0.634234
Marcks	0.203514	0.250719	0.281312	3	0.250719	0.245182	8.84687	0.00841053	2.07518	0.576458
Atp6v0c	0.747774	0.250477	0.118626	3	0.250477	0.372292	1.58684	0.191418	0.718016	0.735302
Hddc2	0.250477	0.3744	0.134878	3	0.250477	0.253251	2.98996	0.0671484	1.17296	0.656691
Fchsd1	0.105812	0.394734		2	0.250273	0.250273	1.73246	0.333268	0.477207	0.784928
Scpep1	-0.109997	0.250113	0.464773	3	0.250113	0.201629	0.98179	0.352239	0.453163	0.790471
Mmadhc	0.381837	0.0919367	0.249991	3	0.249991	0.241255	2.35062	0.102447	0.989499	0.682591
Acadsb	0.249627	-0.254169	0.582171	3	0.249627	0.192543	0.64666	0.511381	0.291256	0.841564
Eya3	0.090718	0.249385	0.259182	3	0.249385	0.199762	2.98753	0.0672466	1.17233	0.656691
Ostf1	0.185232	0.259423	0.249263	3	0.249263	0.231306	8.1325	0.0099301	2.00305	0.576458
Sdhc		0.107822	0.390448	2	0.249135	0.249135	1.763	0.328473	0.483501	0.782911
Pcnp	0.309642	0.248899	0.0211954	3	0.248899	0.193245	1.79721	0.158683	0.799469	0.716815
Zdhhc5		0.264597	0.233029	2	0.248813	0.248813	15.7639	0.0403307	1.39436	0.634234
Rfng	0.248171	0.219463	0.546857	3	0.248171	0.338164	2.63777	0.0839291	1.07609	0.673074
Mlx		0.100036	0.396269	2	0.248152	0.248152	1.67538	0.342578	0.46524	0.789583
Zmym3	0.0174944	0.248049	0.395392	3	0.248049	0.220312	1.63579	0.183038	0.737458	0.727564
Pcmtd1	-0.0795543	0.248049	0.365021	3	0.248049	0.177838	1.09133	0.313116	0.504294	0.776912
Neu1	0.0629506	0.247928	0.682753	3	0.247928	0.33121	1.47211	0.213173	0.671268	0.745404
Vps45	0.280719	-0.370788	0.247928	3	0.247928	0.0526195	0.20274	0.827068	0.082459	0.949889
Casp8	-0.0383174	0.344715	0.247806	3	0.247806	0.184734	1.31183	0.24937	0.603156	0.757777
Sra1	0.204642	0.247684	0.528071	3	0.247684	0.326799	2.63146	0.0842826	1.07426	0.673817
Fyco1	0.144568	0.24732	0.301822	3	0.24732	0.231237	4.09536	0.0375256	1.42567	0.634234
Park7	-0.283597	0.24732	0.249263	3	0.24732	0.0709953	0.326951	0.727563	0.138129	0.916613
Caprin1	0.24732	0.300534	-0.367806	3	0.24732	0.0600158	0.228492	0.805884	0.0937272	0.943739
Lilrb4	0.523261	0.247198	0.195852	3	0.247198	0.322104	2.58689	0.0868407	1.06128	0.673866
Mbip	0.11703	0.376957		2	0.246994	0.246994	1.90048	0.308361	0.51094	0.773509
Ddt	-0.243779	0.342782	0.246955	3	0.246955	0.115319	0.518297	0.590502	0.228779	0.873279
Fkbp3	0.358059	0.246591	0.19131	3	0.246591	0.26532	4.41759	0.0325051	1.48805	0.634234
Stam2	0.246591	0.372061	0.0515809	3	0.246591	0.223411	1.95644	0.138808	0.857586	0.710897
0610010K14Rik;Bap18	-0.0513842	0.246591	0.37829	3	0.246591	0.191165	1.22811	0.271454	0.566303	0.765692
Pknox1	-0.0987063	0.591775		2	0.246534	0.246534	0.714094	0.605218	0.218088	0.877031
Pdlim7	-0.170881		0.663937	2	0.246528	0.246528	0.590615	0.66037	0.180213	0.895026
Ctnna1	0.0352017	0.263275	0.246469	3	0.246469	0.181648	2.02109	0.131719	0.880353	0.708798
Pitpna	-0.149249	0.266996	0.246104	3	0.246104	0.121284	0.73137	0.464917	0.332625	0.826079
Ppp1r12a	0.245861	0.371949	0.167229	3	0.245861	0.26168	3.58344	0.0481946	1.317	0.641067
Hrsp12	0.0110662	0.245374	0.427928	3	0.245374	0.228123	1.54386	0.199205	0.7007	0.739177
Atf7ip	0.245252	0.374845	0.182947	3	0.245252	0.267681	3.86696	0.041807	1.37875	0.634234
Arl2	-0.311721	0.245131	0.438506	3	0.245131	0.123972	0.450108	0.636813	0.195988	0.887771
Fam3c	0.244765	0.191057	0.326537	3	0.244765	0.25412	5.26774	0.0231923	1.63466	0.632841
Rgl3	-0.752097	0.244522	0.629007	3	0.244522	0.0404773	0.0803076	0.930619	0.031228	0.982377
Hps6	0.332966	-0.00369806	0.244278	3	0.244278	0.191182	1.54942	0.198175	0.702951	0.738105
Rab33b	0.244156	-0.0189511	0.879706	3	0.244156	0.368304	1.12737	0.301411	0.520841	0.770958
Bst2	0.244156	0.457016	0.174279	3	0.244156	0.291817	2.80226	0.0754184	1.12252	0.667908
Exoc3	-0.10053	0.266996	0.244156	3	0.244156	0.136874	0.940043	0.36866	0.433374	0.792777
Cmas	0.457121	-0.406178	0.244035	3	0.244035	0.0983261	0.309204	0.741335	0.129986	0.920532
Skp1	0.251931	0.243791	0.0988237	3	0.243791	0.198182	3.25356	0.0575914	1.23964	0.646437
C330027C09Rik;Kiaa1524	-0.216853	0.419107	0.243791	3	0.243791	0.148682	0.640132	0.515149	0.288067	0.841896
Gpi	-0.191722	0.243791	0.300065	3	0.243791	0.117378	0.616717	0.52889	0.276634	0.847586
Shoc2	0.243669	-0.00814535	0.378955	3	0.243669	0.204826	1.4745	0.212688	0.672257	0.745404
Eng	0.243547	0.583615	-0.163429	3	0.243547	0.221244	0.836548	0.413313	0.383721	0.812212
Cggbp1	0.290896	0.243547	0.105142	3	0.243547	0.213195	3.12357	0.0620385	1.20734	0.651767
Gstm1	-0.143134	0.243425	0.338339	3	0.243425	0.14621	0.810766	0.425361	0.371242	0.81418
Man1a1	0.443076	-0.306877	0.243425	3	0.243425	0.126542	0.460756	0.629389	0.201081	0.885584
Ube2l3	0.177344	0.294547	0.243182	3	0.243182	0.238358	5.73763	0.0196558	1.70651	0.618151
Kiaa1522	0.242938	-0.0394586	0.322736	3	0.242938	0.175405	1.30347	0.251467	0.599518	0.758787
Crk	0.242572	0.468114	-0.125132	3	0.242572	0.195185	0.921803	0.376113	0.424682	0.799928
Tbc1d25	-0.042858	0.364236	0.242328	3	0.242328	0.187902	1.27186	0.259615	0.58567	0.761693
Dnajc19		-0.085711	0.570269	2	0.242279	0.242279	0.738678	0.594973	0.225503	0.873634
Smim12		0.358509	0.126048	2	0.242278	0.242278	2.08446	0.284765	0.545513	0.766588
Gp49a	0.486045	0.242084	0.151469	3	0.242084	0.293199	2.39617	0.0991438	1.00373	0.679642
Gstt2	-0.209612	0.339023	0.241962	3	0.241962	0.123791	0.597937	0.540166	0.267473	0.850227
Zbed5;Chchd2	-0.13787	0.241596	1.42046	3	0.241596	0.508061	0.884187	0.392038	0.406672	0.806086
Stub1	0.143785	0.308244	0.241596	3	0.241596	0.231209	3.95282	0.0401172	1.39667	0.634234
Q8K039	0.312665		0.17031	2	0.241487	0.241487	3.39274	0.182475	0.738797	0.727564
Fbxo21	0.515208	-0.00959692	0.241474	3	0.241474	0.249028	1.34172	0.242045	0.616104	0.757162
Ifi44		0.870029	-0.38728	2	0.241375	0.241375	0.383955	0.766616	0.115422	0.930234
Tuba4a	-0.229315	0.399663	0.241352	3	0.241352	0.137234	0.593219	0.543034	0.265173	0.85104
Nfat5	0.526169	-0.155984	0.241108	3	0.241108	0.203764	0.8411	0.411225	0.385921	0.810369
Manf	0.359634	0.240864	-0.30545	3	0.240864	0.0983493	0.392118	0.67845	0.168482	0.900779
Faf1	0.694657	0.0190613	0.240497	3	0.240497	0.318072	1.30605	0.250818	0.600641	0.757777
Ccdc51	0.00504059	0.336398	0.240375	3	0.240375	0.193938	1.60872	0.18761	0.726744	0.733235
Cnot6l	0.719052	-0.515996	0.240253	3	0.240253	0.14777	0.335602	0.720909	0.14212	0.913378
Q9D6W8	0.172872	0.239398	0.442652	3	0.239398	0.284974	2.86749	0.0723854	1.14035	0.664472
Vps33b	0.256045	-0.0745474	0.239031	3	0.239031	0.140176	1.06494	0.322042	0.492087	0.781507
Amz2		-0.209962	0.687867	2	0.238952	0.238952	0.53229	0.688601	0.162032	0.901971
Fancg	0.0211954	0.456701		2	0.238948	0.238948	1.09734	0.470476	0.327463	0.826749
Mrps10	0.238909	0.249506	0.183074	3	0.238909	0.22383	8.86894	0.00836924	2.07731	0.576458
Rogdi	0.238909	0.274769	-0.318128	3	0.238909	0.0651832	0.277291	0.766497	0.115489	0.930234
Tpst1	0.0419438	0.435202		2	0.238573	0.238573	1.21331	0.438833	0.357701	0.817976
Atf3	0.413486	0.0633648		2	0.238425	0.238425	1.36196	0.403194	0.394486	0.809328
Lrrfip1	0.238053	0.441802	0.215492	3	0.238053	0.298449	3.38581	0.053528	1.27142	0.641067
Psip1	0.238053	0.269273	-0.025735	3	0.238053	0.16053	1.40083	0.228361	0.641379	0.753035
Ikbkg	0.148348	0.287472	0.237441	3	0.237441	0.224421	4.50375	0.0313307	1.50403	0.634234
Srpk2	-0.0195067	0.253626	0.237441	3	0.237441	0.157187	1.45069	0.217595	0.662351	0.748827
Lamp2	0.269153	0.237319	0.0521377	3	0.237319	0.186203	2.24704	0.110564	0.956386	0.694234
Rab24	0.522558	0.0714881	0.237197	3	0.237197	0.277081	1.71741	0.170133	0.769211	0.721975
Psmd4	0.237074	0.444031	0.159888	3	0.237074	0.280331	2.69825	0.0806462	1.09342	0.670178
Kdm1a	0.241352	-0.359342	0.237074	3	0.237074	0.0396947	0.162441	0.860694	0.0651514	0.960268
Parl		0.151339	0.322736	2	0.237038	0.237038	2.76596	0.220854	0.655894	0.749249
Sumo1	0.110363	0.30906	0.236829	3	0.236829	0.218751	3.07594	0.0637934	1.19522	0.653484
Xrcc4	-0.102713	0.411209	0.236707	3	0.236707	0.181734	0.983458	0.351601	0.45395	0.790471
Ndufa8	0.0124972	0.236584	0.332851	3	0.236584	0.193978	1.66893	0.177643	0.750451	0.724457
Gpt	0.0287106	0.396488	0.236462	3	0.236462	0.220554	1.69145	0.1741	0.7592	0.723825
Tjap1	0.310107	0.236462	-0.159025	3	0.236462	0.129181	0.72411	0.468724	0.329083	0.826749
Zyg11b	0.23634	-0.0741525	0.259303	3	0.23634	0.140497	1.06683	0.321394	0.492963	0.781389
Eif3j1;Eif3j2	0.284159	0.23634	-0.18554	3	0.23634	0.111653	0.610872	0.532375	0.273782	0.848435
Mon1a	0.277152	0.0116388	0.236217	3	0.236217	0.175002	1.73131	0.168059	0.774538	0.721975
Slc29a1	0.717386	0.236095	-0.0530297	3	0.236095	0.30015	1.09069	0.31333	0.503998	0.776912
Chmp7	0.146003	0.236095	0.316957	3	0.236095	0.233018	3.85343	0.042083	1.37589	0.634234
Rp2	0.699107	-0.323769	0.236095	3	0.236095	0.203811	0.562732	0.561914	0.25033	0.858337
Tbcel	-0.0421152	0.236095	0.310573	3	0.236095	0.168184	1.27949	0.257617	0.589025	0.761693
Rabgap1	0.314986	-0.0771324	0.236095	3	0.236095	0.157983	1.07724	0.317844	0.497786	0.779908
Arfip1	0.129217	0.235972	0.249627	3	0.235972	0.204939	4.39589	0.0328112	1.48398	0.634234
Arpc5	0.105142	0.268434	0.235972	3	0.235972	0.203183	3.32406	0.0553714	1.25671	0.641067
Aldoc	0.000144286	0.23585	0.432104	3	0.23585	0.222699	1.45619	0.216448	0.664647	0.748236
Mtmr6	0.313942	-0.600468	0.235727	3	0.235727	-0.0169328	-0.0472444	0.959119	0.0181273	0.99091
Fchsd2	-0.178208	0.235605	0.38648	3	0.235605	0.147959	0.71569	0.47318	0.324974	0.827485
Mrgbp	0.333767	0.235482	-0.0279985	3	0.235482	0.180417	1.36396	0.236773	0.625668	0.756174
Brcc3	0.431356	-0.234652	0.235482	3	0.235482	0.144062	0.595216	0.541818	0.266147	0.850334
Tbc1d22b		0.453965	0.0163537	2	0.235159	0.235159	1.07474	0.477076	0.321412	0.829946
Rps6ka5	0.189793	0.234992	0.334111	3	0.234992	0.252965	4.8463	0.0272309	1.56494	0.634234
Dctn2	0.23352	0.262072	0.234992	3	0.234992	0.243528	21.4223	0.00144954	2.83877	0.461083
Hmgb3	0.343806	0.234992	0.0404014	3	0.234992	0.2064	1.89899	0.14556	0.836957	0.714129
Atp6v1d	0.0528332	0.315566	0.234869	3	0.234869	0.20109	2.11305	0.122476	0.911948	0.705541
Dlgap5	0.0226164	0.351855	0.234747	3	0.234747	0.203072	1.72083	0.169619	0.770526	0.721975
Cntrob	0.234624	0.0871912	0.75369	3	0.234624	0.358502	1.44818	0.218119	0.661307	0.748827
Itgb1	0.234624	0.282025	0.0750534	3	0.234624	0.197234	2.57237	0.0876982	1.05701	0.673866
Tpr	0.234256	0.427928	0.20063	3	0.234256	0.287605	3.31538	0.0556381	1.25463	0.641067
Caskin2	0.0354831	0.447738	0.234256	3	0.234256	0.239159	1.64049	0.182259	0.73931	0.727564
Fip1l1	0.234133	0.234133	0.317999	3	0.234133	0.262089	7.65494	0.0111864	1.95131	0.576458
Mthfr	-0.0450741	0.339594	0.234011	3	0.234011	0.176177	1.2536	0.264474	0.577617	0.762019
Ubqln4	0.234011	0.269273	-0.232159	3	0.234011	0.0903748	0.456661	0.632236	0.199121	0.886244
Ncoa4	0.127633	0.339935		2	0.233784	0.233784	2.20237	0.271341	0.566485	0.765692
Hmgb1	0.233643	0.364348	0.111966	3	0.233643	0.236652	2.65158	0.0831628	1.08007	0.671533
Polr2i	0.331705	0.23352	-0.334152	3	0.23352	0.0770242	0.303036	0.746159	0.127169	0.922871
Q8C3W1	0.112366	0.337882	0.233275	3	0.233275	0.227841	2.85511	0.0729474	1.13699	0.664472
Pon2	-0.353727	0.233152	0.633199	3	0.233152	0.170875	0.48681	0.611523	0.213588	0.87821
Eif1ax	0.115965	0.434241	0.233029	3	0.233029	0.261079	2.29356	0.10681	0.971389	0.688682
Ckb	-0.11377	0.293841	0.233029	3	0.233029	0.1377	0.885606	0.391423	0.407353	0.806086
Stambpl1	0.233029	-0.267514	0.240253	3	0.233029	0.0685895	0.333224	0.722734	0.141022	0.914251
Npepps	-0.0671073	0.232906	0.244278	3	0.232906	0.136692	1.09471	0.311995	0.505852	0.776482
Enthd2	-0.368197	0.232906	0.427284	3	0.232906	0.0973311	0.331913	0.723742	0.140416	0.914642
Fam107b	0.232661	0.139077	0.551688	3	0.232661	0.307809	2.01226	0.132656	0.877272	0.709484
Ubac1	0.0229004	0.335598	0.232538	3	0.232538	0.197012	1.74849	0.165543	0.781089	0.720867
BC003331;Odr4	0.400975		0.0639171	2	0.232446	0.232446	1.37926	0.399367	0.398628	0.807939
Psmc3ip	0.214747	0.250113		2	0.23243	0.23243	13.1442	0.0483403	1.31569	0.641067
Cradd	0.232415	0.0590784	0.319849	3	0.232415	0.203781	2.17137	0.11708	0.931517	0.699871
Arih2	-0.0321379	0.232292	0.382501	3	0.232292	0.194219	1.3084	0.250227	0.601666	0.757777
Tnfrsf22	0.31313	0.232292	-0.401616	3	0.232292	0.0479355	0.173195	0.851668	0.0697295	0.956875
Brms1	0.032242	0.432211		2	0.232227	0.232227	1.16122	0.452597	0.344288	0.822471
Cdk6	0.422771	0.232047	0.185993	3	0.232047	0.28027	3.15728	0.0608386	1.21582	0.651767
Anxa1	0.141302	0.245009	0.232047	3	0.232047	0.206119	5.15866	0.0241478	1.61712	0.632841
Sms	-0.35067	0.232047	0.329296	3	0.232047	0.0702243	0.270065	0.772262	0.112235	0.932866
Irf7		0.400429	0.0635029	2	0.231966	0.231966	1.37695	0.399874	0.398077	0.807939
Atp6v1f	0.231678	0.252173	0.160146	3	0.231678	0.214666	6.28342	0.0164696	1.78332	0.618151
Lrp1b	0.0691523	0.231432	0.528971	3	0.231432	0.276519	1.6769	0.176378	0.753556	0.723947
Pmf1	0.231432	0.51652	0.0284277	3	0.231432	0.258793	1.49265	0.209045	0.67976	0.744603
Tmod1	0.231432	0.339821	-0.0485465	3	0.231432	0.174236	1.22956	0.271051	0.566949	0.765526
Atg4b	-0.0784875	0.231432	0.266157	3	0.231432	0.139701	1.04118	0.330343	0.481035	0.783567
Map2k4	0.452068	0.231064	0.164658	3	0.231064	0.282597	2.65592	0.0829239	1.08132	0.671533
Cep162	0.191815	0.230941	0.691087	3	0.230941	0.371281	1.89112	0.14652	0.834102	0.714129
Phkg2	0.414352	0.230941	0.195726	3	0.230941	0.280339	3.37739	0.053774	1.26943	0.641067
Dek	0.309875	0.230818	-0.0748817	3	0.230818	0.15527	1.08064	0.316696	0.499358	0.779551
Thumpd3	0.230695	-0.287131	0.305679	3	0.230695	0.0830808	0.363986	0.699361	0.155298	0.906455
Bcas2	0.230572	0.278817	-0.195219	3	0.230572	0.104723	0.567708	0.558792	0.25275	0.857143
Anxa4	0.113434	0.230326	0.540027	3	0.230326	0.294596	1.88996	0.146663	0.83368	0.714129
Vprbp	0.230203	0.204016	0.783582	3	0.230203	0.405934	1.75389	0.164763	0.783141	0.720867
Rassf4	-0.127006	0.287591	0.230203	3	0.230203	0.130263	0.82006	0.420974	0.375745	0.81397
Rufy2	0.229957	0.173767	0.35095	3	0.229957	0.251558	3.92906	0.0405746	1.39175	0.634234
Sept7	0.396488	0.0625362		2	0.229512	0.229512	1.37452	0.40041	0.397496	0.807939
Cyth2	-0.10939	0.355242	0.229465	3	0.229465	0.158439	0.932364	0.371777	0.429718	0.795298
Osbpl8	0.338453	-0.366876	0.229342	3	0.229342	0.066973	0.249468	0.788826	0.103019	0.939575
Phrf1	0.22885	-0.0603371	0.297602	3	0.22885	0.155372	1.1568	0.292252	0.534242	0.768601
Wnk1	0.112233	0.260748	0.228726	3	0.228726	0.200569	3.62911	0.0470729	1.32723	0.641067
Dnajb8	0.24123	0.215989		2	0.22861	0.22861	18.1142	0.0351092	1.45458	0.634234
R3hdm4	0.00201835	0.22848	0.668392	3	0.22848	0.29963	1.25058	0.265291	0.576278	0.762019
Yipf4	0.228234	0.374511	0.0927488	3	0.228234	0.231831	2.32663	0.10425	0.981924	0.685763
Cuta	0.429214	0.119423	0.227987	3	0.227987	0.258875	2.32908	0.104064	0.982699	0.685763
Asl	-0.00862417	0.227864	0.311852	3	0.227864	0.177031	1.5066	0.206303	0.685494	0.743778
Acox3	0.792106	-0.443988	0.227741	3	0.227741	0.191953	0.438675	0.644861	0.190534	0.890497
Fhl3	0.227618	0.260869	0.151339	3	0.227618	0.213275	5.37109	0.0223378	1.65096	0.632841
Pag1	0.280006	0.227371	-0.202788	3	0.227371	0.10153	0.542122	0.575016	0.24032	0.865391
Tmf1	0.227125	0.257735	0.194591	3	0.227125	0.226484	10.1435	0.00641711	2.19266	0.576458
Gvin1	0.227002	0.184725	0.240497	3	0.227002	0.217408	10.5665	0.00591806	2.22782	0.565543
Ift22	-0.178682	0.227002	0.338681	3	0.227002	0.129	0.670101	0.498072	0.302708	0.837644
Ybx3	0.503247	0.226878	-0.207461	3	0.226878	0.174221	0.687715	0.4883	0.311313	0.834143
Hsdl2	-0.403237	0.226755	0.349818	3	0.226755	0.0577789	0.202274	0.827453	0.0822569	0.950043
Ranbp1	0.226632	0.324811	0.0241777	3	0.226632	0.191873	1.77005	0.162459	0.789256	0.719479
Acyp1	-0.105023	0.226632	0.423094	3	0.226632	0.181568	0.961968	0.359926	0.443786	0.791067
Diablo	0.125519	0.327687		2	0.226603	0.226603	2.24172	0.267122	0.573291	0.762189
Tuba1a;Tuba3a	-0.208011	0.226508	0.82073	3	0.226508	0.279743	0.766055	0.447172	0.349525	0.820875
Il10rb;Gm21970	0.291368	0.226508	-0.0771476	3	0.226508	0.14691	1.05607	0.325111	0.487969	0.781507
Lrrc25	0.347099	0.226385	0.0773797	3	0.226385	0.216954	2.27095	0.108612	0.964123	0.690168
Tbp;Tbpl2	-0.14358	0.405666	0.226385	3	0.226385	0.162824	0.822133	0.420002	0.376749	0.81397
Tmsb4x	0.226139	0.48944	0.12618	3	0.226139	0.280586	2.11461	0.122327	0.912477	0.705541
Napsa	-0.260722	0.226139	0.680774	3	0.226139	0.215397	0.646965	0.511205	0.291405	0.841474
Lrba	0.226015	0.308477	-0.22651	3	0.226015	0.102661	0.504049	0.599936	0.221895	0.874823
Wbp4	0.225892	0.451541	0.110363	3	0.225892	0.262599	2.14015	0.119926	0.921086	0.702906
Phgdh	-0.0630474	0.384602	0.225892	3	0.225892	0.182482	1.13707	0.298355	0.525267	0.770552
Clta	0.230818	0.225645	0.122076	3	0.225645	0.192846	4.4459	0.0321121	1.49333	0.634234
Swi5	0.173511	0.27739		2	0.22545	0.22545	4.34066	0.144149	0.841188	0.713106
Mapk15	-0.114441	0.300299	0.225275	3	0.225275	0.137044	0.876969	0.39518	0.403205	0.806086
Lyz2	-0.231464	0.224781	0.692784	3	0.224781	0.2287	0.69986	0.481676	0.317245	0.832245
Traf3ip3	0.348346	0.224781	0.00360232	3	0.224781	0.192243	1.55658	0.196856	0.705851	0.736256
Fnip1	0.224658	-0.280615	0.440421	3	0.224658	0.128154	0.489728	0.609548	0.214992	0.877714
Ube2b	0.224534	0.670659	0.208268	3	0.224534	0.36782	1.98244	0.135895	0.866798	0.709892
Prkacb	0.693498	0.06226	0.224534	3	0.224534	0.326764	1.40974	0.226386	0.64515	0.753035
Tmcc1	0.0437644	0.405121		2	0.224443	0.224443	1.24222	0.431493	0.365026	0.817517
Tom1l2	0.224287	0.536948	0.129085	3	0.224287	0.296774	1.96697	0.137618	0.861325	0.710897
Eif4h	0.224287	0.357833	0.0970713	3	0.224287	0.226397	2.45544	0.0950677	1.02197	0.677723
Bach1	0.22367	0.224164	0.412944	3	0.224164	0.286926	3.71809	0.0449949	1.34684	0.639947
Iws1	0.256648	0.224164	0.101919	3	0.224164	0.194244	3.36692	0.0540825	1.26694	0.641067
Gns	0.22404	0.203765	0.301354	3	0.22404	0.243053	6.67467	0.0146363	1.83457	0.611082
Tacc1	0.22404	0.336626	0.0535284	3	0.22404	0.204732	2.03135	0.13064	0.883923	0.708798
Tmem206	0.214498	0.223917	0.338795	3	0.223917	0.25907	5.29416	0.0229693	1.63885	0.632841
Ppp1r37	0.487795	-0.136299	0.223917	3	0.223917	0.191804	0.865834	0.400085	0.397848	0.807939
Pstpip2	0.116498	0.223793	0.302875	3	0.223793	0.214389	3.24117	0.057995	1.23661	0.646916
Polk	-0.993522	0.223793	0.500802	3	0.223793	-0.0896424	-0.159475	0.863189	0.0638941	0.961304
Crlf2	0.223546	0.19862	0.435415	3	0.223546	0.28586	3.10697	0.0626421	1.20313	0.651767
Lpxn	0.296898	0.223546	0.00834347	3	0.223546	0.176262	1.66209	0.17874	0.747779	0.724457
Dtd2	0.223299	-0.0701787	0.330099	3	0.223299	0.161073	1.09903	0.310571	0.507838	0.774874
Cd2bp2	0.326652	0.223299	-0.0812169	3	0.223299	0.156245	1.04208	0.330025	0.481454	0.783567
Znrf1		0.131194	0.314986	2	0.22309	0.22309	2.42764	0.248754	0.604229	0.757777
Lamc1	0.210638	0.470823	0.222928	3	0.222928	0.301463	2.9042	0.0707551	1.15024	0.664472
Camk2g	0.0209111	0.360982	0.222928	3	0.222928	0.201607	1.667	0.177952	0.749698	0.724457
Rmi1		0.0387171	0.406863	2	0.22279	0.22279	1.21034	0.439601	0.356941	0.817993
Unk	0.0710762	0.222681	0.282736	3	0.222681	0.192165	2.4914	0.0927103	1.03287	0.6757
Ubxn1	0.0196308	0.222681	0.33308	3	0.222681	0.191797	1.70603	0.171857	0.764833	0.721975
Fkbp1a	0.095722	0.341758	0.222557	3	0.222557	0.220012	2.52885	0.0903424	1.04411	0.673866
Znrf2	0.137635	0.22231	0.294077	3	0.22231	0.218007	3.93704	0.0404201	1.3934	0.634234
Pdap1	0.237197	0.22231	0.150949	3	0.22231	0.203485	6.24204	0.0166833	1.77772	0.618151
Saal1	-0.0402892	0.446574	0.222186	3	0.222186	0.20949	1.21579	0.27491	0.560809	0.765692
Pfdn6	0.222063	0.404576	0.072586	3	0.222063	0.233075	1.98244	0.135895	0.866798	0.709892
Brd7	0.311852	0.126444	0.222063	3	0.222063	0.22012	3.35741	0.0543645	1.26468	0.641067
Esf1	0.221939	0.223052	0.128821	3	0.221939	0.191271	5.00128	0.0256326	1.59121	0.632841
Brd3	0.221815	0.264717	0.159371	3	0.221815	0.215301	5.74773	0.0195888	1.70799	0.618151
Aldoa	-0.176202	0.221692	0.461843	3	0.221692	0.169111	0.74214	0.459329	0.337876	0.823956
Cep85	0.111699	0.416299	0.221444	3	0.221444	0.249814	2.29009	0.107084	0.970277	0.688682
Trim24	-0.101892	0.22132	0.839234	3	0.22132	0.319554	0.945056	0.366641	0.435758	0.792777
Cyb5a	0.22132	0.300417	-0.0832177	3	0.22132	0.146173	1.02055	0.337758	0.471394	0.787122
Hspa4l	0.221073	0.148999	0.486045	3	0.221073	0.285372	2.27387	0.108376	0.965065	0.690168
Sh3bgrl3	0.191942	0.344828	0.221073	3	0.221073	0.252614	4.40087	0.0327406	1.48491	0.634234
Mtmr3	0.0714881	0.220949	0.441908	3	0.220949	0.244782	1.85759	0.150711	0.821854	0.714272
Anpep	0.337083	0.220949	-0.156209	3	0.220949	0.133941	0.734477	0.463297	0.33414	0.82515
Bloc1s3	0.320773	-0.147026	0.220825	3	0.220825	0.131524	0.755025	0.452736	0.344155	0.822471
Wtap	0.275603	0.220701	0.198746	3	0.220701	0.231683	8.27646	0.00959259	2.01806	0.576458
Metap1	-0.0194774	0.22231	0.220701	3	0.220701	0.141178	1.43499	0.220911	0.655783	0.749249
Anxa5	-0.0319757	0.220701	0.232415	3	0.220701	0.14038	1.32902	0.245123	0.610616	0.757386
Ctage5;Mia2	0.220701	0.33182	-0.193222	3	0.220701	0.119766	0.612144	0.531615	0.274403	0.848435
Acbd6	0.22033	0.322044	0.0999011	3	0.22033	0.214092	2.7227	0.0793715	1.10034	0.667908
Zfx;Zfa	0.22033	0.280838	0.0833836	3	0.22033	0.19485	2.72392	0.0793084	1.10068	0.667908
Npat	0.245861	0.219958	0.0460021	3	0.219958	0.170607	2.21994	0.112838	0.947545	0.695339
Mthfd2	-0.0217019	0.219835	0.781486	3	0.219835	0.326539	1.12062	0.303561	0.517754	0.771779
Gtf2f1	0.405666	0.219835	0.054779	3	0.219835	0.22676	1.8268	0.154706	0.810492	0.716815
Spsb2	-0.207494	0.219835	0.541118	3	0.219835	0.184486	0.694711	0.484473	0.31473	0.832817
Sav1	-0.292263	0.219711	0.753348	3	0.219711	0.226932	0.613817	0.530617	0.275219	0.84782
Tspan14	0.504976	0.219711	-0.285003	3	0.219711	0.146561	0.518124	0.590615	0.228695	0.873279
Adi1	0.0511633	0.415975	0.219587	3	0.219587	0.228908	1.77302	0.16204	0.790377	0.719479
Ntmt1	0.219587	0.319502	-0.0336729	3	0.219587	0.168472	1.30873	0.250146	0.601807	0.757777
Sugp1	0.243791	0.15782	0.219339	3	0.219339	0.206983	6.60803	0.0149264	1.82605	0.611082
4933434E20Rik	0.189666	0.248778		2	0.219222	0.219222	7.41726	0.0853151	1.06897	0.673866
Ppp1r13b	-0.0368959	2.55275	0.219215	3	0.219215	0.911688	0.903548	0.383747	0.415955	0.805221
Zkscan3	0.219091	0.116631	0.608336	3	0.219091	0.314686	1.71551	0.170419	0.768483	0.721975
Timm8a1	0.219091	0.25181	0.0197731	3	0.219091	0.163558	1.84173	0.15275	0.816018	0.715337
Rab21	0.861717	-0.395037	0.218843	3	0.218843	0.228508	0.51423	0.593181	0.226812	0.873634
Rrp1	0.356707	0.218843	-0.0091613	3	0.218843	0.188796	1.44499	0.218791	0.65997	0.749103
Gfer	0.218719	0.381394	0.141302	3	0.218719	0.247138	2.85211	0.0730842	1.13618	0.664472
Pin1	0.218223	0.429536	-0.149489	3	0.218223	0.16609	0.801631	0.429722	0.366813	0.816094
Cnn3	0.0464211	0.390007		2	0.218214	0.218214	1.27022	0.42458	0.37204	0.81418
Atg4c		0.121679	0.314523	2	0.218101	0.218101	2.26194	0.265002	0.576751	0.762019
Ly96	0.218099	0.273695	-0.23834	3	0.218099	0.0844846	0.425264	0.654403	0.184155	0.892391
Q9CQF4	0.0935602	0.342441		2	0.218001	0.218001	1.75185	0.330209	0.481211	0.783567
Cab39	0.0923428	0.256045	0.217851	3	0.217851	0.188746	3.11671	0.0622869	1.2056	0.651767
Arhgap25	-0.027572	0.217727	0.308011	3	0.217727	0.166055	1.35231	0.239515	0.620667	0.757162
Triobp	-0.102667	0.245009	0.217727	3	0.217727	0.120023	0.877941	0.394756	0.403672	0.806086
Zhx1	0.217603	0.117695	1.41056	3	0.217603	0.581952	1.14413	0.296153	0.528483	0.769687
Tcof1	0.669662	0.217603	-0.00405968	3	0.217603	0.294402	1.21255	0.275829	0.559361	0.765692
Ntpcr	-0.132167	0.217603	0.241108	3	0.217603	0.108848	0.736333	0.462333	0.335045	0.825142
Ctdspl2	0.217107	0.439995	-0.0115007	3	0.217107	0.2152	1.3481	0.240517	0.618855	0.757162
Gltscr1l	-0.136236	0.216982	0.734482	3	0.216982	0.271743	0.877534	0.394933	0.403476	0.806086
Ccdc88b	0.0919367	0.246347	0.216982	3	0.216982	0.185089	3.19224	0.0596295	1.22454	0.651767
Tmem104		-0.0943256	0.528271	2	0.216973	0.216973	0.696993	0.612486	0.212904	0.87821
Bloc1s5	0.097476	0.336398		2	0.216937	0.216937	1.81597	0.320448	0.494243	0.781389
Dnaaf5	0.216858	-0.172278	0.317651	3	0.216858	0.120744	0.660007	0.50376	0.297776	0.837836
Gbp5	-0.0739702	0.216486	0.78576	3	0.216486	0.309425	1.00059	0.345126	0.462023	0.789583
Prorsd1	0.108491	0.569297	0.216362	3	0.216362	0.29805	1.74885	0.165491	0.781224	0.720867
Knstrn	0.216238	0.849679	-0.127321	3	0.216238	0.312865	0.892745	0.388348	0.410779	0.806086
Nwc;B230118H07Rik	0.216238	-1.00156	0.347212	3	0.216238	-0.146036	-0.277667	0.766198	0.115659	0.930212
Rnf123		-0.443458	0.875072	2	0.215807	0.215807	0.327345	0.798604	0.0976683	0.94137
Sdhb	0.144438	0.215741	0.397474	3	0.215741	0.252551	2.73744	0.0786169	1.10448	0.667908
Gins3	0.215741	0.349478	-0.139808	3	0.215741	0.141804	0.793015	0.433879	0.362631	0.817518
Pnn	0.328607	0.215368	-0.184687	3	0.215368	0.119763	0.628059	0.52219	0.282171	0.846279
Jun	0.661658	0.215244	-0.431442	3	0.215244	0.148487	0.382081	0.685859	0.163765	0.901971
Map3k3	-0.272733	0.214995	0.308477	3	0.214995	0.0835798	0.378729	0.688346	0.162193	0.901971
H2-T24	0.214871	0.280362	0.180403	3	0.214871	0.225212	6.27261	0.016525	1.78186	0.618151
2610301B20Rik	-0.0774216	0.214747	0.323082	3	0.214747	0.153469	1.04766	0.328053	0.484056	0.782911
Gm2a	-0.269477	0.214622	0.786931	3	0.214622	0.244025	0.652595	0.507978	0.294155	0.839928
Vps41	0.426962	-0.215195	0.214622	3	0.214622	0.14213	0.614388	0.530277	0.275498	0.84782
Eif2s2	0.10286	0.430821	0.214498	3	0.214498	0.249393	2.11521	0.12227	0.912681	0.705541
Pxn	0.214374	0.187894	0.308361	3	0.214374	0.236876	5.29154	0.0229913	1.63844	0.632841
Auh	0.214	0.172359	0.429643	3	0.214	0.272001	2.78542	0.076231	1.11787	0.667908
Map7d1	0.203139	0.213876	0.566182	3	0.213876	0.327732	2.24367	0.110843	0.955292	0.694442
Zcchc2	-0.017125	0.325502	0.213378	3	0.213378	0.173918	1.40798	0.226775	0.644405	0.753035
Cebpb	0.213254	0.417596	0.0935602	3	0.213254	0.24147	2.08416	0.125279	0.902121	0.705935
Dtnbp1	0.213254	0.302407	0.204266	3	0.213254	0.239976	6.25539	0.0166139	1.77953	0.618151
Cux1	0.213129	0.223423	0.180021	3	0.213129	0.205524	12.8163	0.00403411	2.39425	0.565543
Pdcd10	-0.00715905	0.213129	0.409255	3	0.213129	0.205075	1.39216	0.230304	0.637699	0.753035
Snap47	0.213129	-0.179286	0.364797	3	0.213129	0.13288	0.669285	0.498529	0.302309	0.837724
Icam1	0.212756	0.345056	0.212756	3	0.212756	0.256856	4.75562	0.0282353	1.54921	0.634234
Tln1	-0.111835	0.212756	0.268315	3	0.212756	0.123078	0.847708	0.408215	0.389111	0.809346
Jak1	0.293959	-0.655944	0.212756	3	0.212756	-0.049743	-0.1336	0.885066	0.0530243	0.967856
Ube2a	0.00403388	0.212632	0.303927	3	0.212632	0.173531	1.59645	0.189733	0.721856	0.733778
Babam1	0.181929	0.212507	0.45386	3	0.212507	0.282765	2.68457	0.0813723	1.08952	0.670178
Rapgef1	0.212009	0.0816123	0.462471	3	0.212009	0.252031	1.84144	0.152788	0.81591	0.715337
Hist1h1c	0.212009	0.0114957	0.497127	3	0.212009	0.240211	1.39202	0.230336	0.637639	0.753035
Tmx4	0.154065	0.21176	0.527571	3	0.21176	0.297798	2.09456	0.12426	0.905669	0.705925
Pdia4	0.42503	0.211511	0.123666	3	0.211511	0.253402	2.31222	0.105355	0.977344	0.688053
Plekho2	0.199625	0.248778	0.211386	3	0.211386	0.21993	12.1183	0.00450898	2.34592	0.565543
Wdr45	0.237074	-0.142943	0.211261	3	0.211261	0.101798	0.677974	0.49368	0.306554	0.835956
Cir1		0.382944	0.0392789	2	0.211111	0.211111	1.22859	0.434929	0.361582	0.817518
Ifi35	0.211012	0.351176	-0.0453124	3	0.211012	0.172292	1.21186	0.276024	0.559052	0.765692
Itga5	0.155231	0.210763	0.227618	3	0.210763	0.197871	7.38802	0.0119945	1.92102	0.576966
Bcl7c	0.179893	0.241596		2	0.210745	0.210745	6.83094	0.0925392	1.03367	0.6757
Uqcrq	0.210389	0.0515809	0.211884	3	0.210389	0.157951	2.42478	0.0971458	1.01258	0.679011
A0A0N4SVS6	0.222434	0.210264	-0.209228	3	0.210264	0.07449	0.42861	0.652012	0.185744	0.890992
Card9	0.0366088	0.209391	0.260628	3	0.209391	0.168876	2.03471	0.13029	0.885089	0.708798
Napa	-0.0595401	0.280125	0.209266	3	0.209266	0.143284	1.13084	0.300312	0.522427	0.770958
Lrp6	0.209017	0.365021	0.0340749	3	0.209017	0.202704	1.73146	0.168036	0.774597	0.721975
Bckdk	-0.303882	0.209017	0.301236	3	0.209017	0.0687905	0.2984	0.749798	0.125056	0.922871
Pofut2	-0.01265	0.303109	0.208892	3	0.208892	0.16645	1.45215	0.217288	0.662964	0.748827
Tsg101	-0.186952	0.208642	0.490775	3	0.208642	0.170822	0.709602	0.476429	0.322002	0.829233
Vat1	0.208517	0.153805	0.257011	3	0.208517	0.206444	5.65436	0.0202214	1.69419	0.621429
Q9CQE8	0.208517	0.415326	-0.0457888	3	0.208517	0.192685	1.17982	0.285325	0.54466	0.766588
Aifm2	0.394514	-0.589138	0.208517	3	0.208517	0.0046312	0.0125335	0.989146	0.00473945	0.997806
Caap1	0.224905	0.192068		2	0.208486	0.208486	12.6984	0.0500307	1.30076	0.641067
Pbx2	0.0766959		0.340163	2	0.20843	0.20843	1.5822	0.358823	0.445119	0.790688
Bid	0.208392	0.306612	-0.0939714	3	0.208392	0.140344	0.950644	0.364406	0.438414	0.792274
Psmf1	-0.149153	0.214747	0.208392	3	0.208392	0.0913288	0.620098	0.526885	0.278284	0.847302
Etnk1	0.434668	0.208392	-0.441772	3	0.208392	0.0670964	0.208554	0.822263	0.0849894	0.947396
Nudcd2	0.229219	0.208143	-0.139808	3	0.208143	0.0991845	0.676833	0.494314	0.305997	0.836162
Dbi	0.244887	0.208018	0.0333701	3	0.208018	0.162092	2.02878	0.130909	0.883031	0.708798
Cdk9	-0.000317429	0.207768	0.307312	3	0.207768	0.171587	1.54587	0.198831	0.701515	0.739051
Abcc5	0.475396	-0.172701	0.207768	3	0.207768	0.170154	0.738864	0.461021	0.336279	0.824637
Rnf114	0.207518	0.389126	0.123931	3	0.207518	0.240192	2.50534	0.0918184	1.03707	0.675192
Twsg1	0.207518	0.341075	0.0563061	3	0.207518	0.201633	2.00141	0.133822	0.873473	0.709892
Dusp23	-0.0454165	0.325271	0.207268	3	0.207268	0.162374	1.21256	0.275827	0.559364	0.765692
Atrip	0.118493	0.270708	0.207143	3	0.207143	0.198781	3.67709	0.0459354	1.33785	0.640891
Epb4,1l2	0.0827026	0.274888	0.206893	3	0.206893	0.188161	2.73057	0.0789675	1.10255	0.667908
Hmg20a	0.355129	0.206893	-0.252243	3	0.206893	0.10326	0.461146	0.629118	0.201268	0.885539
Necap2	0.289126	0.0863761	0.206643	3	0.206643	0.194049	2.6915	0.0810032	1.0915	0.670178
Lztfl1	0.0874628	0.242816	0.206518	3	0.206518	0.178932	3.11378	0.0623934	1.20486	0.651767
Ern1		-0.520066	0.932893	2	0.206413	0.206413	0.284128	0.823763	0.0841979	0.947757
Rps25	0.206393	0.208892	-0.255081	3	0.206393	0.0534013	0.282684	0.762211	0.117925	0.928279
Rwdd4;Rwdd4a	0.205893	0.206768		2	0.206331	0.206331	471.454	0.00135033	2.86956	0.461083
Neo1	0.332278	0.206268	-0.295252	3	0.206268	0.0810981	0.345491	0.713352	0.146696	0.911245
Pdk3	-0.188726	0.206143	0.370834	3	0.206143	0.129417	0.636464	0.517278	0.286276	0.843448
Bin1	0.205893	0.344942	0.109026	3	0.205893	0.219954	2.62311	0.0847532	1.07184	0.673866
Mgst1	0.466653	-0.248279	0.205893	3	0.205893	0.141422	0.552795	0.568197	0.245501	0.860677
Slc11a2		0.448372	-0.0366295	2	0.205871	0.205871	0.848951	0.551893	0.258145	0.855337
Stx8	0.163628	0.205643	0.301119	3	0.205643	0.223463	4.48536	0.0315759	1.50064	0.634234
Nhlrc2	0.64441	-0.197947	0.205643	3	0.205643	0.217368	0.729657	0.465812	0.331789	0.826079
Bmpr2	0.205643	0.287709	-0.373795	3	0.205643	0.0398523	0.156307	0.865858	0.0625534	0.962585
Sgta	0.205518	0.31603	-0.0739247	3	0.205518	0.149208	1.0499	0.327268	0.485096	0.782911
Cdk14	-0.0344854	0.205393	0.716859	3	0.205393	0.295922	1.0905	0.313393	0.503911	0.776912
Rbbp8	0.205393	0.280125	0.0515809	3	0.205393	0.179033	2.17275	0.116956	0.931977	0.699871
Txlng	0.205393	0.290306	-0.105628	3	0.205393	0.130024	0.882134	0.392929	0.405686	0.806086
Rnf4	0.468635	0.00158601	0.205267	3	0.205267	0.225163	1.35988	0.23773	0.623916	0.756897
Trip11	-0.0304719	0.205142	0.224658	3	0.205142	0.133109	1.32566	0.245945	0.609162	0.757386
Myl6	0.205017	0.214374	0.195096	3	0.205017	0.204829	30.0477	0.000737574	3.13219	0.396486
Slc39a6	0.205017	0.347552	-0.326208	3	0.205017	0.0754536	0.300521	0.748132	0.126022	0.922871
Slc28a2	0.329181	0.0806577		2	0.204919	0.204919	1.6491	0.347026	0.459638	0.789583
Agpat1		-0.158462	0.568129	2	0.204834	0.204834	0.563822	0.673164	0.171879	0.899013
AU040320;Kiaa0319l	0.204767	0.202386	0.521252	3	0.204767	0.309468	2.38616	0.0998567	1.00062	0.679642
Emd	0.120617	0.285225	0.204516	3	0.204516	0.203453	3.49569	0.0504622	1.29703	0.641067
Lnpep	0.155231	0.204516	0.247806	3	0.204516	0.202518	6.18318	0.0169943	1.7697	0.618151
Atg10		0.360758	0.0482362	2	0.204497	0.204497	1.30869	0.415381	0.381554	0.812932
Pdpk1	-0.0876108	0.204266	0.351176	3	0.204266	0.155944	0.987413	0.350093	0.455816	0.790471
Akr1a1	-0.0784723	0.204266	0.292428	3	0.204266	0.139407	1.01745	0.33889	0.469941	0.787647
Srek1ip1	0.681944	0.204141	0.196229	3	0.204141	0.360771	1.83415	0.15374	0.813214	0.716815
Lrrc59	0.175812	0.55277	0.204016	3	0.204016	0.310866	2.09378	0.124335	0.905405	0.705925
Mgmt	0.20389	0.309525	0.189793	3	0.20389	0.234403	5.06574	0.0250086	1.60191	0.632841
Prc1	0.20389	0.328607	-0.121675	3	0.20389	0.136941	0.833009	0.414944	0.38201	0.812932
Tmem259	0.203765	0.0923428	0.280956	3	0.203765	0.192355	2.86882	0.0723251	1.14071	0.664472
Wdfy2		-0.12455	0.532068	2	0.203759	0.203759	0.620631	0.646389	0.189506	0.890497
Ifitm3	0.574828	0.20364	-0.196806	3	0.20364	0.193887	0.710524	0.475935	0.322452	0.828881
Nck1	-0.0978107	0.203514	0.456491	3	0.203514	0.187398	0.955024	0.362666	0.440493	0.79219
Ppp6r2	0.00475299	0.203389	0.553459	3	0.203389	0.253867	1.29231	0.254306	0.594643	0.760738
Pcm1	0.190172	0.203264	0.431356	3	0.203264	0.274931	2.86678	0.0724171	1.14016	0.664472
Tcea1	0.203264	0.282143	0.152768	3	0.203264	0.212725	4.61376	0.0299199	1.52404	0.634234
Impdh1	-0.128614	0.254715	0.203264	3	0.203264	0.109788	0.746251	0.457214	0.33988	0.823589
Tacc3	0.202888	0.410884	0.159371	3	0.202888	0.257714	2.71134	0.07996	1.09713	0.669629
Dffa	0.202888	0.366252	0.184852	3	0.202888	0.251331	3.55674	0.0488685	1.31097	0.641067
Unkl		0.0641931	0.34153	2	0.202862	0.202862	1.46292	0.381723	0.418252	0.805221
Fn3krp	0.0129261	0.202762	0.212632	3	0.202762	0.142773	1.79383	0.159147	0.798202	0.716815
Abcc4	0.457752	0.0374524	0.202637	3	0.202637	0.232614	1.55358	0.197408	0.704635	0.736821
Max	0.202512	0.250477	0.0164963	3	0.202512	0.156495	1.79072	0.159575	0.797035	0.716815
Ttc5	-0.0351948	0.202386	0.52677	3	0.202386	0.231321	1.15966	0.29138	0.53554	0.768601
Fam134b		0.30871	0.0958569	2	0.202284	0.202284	1.90068	0.308334	0.510979	0.773509
Prkag1	0.202261	0.143524	0.229465	3	0.202261	0.19175	6.17373	0.017045	1.7684	0.618151
Mlkl	0.330788	-0.28286	0.202261	3	0.202261	0.0833963	0.364427	0.69903	0.155504	0.906455
Nudcd3	0.202136	0.273695	0.121413	3	0.202136	0.199081	3.69544	0.0455108	1.34189	0.639947
Vipas39	-0.0912947	0.287472	0.202136	3	0.202136	0.132771	0.945059	0.36664	0.43576	0.792777
Prkcsh	0.231678	0.201885	0.114634	3	0.201885	0.182732	4.24845	0.0350078	1.45584	0.634234
Hspb11	0.201885	-0.478226	0.620305	3	0.201885	0.114655	0.292453	0.754481	0.122352	0.925001
Fcgr3	0.201634	0.159113	0.242938	3	0.201634	0.201228	6.78958	0.0141555	1.84908	0.611082
Gbp11		0.145743	0.257131	2	0.201437	0.201437	3.61683	0.171726	0.765164	0.721975
Plekhm3		-0.00342325	0.406101	2	0.201339	0.201339	0.983282	0.505366	0.296394	0.838591
Fgd4	0.0549179	0.201258	0.275007	3	0.201258	0.177061	2.23529	0.111542	0.952563	0.69522
Ndufa6	-0.0258379	0.201258	0.222186	3	0.201258	0.132535	1.36262	0.237088	0.625091	0.756174
Ccdc97	0.201006	0.282143	0.157432	3	0.201006	0.213527	4.77115	0.0280593	1.55192	0.634234
Lypla2	-0.153318	0.200755	0.209141	3	0.200755	0.0855262	0.584628	0.548294	0.260987	0.85506
Sqstm1	0.20063	0.171335	0.388575	3	0.20063	0.253513	3.0414	0.0651113	1.18634	0.653517
Rab14	0.435095	-0.639782	0.20063	3	0.20063	-0.00135228	-0.00338366	0.99707	0.00127449	0.998885
Eml3	1.02574	-0.556372	0.200379	3	0.200379	0.223248	0.398988	0.673413	0.171719	0.899087
Ilk	-0.260083	0.200379	0.230818	3	0.200379	0.0570379	0.293263	0.753841	0.12272	0.924716
Cyhr1		0.171591	0.22885	2	0.20022	0.20022	6.99357	0.0904164	1.04375	0.673866
Rnf149	0.306845	0.200128	-0.417097	3	0.200128	0.0299586	0.108407	0.906528	0.042619	0.975386
Trim30a	0.199876	0.524866	-0.0314595	3	0.199876	0.231094	1.1694	0.288435	0.539952	0.767338
Dync1li1	0.000576886	0.199876	0.259303	3	0.199876	0.153252	1.59928	0.18924	0.722986	0.733778
Bad	0.199751	0.390778	-0.152853	3	0.199751	0.145892	0.748118	0.456257	0.34079	0.823589
Zc3h10	0.179766	0.199625	0.358959	3	0.199625	0.246117	3.54342	0.0492098	1.30795	0.641067
Txlna	0.259062	0.1995	-0.593986	3	0.1995	-0.0451416	-0.134048	0.884685	0.0532112	0.967856
Cirbp	0.0486547	0.199123	0.483055	3	0.199123	0.243611	1.5618	0.195905	0.707954	0.736256
Rab19		-0.237541	0.635615	2	0.199037	0.199037	0.455903	0.727685	0.138057	0.916613
Ankrd40	0.0589399	0.572599	0.198871	3	0.198871	0.276803	1.47415	0.212759	0.672111	0.745404
Rpain	0.241352	0.198871	0.196859	3	0.198871	0.212361	11.952	0.00463448	2.334	0.565543
Zranb2	0.470615	0.198871	-0.168171	3	0.198871	0.167105	0.73718	0.461893	0.335458	0.825142
Mrpl54	0.14965	0.247928		2	0.198789	0.198789	4.04544	0.154275	0.811705	0.716815
Prcc	0.19862	0.387142	0.0911243	3	0.19862	0.225629	2.12944	0.120925	0.917484	0.703962
Dcaf6	-0.293271	0.19862	0.490981	3	0.19862	0.13211	0.471401	0.622038	0.206183	0.882517
Nme7	-0.371702	0.19862	0.366476	3	0.19862	0.0644646	0.235607	0.800077	0.096868	0.94137
Ndufs4	0.198494	0.154583	0.358284	3	0.198494	0.23712	3.12808	0.0618761	1.20848	0.651767
Nfatc3	0.198494	-0.22624	0.217851	3	0.198494	0.0633685	0.357045	0.70459	0.152064	0.907065
Mms19	-0.359712	0.198368	0.330099	3	0.198368	0.0562519	0.217233	0.815114	0.0887814	0.945986
A0A7N9VR94	0.19774	0.152248	1.31979	3	0.19774	0.556593	1.19022	0.282264	0.549344	0.766177
Mapk1	-0.0367478	0.262313	0.19774	3	0.19774	0.141102	1.26802	0.260628	0.583979	0.761693
Stmn1	0.19774	0.28558	-0.15674	3	0.19774	0.10886	0.657429	0.505223	0.296517	0.838553
Kifap3	0.337654	-0.350578	0.19774	3	0.19774	0.0616053	0.239513	0.796899	0.0985967	0.940586
Glod4	-0.165208	0.197362	0.264837	3	0.197362	0.098997	0.605334	0.535698	0.27108	0.848628
Wdr54		-0.315361	0.709996	2	0.197318	0.197318	0.384876	0.766105	0.115712	0.930212
Gys1	0.197236	-0.141557	0.837863	3	0.197236	0.297847	0.846841	0.408609	0.388692	0.809346
Q8CFE2	0.0391384	0.282499	0.19711	3	0.19711	0.172916	1.98054	0.136104	0.866129	0.709892
Psmd9	0.19711	0.300182	-0.11274	3	0.19711	0.128184	0.843489	0.410134	0.387074	0.80971
Ube2f	-0.0143976	0.332507	0.196985	3	0.196985	0.171698	1.38888	0.231043	0.636307	0.75351
Ugp2	-0.0417141	0.196859	0.595217	3	0.196859	0.250121	1.09924	0.3105	0.507938	0.774874
Zfp36l2	-0.0550516	0.200379	0.196733	3	0.196733	0.11402	1.10119	0.309861	0.508833	0.774504
Nol4l	0.222557	0.196607	-0.281895	3	0.196607	0.0457565	0.227809	0.806442	0.0934268	0.943991
Lrr1		0.356369	0.0367495	2	0.196559	0.196559	1.22996	0.434582	0.361928	0.817518
Notch2	0.196481	0.267236	-0.023783	3	0.196481	0.146645	1.36641	0.236203	0.626714	0.756174
Lima1	0.196229	0.124461	0.224781	3	0.196229	0.181824	4.97476	0.0258962	1.58676	0.632841
Stim1	0.160791	0.196103	0.326422	3	0.196103	0.227772	3.69238	0.0455813	1.34121	0.639947
Scaper		0.148739	0.243303	2	0.196021	0.196021	4.14577	0.150681	0.821942	0.714272
Mapk7	-0.00225232	0.195726	0.373843	3	0.195726	0.189105	1.42151	0.223813	0.650115	0.752568
Npc2	0.287118	0.1956	-0.0296911	3	0.1956	0.151009	1.30982	0.24987	0.602285	0.757777
Smg1	0.1956	-0.330411	0.260628	3	0.1956	0.0419389	0.183001	0.84347	0.0739304	0.955823
Fkbp5	0.325271	0.00561564	0.195348	3	0.195348	0.175411	1.54313	0.199342	0.700401	0.739293
Hps3		0.0196308	0.370945	2	0.195288	0.195288	1.11176	0.466341	0.331296	0.826079
Edem2	0.195222	0.306729	0.14978	3	0.195222	0.217243	3.80427	0.0431077	1.36545	0.634234
Pde4dip	0.114767	0.275484		2	0.195125	0.195125	2.42819	0.248704	0.604318	0.757777
Tmem68	0.19497	-0.206196	0.214747	3	0.19497	0.0678402	0.403912	0.669819	0.174042	0.897617
Ctdp1	0.255199	0.194844	-0.0840738	3	0.194844	0.121989	0.953199	0.36339	0.439627	0.79219
Ndufa2	0.157432	0.194717	0.238175	3	0.194717	0.196775	6.88628	0.0137688	1.8611	0.611082
Ctu1	0.417164	0.194591	-0.170832	3	0.194591	0.146974	0.700134	0.481528	0.317379	0.832245
Rpl22l1	0.194213	0.134089	0.339023	3	0.194213	0.222442	2.98625	0.0672986	1.17199	0.656691
Cav2		0.216486	0.171591	2	0.194039	0.194039	8.64413	0.0733217	1.13477	0.664472
Tecpr2		0.0486547	0.338567	2	0.193611	0.193611	1.33565	0.409135	0.388133	0.809653
Maf1	0.104739	0.193456	0.537048	3	0.193456	0.278414	1.7244	0.169086	0.771892	0.721975
Ccdc12	0.19333	0.248413	-0.00166007	3	0.19333	0.146694	1.57885	0.192834	0.714816	0.735302
Kdm5a	0.336512	-0.359046	0.19333	3	0.19333	0.056932	0.21921	0.81349	0.0896478	0.945986
Optn	0.116232	0.269991		2	0.193111	0.193111	2.51187	0.2412	0.617622	0.757162
Il2rg;Gm20489	0.351628	0.193078	-0.0877794	3	0.193078	0.152309	0.967979	0.357574	0.446634	0.790688
Mgat4b	0.1149	0.301236	0.192825	3	0.192825	0.202987	3.06752	0.064111	1.19307	0.653517
Sugt1	0.192699	0.0701146	0.221815	3	0.192699	0.161543	2.83773	0.0737465	1.13226	0.664671
Taok2	-0.320288	0.2806	0.192699	3	0.192699	0.0510037	0.222255	0.810991	0.0909841	0.945907
Kbtbd4	0.192447	0.248413	-0.114254	3	0.192447	0.108869	0.788564	0.436044	0.36047	0.817677
Gpx4	0.192321	0.0278618	0.630312	3	0.192321	0.283498	1.28749	0.255546	0.592531	0.761693
Rtn4	0.0706641	0.192194	0.341644	3	0.192194	0.201501	2.09951	0.123779	0.907353	0.705925
Cdyl	-0.682858	0.488721	0.192194	3	0.192194	-0.000647714	-0.00150379	0.998698	0.000565959	0.999494
Crbn	0.192194	-0.612527	0.248535	3	0.192194	-0.0572661	-0.168128	0.855916	0.0675688	0.95875
Tcf20	0.192068	0.108892	0.24184	3	0.192068	0.180934	3.80944	0.0429982	1.36655	0.634234
Sirt5	-0.00991647	0.192068	0.207768	3	0.192068	0.129973	1.51406	0.204855	0.688554	0.743535
Bsdc1	0.191942	0.497229	0.0842003	3	0.191942	0.25779	1.70167	0.172524	0.76315	0.721975
Htatsf1	0.191942	0.246226	0.152248	3	0.191942	0.196805	5.89957	0.018621	1.73	0.618151
Cnpy2	0.191942	0.182438	0.207768	3	0.191942	0.194049	21.4467	0.00144626	2.83975	0.461083
Decr1	0.294547	0.0550568	0.191942	3	0.191942	0.180515	2.12468	0.121373	0.915878	0.703962
Uaca	0.0941009	0.200881	0.191942	3	0.191942	0.162308	3.87486	0.0416474	1.38041	0.634234
Cdk11b	0.191942	0.199876	0.0244615	3	0.191942	0.13876	1.98089	0.136066	0.86625	0.709892
Dyrk1a	0.37629	-0.214023	0.191815	3	0.191815	0.118028	0.552713	0.568249	0.245461	0.860677
Znf330	0.226508	0.191563	0.064469	3	0.191563	0.160847	2.66751	0.0822913	1.08465	0.670178
Ddx58	0.0182068	0.356707	0.19131	3	0.19131	0.188741	1.57694	0.193175	0.714049	0.735302
Fam192a	0.191184	0.208018	0.103665	3	0.191184	0.167622	4.23128	0.0352776	1.4525	0.634234
Adk	0.348346	-0.0105412	0.191057	3	0.191057	0.176287	1.38582	0.231737	0.635004	0.754145
Anp32b	0.253868	0.191057	-0.151715	3	0.191057	0.097737	0.633163	0.519202	0.284663	0.844672
Hnrnpab	0.190931	0.191689	-0.000375143	3	0.190931	0.127415	1.62819	0.184306	0.73446	0.729352
Zmiz1	-0.22511	0.411752	0.190931	3	0.190931	0.125858	0.550405	0.569717	0.244341	0.861029
Wdfy3		0.098689	0.282973	2	0.190831	0.190831	2.07105	0.286371	0.54307	0.766588
Anxa7	0.0280033	0.190804	0.251689	3	0.190804	0.156832	1.91784	0.143295	0.843768	0.713106
Parvg	-0.147761	0.190552	0.252173	3	0.190552	0.0983212	0.645741	0.511909	0.290807	0.841595
Med9	0.412511	-0.3723	0.190425	3	0.190425	0.0768787	0.268758	0.773308	0.111647	0.933483
Chac2	-0.301284	0.234869	0.190425	3	0.190425	0.0413369	0.196469	0.832263	0.0797392	0.951501
Cdk10		0.152378	0.228357	2	0.190368	0.190368	5.01107	0.125395	0.901718	0.70602
Etv6	0.230449	0.190299	-0.0165412	3	0.190299	0.134736	1.43765	0.220343	0.6569	0.749249
Dak	0.190299	-0.18431	0.389677	3	0.190299	0.131889	0.64004	0.515203	0.288022	0.841896
Bcap31	0.597412	0.067914	0.190172	3	0.190172	0.285166	1.45467	0.216765	0.664012	0.748818
Git2	-0.0458335	0.190172	0.297367	3	0.190172	0.147235	1.18589	0.283534	0.547395	0.766588
Mrpl12	0.171975	0.210389	0.189919	3	0.189919	0.190761	14.0359	0.00336691	2.47277	0.565543
Ppp3ca	-0.12089	0.189919	0.19774	3	0.189919	0.0889229	0.691934	0.485988	0.313374	0.832886
Haus8	-0.0121262	0.391768		2	0.189821	0.189821	0.939954	0.519699	0.284248	0.84484
Rbm47	0.298893	-0.673348	0.189793	3	0.189793	-0.0615539	-0.163435	0.859858	0.0655734	0.960268
Nfu1	0.0328061	0.18916	0.280481	3	0.18916	0.167483	1.89103	0.146532	0.834068	0.714129
Bag1	0.267716	0.152118	0.189034	3	0.189034	0.202956	4.86128	0.02707	1.56751	0.634234
Mis12	0.189034	0.533065	-0.169242	3	0.189034	0.184286	0.74213	0.459334	0.337872	0.823956
Exoc6	-0.0591643	0.197362	0.188907	3	0.188907	0.109035	1.05814	0.324391	0.488931	0.781507
Arsg	0.188654	0.186881	0.828956	3	0.188654	0.401497	1.53381	0.201088	0.696615	0.740786
Cox5a	0.188528	0.165558	0.214622	3	0.188528	0.189569	10.9209	0.00554334	2.25623	0.565543
Frmd8	-0.222953	0.188528	0.266996	3	0.188528	0.0775237	0.416608	0.66062	0.180048	0.895026
Glrx	-0.06868	0.415218	0.188274	3	0.188274	0.178271	1.04134	0.330286	0.48111	0.783567
Gid8	0.188021	0.332049	0.118891	3	0.188021	0.212987	2.76974	0.076999	1.11351	0.667908
Tnfrsf1a	0.428678	-0.0526705		2	0.188004	0.188004	0.781155	0.57783	0.2382	0.865689
Asph	0.39835	0.140386	0.187768	3	0.187768	0.242168	2.49407	0.0925387	1.03368	0.6757
Rabgef1	0.187768	0.303109	0.0381553	3	0.187768	0.176344	1.87728	0.148231	0.829061	0.714129
Plekha3		0.25084	0.124461	2	0.18765	0.18765	2.96963	0.206784	0.684483	0.744603
Stx7	0.187641	0.0297002	0.61664	3	0.187641	0.277994	1.29441	0.253768	0.595562	0.760622
Ascc1	0.145873	0.187641	0.210015	3	0.187641	0.181176	7.87023	0.0105923	1.97501	0.576458
Arf5	0.318577		0.0565835	2	0.18758	0.18758	1.43195	0.388095	0.411062	0.806086
Atp6ap2	0.0976109	0.187514	0.202261	3	0.187514	0.162462	4.05609	0.0382146	1.41777	0.634234
Adprm	0.187514	-0.0358602	0.190172	3	0.187514	0.113942	1.24202	0.267618	0.572485	0.762189
Hspbap1	-0.283387	0.187514	0.345623	3	0.187514	0.0832504	0.359811	0.702503	0.153352	0.907065
Pebp1	0.0734089	0.326307	0.187388	3	0.187388	0.195701	2.18519	0.11585	0.936104	0.699871
Lims1	0.257011	-0.0173148	0.187261	3	0.187261	0.142319	1.41164	0.225967	0.645955	0.753035
Mthfd2l		0.483158	-0.108985	2	0.187086	0.187086	0.631896	0.641238	0.192981	0.88988
Spdl1	0.187008	0.241108	-0.382814	3	0.187008	0.0151004	0.0617801	0.946573	0.0238457	0.985714
Snf8	-0.0379175	0.409472	0.186881	3	0.186881	0.186145	1.17682	0.286218	0.543303	0.766588
Ggps1	-0.0632585	0.523662	0.186627	3	0.186627	0.215677	1.03557	0.33234	0.478417	0.784928
Eif5b	0.105678	0.186247	0.208767	3	0.186247	0.166897	4.35477	0.0334029	1.47622	0.634234
Cog5	0.255803	-0.0245459	0.186247	3	0.186247	0.139168	1.34819	0.240496	0.618892	0.757162
Mapk14	-0.0422191	0.303342	0.185867	3	0.185867	0.148997	1.19923	0.279645	0.553394	0.765692
Dnajc24	0.404685	0.185486	0.064469	3	0.185486	0.218213	1.78947	0.159746	0.796569	0.716815
Klhl26		-0.428372	0.799336	2	0.185482	0.185482	0.30216	0.813192	0.0898069	0.945986
Slc4a1ap	0.184979	0.231432	0.00115371	3	0.184979	0.139188	1.61641	0.186295	0.729799	0.731556
Slk	-0.0242084	0.235482	0.184979	3	0.184979	0.132084	1.35665	0.23849	0.62253	0.757162
Ing2	0.184725	0.71949	0.0680517	3	0.184725	0.324089	1.31946	0.247471	0.606476	0.757777
Scaf11	0.520447	0.184725	-0.181215	3	0.184725	0.174652	0.703813	0.47954	0.319175	0.831268
Fhod1	-0.11616	0.184598	0.304277	3	0.184598	0.124238	0.811094	0.425205	0.371402	0.81418
A0A494BB10	0.203264	0.146525	0.184471	3	0.184471	0.178086	8.71365	0.00866631	2.06217	0.576458
Eefsec	0.754716	-0.434227	0.184471	3	0.184471	0.16832	0.400312	0.672445	0.172343	0.898432
Nek4	-0.272228	0.184344	0.29772	3	0.184344	0.0699453	0.327863	0.726859	0.13855	0.916613
Sptan1	0.184217	2.15769	-0.0328019	3	0.184217	0.769702	0.9019	0.384445	0.415166	0.805321
Lmna	0.15549	0.223423	0.184217	3	0.184217	0.18771	7.78467	0.0108226	1.96567	0.576458
Gigyf2	0.184217	0.278461	0.026021	3	0.184217	0.162899	1.80597	0.157491	0.802743	0.716815
Serinc1	0.333195	-0.0389694	0.184217	3	0.184217	0.159481	1.20409	0.278245	0.555572	0.765692
Q9D1I2	0.0589399	0.183963	0.787014	3	0.183963	0.343306	1.24708	0.266237	0.574731	0.762129
Ccdc86	0.329066	0.183963	-0.264478	3	0.183963	0.0828504	0.378669	0.688391	0.162165	0.901971
Adam15	0.148479	0.183836	0.32964	3	0.183836	0.220652	3.24955	0.0577218	1.23866	0.646437
Taok1	0.33308	0.0745054	0.183836	3	0.183836	0.19714	2.14791	0.119209	0.92369	0.702718
Timm13	0.233152	0.183836	0.11929	3	0.183836	0.178759	4.42734	0.0323689	1.48987	0.634234
Ranbp9	0.344033	-0.260757	0.183709	3	0.183709	0.088995	0.401689	0.67144	0.172993	0.898432
Qrich1	-0.0360377	0.183582	0.415434	3	0.183582	0.187659	1.17552	0.286603	0.54272	0.766588
Ppm1g	0.183582	0.293017	-0.0379175	3	0.183582	0.146227	1.22655	0.271889	0.565609	0.765692
Naga	-0.452886	0.183455	1.25478	3	0.183455	0.328448	0.538225	0.577524	0.23843	0.865689
Brd8	0.183455	0.846152	-0.506332	3	0.183455	0.174425	0.364747	0.69879	0.155654	0.906455
R3hdm1	0.183328	-0.187888	0.749406	3	0.183328	0.248282	0.743889	0.458428	0.338729	0.823589
Nars2	0.462576	-0.506271	0.183201	3	0.183201	0.046502	0.131876	0.88653	0.0523067	0.968588
Emilin1	0.0526941	0.313362		2	0.183028	0.183028	1.4043	0.39394	0.40457	0.806086
Apba3	0.182947	0.131721	0.525167	3	0.182947	0.279945	1.85081	0.151579	0.819362	0.714772
Rai14	0.182819	0.24732	0.162081	3	0.182819	0.197407	6.28033	0.0164854	1.7829	0.618151
Pld4	0.196481	0.182565	-0.0610292	3	0.182565	0.106006	1.03515	0.332489	0.478222	0.784928
Ric8a	-0.163494	0.182565	0.222805	3	0.182565	0.0806252	0.536902	0.578378	0.237789	0.865689
Clcn3		0.190804	0.174151	2	0.182478	0.182478	21.9142	0.0290304	1.53715	0.634234
Oard1	-0.175599	0.182438	0.228357	3	0.182438	0.0783987	0.501315	0.60176	0.220576	0.875978
Pvr	0.509544	0.182184	0.155361	3	0.182184	0.282363	2.02494	0.131312	0.881696	0.708798
Crkl	0.175812	0.324465	0.182184	3	0.182184	0.227487	3.82785	0.0426116	1.37047	0.634234
Snx7	0.0388575	0.233765	0.182057	3	0.182057	0.15156	2.1228	0.12155	0.915246	0.703962
Sik3	0.181802	0.0596321	0.399007	3	0.181802	0.21348	1.75639	0.164404	0.784087	0.720867
Rfx1	0.220949	0.00705191	0.181675	3	0.181675	0.136559	1.69611	0.173378	0.761005	0.722945
Cnbp	0.244887	0.181548	-0.290621	3	0.181548	0.0452712	0.2188	0.813826	0.0894683	0.945986
Rad51	0.181421	0.390998	-0.0651741	3	0.181421	0.169081	1.04722	0.32821	0.483848	0.782911
Slc15a3	0.833011	0.181293	0.161565	3	0.181293	0.391957	1.45073	0.217587	0.662368	0.748827
AB124611;Hide1	0.181293	0.35095	-0.15996	3	0.181293	0.124094	0.674432	0.495651	0.304824	0.836589
H2-T23	0.0901759	0.352194	0.181166	3	0.181166	0.207845	2.20955	0.113727	0.944138	0.695339
Kcmf1	0.0305479	0.29537	0.181166	3	0.181166	0.169028	1.79964	0.158352	0.800377	0.716815
Nars	0.181039	-0.419912	0.418999	3	0.181039	0.060042	0.196399	0.832322	0.0797087	0.951501
Lamtor5	0.180912	0.396927	-0.509019	3	0.180912	0.0229397	0.0685607	0.940729	0.0265354	0.98436
Alkbh3	-0.230888	0.180657	0.505078	3	0.180657	0.151616	0.581325	0.550329	0.259378	0.855337
Plxna1	0.254352	-0.10827	0.180657	3	0.180657	0.108913	0.803639	0.428759	0.367787	0.816094
Tnfrsf1b	0.180403	0.294547	0.124196	3	0.180403	0.199715	3.25383	0.0575828	1.23971	0.646437
Reps1	0.320773	0.0776532	0.180403	3	0.180403	0.192943	2.23577	0.111502	0.952718	0.69522
Zbtb8os	0.11063	0.180403	0.251325	3	0.180403	0.180786	3.63436	0.0469466	1.3284	0.641067
Eif5a		0.205643	0.155102	2	0.180372	0.180372	7.13763	0.0886153	1.05249	0.673866
Eef2k	-0.0166141	0.180275	0.755486	3	0.180275	0.306382	1.07998	0.316917	0.499054	0.779551
Slc1a5	0.180275	0.268913	0.0641931	3	0.180275	0.171127	2.35725	0.101956	0.991585	0.682438
Phax	0.366364	0.180275	-0.141526	3	0.180275	0.135038	0.743231	0.458767	0.338408	0.823772
Ttyh3	0.391878	0.180275	-0.37962	3	0.180275	0.0641776	0.227678	0.80655	0.093369	0.943991
Rgs10	0.180148	0.31904	0.100036	3	0.180148	0.199741	2.54922	0.0890909	1.05017	0.673866
Ensa	-0.28736	0.382612	0.180148	3	0.180148	0.0917999	0.377823	0.68902	0.161768	0.901971
Slc4a7	0.0207689	0.180021	0.501516	3	0.180021	0.234102	1.35189	0.239615	0.620486	0.757162
Chordc1	1.47897	0.179893	0.173255	3	0.179893	0.610707	1.14858	0.294775	0.530509	0.768659
Taf10	0.179766	0.428035	-0.137934	3	0.179766	0.156622	0.780764	0.439866	0.35668	0.81811
Sh3kbp1	0.116764	0.236095	0.179638	3	0.179638	0.177499	4.20513	0.0356944	1.4474	0.634234
Cdk5rap1		0.116897	0.242328	2	0.179613	0.179613	2.86393	0.213863	0.669863	0.745404
Insr	0.110898	0.179511	0.340277	3	0.179511	0.210229	2.52524	0.090567	1.04303	0.673866
Lemd2	0.179511	0.191563	0.139339	3	0.179511	0.170137	8.79914	0.00850086	2.07054	0.576458
Ppp2r5d	-0.0318871	0.199751	0.179511	3	0.179511	0.115792	1.2764	0.258423	0.587668	0.761693
Lrp1	0.176323	0.179129	0.447738	3	0.179129	0.26773	2.42869	0.0968773	1.01378	0.679011
Klc1	0.163499	0.362442	0.179129	3	0.179129	0.235023	3.00452	0.0665623	1.17677	0.653517
Fcgr1	0.179129	0.321582	-0.317337	3	0.179129	0.0611246	0.257726	0.782163	0.106703	0.937198
Add1	0.178874	0.17031	0.211012	3	0.178874	0.186732	12.3063	0.00437321	2.3592	0.565543
Snx15	0.178874	0.31034	0.0608775	3	0.178874	0.183364	2.07798	0.12589	0.900009	0.707157
Impa2	0.475811	-0.0732111	0.178619	3	0.178619	0.19374	0.996965	0.346484	0.460317	0.789583
Sept8	0.113701	0.243303		2	0.178502	0.178502	2.7546	0.221693	0.654248	0.750379
Trim47	1.10809	0.178492	0.158466	3	0.178492	0.481682	1.25549	0.263966	0.578453	0.762019
Rere	0.178492	0.0648829	0.432639	3	0.178492	0.225338	1.69238	0.173956	0.759562	0.723825
Ubxn4	0.378734	-0.0793408	0.178492	3	0.178492	0.159295	0.981001	0.352541	0.45279	0.790471
Ctnnb1	0.548733	-0.248313	0.178237	3	0.178237	0.159552	0.565726	0.560033	0.251786	0.85755
Fam83h	0.178237	0.244156	0.0107799	3	0.178237	0.144391	1.69723	0.173205	0.761439	0.722945
Actr1a	0.177982	0.275245	0.09815	3	0.177982	0.183792	2.93066	0.0696132	1.15731	0.663204
Becn1	0.0251707	0.229342	0.177854	3	0.177854	0.144122	1.91951	0.143097	0.844368	0.713106
Tiprl	-0.144808	0.177854	0.214125	3	0.177854	0.0823904	0.589684	0.545192	0.26345	0.85294
Cep55	0.177727	0.48656	0.0980152	3	0.177727	0.254101	1.75103	0.165175	0.782054	0.720867
Tor1a	-0.197021	0.177471	0.251689	3	0.177471	0.0773797	0.454982	0.633405	0.198318	0.886437
Cks1brt;Cks1b		0.466027	-0.111165	2	0.177431	0.177431	0.614807	0.649072	0.187707	0.890698
Adck4	-0.0720126	0.177344	0.518938	3	0.177344	0.20809	0.991946	0.348375	0.457953	0.790471
Macrod1	-0.0162201	0.177344	0.4246	3	0.177344	0.195241	1.24964	0.265545	0.575862	0.762019
Shpk	-0.405146	0.177344	0.625364	3	0.177344	0.132521	0.3627	0.700328	0.154698	0.906455
Golph3l	0.161565	0.177216	0.54666	3	0.177216	0.295147	1.91506	0.143626	0.842766	0.713106
A0A571BEI2	0.177216	0.119157	0.307312	3	0.177216	0.201228	2.95365	0.068642	1.16341	0.660824
Chaf1a	0.177216	0.31823	-0.242123	3	0.177216	0.0844409	0.409709	0.665607	0.176782	0.896662
Spats2	0.157173	0.304511	0.176833	3	0.176833	0.212839	3.76267	0.0440039	1.35651	0.639523
Myl12a	0.17479	0.615981	0.176706	3	0.176706	0.322492	1.79436	0.159074	0.7984	0.716815
Gosr1	0.109294	0.278342	0.176578	3	0.176578	0.188071	3.12512	0.0619826	1.20773	0.651767
Cic	0.17645	0.00158601	0.468114	3	0.17645	0.215383	1.29238	0.254289	0.594672	0.760738
Nptn	0.17645	0.268075	-0.193387	3	0.17645	0.0837128	0.484581	0.613034	0.212515	0.87821
Flot2	0.347439	0.104605	0.176323	3	0.176323	0.209456	2.37425	0.100714	0.996909	0.680797
Iscu	0.095722	0.403268	0.176195	3	0.176195	0.225062	1.99564	0.134447	0.871448	0.709892
Fam188a	-0.322866	0.176067	0.447738	3	0.176067	0.100313	0.362965	0.700129	0.154822	0.906455
Wdr92	0.975337	-0.584414	0.175684	3	0.175684	0.188869	0.342455	0.715666	0.145289	0.911537
Deptor	-0.0983357	0.175557	0.232661	3	0.175557	0.103294	0.825611	0.418377	0.378432	0.813291
Zfc3h1		0.0226164	0.328032	2	0.175324	0.175324	1.1481	0.456177	0.340866	0.823589
Appl1	0.131589	0.224905	0.175045	3	0.175045	0.17718	5.3662	0.0223771	1.6502	0.632841
Paf1	0.194844	0.175045	0.0773797	3	0.175045	0.14909	3.35277	0.0545029	1.26358	0.641067
Ltv1	0.175045	0.265797	-0.00291719	3	0.175045	0.145975	1.51022	0.205598	0.68698	0.743778
Serpinb1a	-0.29488	0.277032	0.175045	3	0.175045	0.0523992	0.242927	0.794126	0.100111	0.940568
Eea1	0.172359	0.294312	0.174918	3	0.174918	0.213863	4.34037	0.0336138	1.47348	0.634234
Znf771	0.174918	0.298424	0.16633	3	0.174918	0.213224	4.07987	0.0377952	1.42256	0.634234
Sema4d	0.454808	-0.0357418	0.174918	3	0.174918	0.197995	1.13783	0.298115	0.525616	0.770552
Nfx1	0.637471	-0.570614	0.174918	3	0.174918	0.0805915	0.186983	0.840151	0.0756429	0.954109
Ccpg1	0.293841	0.0554733		2	0.174657	0.174657	1.46544	0.381213	0.418832	0.805221
B4gat1	-0.264356	0.174279	0.235359	3	0.174279	0.0484271	0.251239	0.787395	0.103807	0.939575
Cenph	0.0630888	0.285343		2	0.174216	0.174216	1.56772	0.361473	0.441924	0.791971
Sumf2	0.174151	0.368154	-0.164464	3	0.174151	0.125947	0.660762	0.503332	0.298145	0.837836
Ssh3	-0.0902807	0.174151	0.226139	3	0.174151	0.103336	0.861265	0.402117	0.395648	0.809328
Nsmce2	0.282262	0.174023	0.0487942	3	0.174023	0.16836	2.03785	0.129962	0.886182	0.708798
Aplf	0.226755	0.173895	-0.0896204	3	0.173895	0.103677	0.865154	0.400387	0.39752	0.807939
Haus4	0.173895	0.341075	-0.216082	3	0.173895	0.0996292	0.492807	0.60747	0.216475	0.877714
Mlxip	-0.10493	0.173767	0.375957	3	0.173767	0.148265	0.86839	0.398953	0.399078	0.807939
Ubap1	0.0765591	0.173639	0.551098	3	0.173639	0.267099	1.50675	0.206272	0.685559	0.743778
Smyd4		0.565792	-0.218749	2	0.173521	0.173521	0.442351	0.734864	0.133793	0.918557
Lrch4	-0.0343967	0.173511	0.241596	3	0.173511	0.126904	1.24823	0.265926	0.57524	0.762019
Capn2	-0.101645	0.173383	0.430285	3	0.173383	0.167341	0.889631	0.389686	0.409285	0.806086
Fam20c	0.0640551	0.173128	0.580049	3	0.173128	0.272411	1.41662	0.224876	0.648056	0.753035
Rheb	0.699107	-0.130413	0.173128	3	0.173128	0.247274	0.833207	0.414852	0.382106	0.812932
Diap2;Diaph2	-0.0203111	0.340277	0.173	3	0.173	0.164322	1.28781	0.255463	0.592672	0.761693
Rad23b	0.172872	0.226632	0.0717627	3	0.172872	0.157089	2.82529	0.074327	1.12885	0.666459
Scoc	0.201508	0.172872	0.042084	3	0.172872	0.138821	2.30991	0.105534	0.976609	0.688053
Tbc1d2b	0.172872	-0.208278	0.405666	3	0.172872	0.12342	0.563139	0.561658	0.250528	0.858296
Ptpn7	0.352194	-0.201095	0.172872	3	0.172872	0.10799	0.541001	0.575736	0.239776	0.865391
Slx4	-0.171677	0.172744	0.271784	3	0.172744	0.0909502	0.552574	0.568337	0.245394	0.860677
Tbc1d7	0.0318186	0.172487	0.294312	3	0.172487	0.166206	1.78937	0.15976	0.796531	0.716815
Samd1	-0.0294997	0.172487	0.202386	3	0.172487	0.115125	1.29074	0.254709	0.593956	0.761037
Tbxas1		0.169284	0.175429	2	0.172356	0.172356	56.0956	0.0113476	1.94509	0.576458
Mettl6	-0.154474	0.172231	0.422986	3	0.172231	0.146915	0.717529	0.472203	0.325872	0.827116
Tmem55b	0.479748	-0.352768	0.172231	3	0.172231	0.099737	0.335061	0.721324	0.14187	0.913572
Hdhd2	-0.135523	0.95784	0.172103	3	0.172103	0.331474	0.831404	0.415686	0.381234	0.812932
Bles03	-0.144281	0.172103	0.212756	3	0.172103	0.0801927	0.580219	0.551011	0.25884	0.855337
Birc5	0.171975	0.111699	0.335712	3	0.171975	0.206462	2.51882	0.0909681	1.04111	0.673866
Phf10	0.153416	0.216858	0.171975	3	0.171975	0.18075	7.83662	0.0106819	1.97135	0.576458
Zc3h18	0.272023	0.171975	-0.175925	3	0.171975	0.089358	0.537465	0.578014	0.238062	0.865689
Pid1	-0.46343	0.171719	1.19893	3	0.171719	0.302408	0.509827	0.596095	0.224685	0.873634
Ttc7a;Ttc7	-0.00414652	0.171719	0.699285	3	0.171719	0.288953	1.11627	0.304958	0.51576	0.772009
Sec16a	0.171719	-0.232294	0.310456	3	0.171719	0.0832938	0.417753	0.659795	0.180591	0.895022
Irf2bp1	0.171463	0.320196	-0.120216	3	0.171463	0.123814	0.781561	0.439474	0.357067	0.817976
Alms1	0.283685	-0.216518	0.171463	3	0.171463	0.0795432	0.428595	0.652023	0.185737	0.890992
Unc93b1	0.703455	-0.0655363	0.171079	3	0.171079	0.269666	0.968273	0.35746	0.446773	0.790688
Colec12	0.517628	0.171079	-0.310146	3	0.171079	0.126187	0.429279	0.651535	0.186062	0.890848
Gcc1	0.0858326	0.328607	0.170951	3	0.170951	0.19513	2.24026	0.111127	0.954182	0.694641
Grb2	-0.101737	0.170951	0.3744	3	0.170951	0.147871	0.875327	0.395899	0.402415	0.806795
Pmm1	0.170822	0.510456	-0.00842098	3	0.170822	0.224286	1.20358	0.278393	0.555342	0.765692
Fam21	0.372283	0.153027	0.170566	3	0.170566	0.231959	2.69236	0.0809577	1.09174	0.670178
Hook3	0.17031	0.23952	0.145873	3	0.17031	0.185234	5.39294	0.0221631	1.65437	0.632841
Rela	0.59474	-0.447623	0.170181	3	0.170181	0.105766	0.285364	0.760085	0.119138	0.927142
Ifnar2	0.0949116	0.245131		2	0.170021	0.170021	2.26364	0.264824	0.577042	0.762019
Katnb1	-0.218095	0.169925	0.297602	3	0.169925	0.0831442	0.437801	0.645479	0.190118	0.890497
Commd3	0.16954	0.218595	0.148739	3	0.16954	0.178958	7.05606	0.013127	1.88183	0.60246
Ybx1	0.728225	0.16954	-0.384245	3	0.16954	0.171174	0.435203	0.647321	0.18888	0.890497
Fgfr1op	0.16954	0.274649	-0.256511	3	0.16954	0.0625595	0.314539	0.737177	0.132428	0.919133
Timm8b	0.169412	0.212258	0.133695	3	0.169412	0.171788	6.17626	0.0170314	1.76875	0.618151
Inf2	-0.0147182	0.272143	0.169412	3	0.169412	0.142279	1.3844	0.23206	0.6344	0.754145
Ccdc50	0.223175	0.169412	-0.0849764	3	0.169412	0.102537	0.880973	0.393434	0.405128	0.806086
Chmp6	0.169284	0.171079	-0.0982739	3	0.169284	0.0806962	0.736291	0.462355	0.335025	0.825142
Isy1	0.223299	0.169027	0.0328061	3	0.169027	0.141711	2.04207	0.129526	0.887642	0.708671
Atp6v1b2	0.303225	-0.238068	0.168899	3	0.168899	0.0780187	0.391456	0.678937	0.168171	0.900944
Snx3	-0.10981	0.16877	0.188528	3	0.16877	0.0824959	0.699296	0.481981	0.31697	0.832245
Atox1	0.168514	0.415218	0.0558898	3	0.168514	0.213207	1.64061	0.182241	0.739355	0.727564
Bloc1s4	0.168514	0.264597	-0.340916	3	0.168514	0.0307315	0.133553	0.885106	0.0530047	0.967856
Serpinb9b		0.480472	-0.143883	2	0.168295	0.168295	0.539099	0.685232	0.164162	0.901971
Fkbp15	0.0615688	0.168257	0.259544	3	0.168257	0.163123	2.32816	0.104134	0.982408	0.685763
Rps6kb1	0.135141	0.168	0.180275	3	0.168	0.161139	9.76518	0.00691867	2.15998	0.576458
Nudt5	-0.226274	0.167615	0.1995	3	0.167615	0.046947	0.279959	0.764375	0.116694	0.92948
Fibp	-0.0187757	0.262794	0.167486	3	0.167486	0.137168	1.35453	0.23899	0.621619	0.757162
Lamp1	0.368265	0.167486	-0.144712	3	0.167486	0.130347	0.713113	0.474552	0.323716	0.828033
Vps37c	0.0750534	0.259905		2	0.167479	0.167479	1.81204	0.32103	0.493454	0.781389
Tpra1	0.111432	0.167358	0.57056	3	0.167358	0.283117	1.59836	0.1894	0.72262	0.733778
Ppp2cb	0.432959	-0.110838	0.167101	3	0.167101	0.163074	0.84812	0.408029	0.389309	0.809328
Fam195a	-0.128661	0.167101	0.262914	3	0.167101	0.100451	0.695967	0.483789	0.315344	0.83245
Tfe3	0.166972	0.431676	0.044464	3	0.166972	0.214371	1.53184	0.201459	0.695814	0.741232
Gmeb2	0.100305	0.383386	0.166844	3	0.166844	0.216845	2.07183	0.126503	0.897901	0.70742
Ifi30	-0.0478006	0.293488	0.166587	3	0.166587	0.137425	1.12664	0.301645	0.520504	0.770958
Asna1	0.0578315	0.322159	0.166458	3	0.166458	0.18215	1.93886	0.140827	0.851314	0.711054
Fv4	-0.000317429	0.16633	0.40719	3	0.16633	0.191067	1.31889	0.247613	0.606227	0.757777
Fam50a	0.322851	0.16633	0.0549179	3	0.16633	0.181366	1.90561	0.14476	0.839351	0.713106
Cul2	0.850719	-0.147953	0.166201	3	0.166201	0.289656	0.802178	0.429459	0.367078	0.816094
Efhd2	0.166073	0.305562	0.103531	3	0.166073	0.191722	2.62147	0.0848464	1.07137	0.673866
Slc39a10	0.313826	0.166073	0.0490731	3	0.166073	0.176324	1.87949	0.147955	0.82987	0.714129
Gle1	-0.0655212	0.188401	0.166073	3	0.166073	0.0963175	0.968799	0.357255	0.447022	0.790688
A430005L14Rik	0.166073	0.319502	-0.430742	3	0.166073	0.0182776	0.0652149	0.943612	0.0252065	0.985231
Mndal	0.210139	-0.349346	0.166073	3	0.166073	0.00895548	0.040713	0.964763	0.0155792	0.991858
Rassf8	0.00374607	0.231064	0.165944	3	0.165944	0.133585	1.61381	0.186738	0.728767	0.731556
Sppl2a	0.0661237	0.165815	0.42825	3	0.165815	0.220063	1.66374	0.178475	0.748423	0.724457
Tmem9b	0.128689	0.165815	0.286526	3	0.165815	0.193677	3.31901	0.0555263	1.2555	0.641067
Snx1	0.110898	0.250355	0.165815	3	0.165815	0.175689	3.53678	0.0493815	1.30644	0.641067
Rnf13	0.266157	0.165815	-0.232125	3	0.165815	0.0666158	0.357479	0.704262	0.152266	0.907065
Cyb5b	0.222805	0.165815	-0.221371	3	0.165815	0.0557497	0.326226	0.728122	0.137796	0.916613
Commd10	0.0703893	0.343578	0.165687	3	0.165687	0.193218	1.97066	0.137204	0.862635	0.710897
Mocs2	0.0539454	0.165558	0.434455	3	0.165558	0.217986	1.57609	0.193327	0.713707	0.735359
Baz2b	0.165558	0.1133	0.350497	3	0.165558	0.209785	2.3805	0.100263	0.998859	0.679723
Cd2ap	0.10809	0.16543	0.202386	3	0.16543	0.158635	4.72163	0.0286259	1.54324	0.634234
Tceb2	-0.0483376	0.266637	0.16543	3	0.16543	0.12791	1.12492	0.302191	0.519718	0.770958
Oxr1	-0.105396	0.179511	0.16543	3	0.16543	0.0798484	0.703215	0.479862	0.318884	0.831268
Dus1l	-0.0508162	0.165301	0.397365	3	0.165301	0.170617	1.07652	0.318089	0.497451	0.780166
Cdc16	-0.0786856	0.165301	0.304277	3	0.165301	0.130298	0.950494	0.364466	0.438342	0.792274
Tlk2	-0.197749	0.299948	0.165301	3	0.165301	0.0891667	0.489835	0.609476	0.215043	0.877714
Stard3	0.260989	-0.194476	0.165301	3	0.165301	0.0772712	0.455032	0.633371	0.198342	0.886437
Rsrc2	0.400429	-0.805156	0.165301	3	0.165301	-0.0798089	-0.176609	0.84881	0.0711896	0.956028
Camkk2	-0.0058548	0.165172	0.42664	3	0.165172	0.195319	1.26814	0.260596	0.584031	0.761693
Vps25	-0.18164	0.165044	0.249749	3	0.165044	0.0777174	0.480858	0.615567	0.210725	0.879597
Sap30bp	0.334225	0.165044	-0.294261	3	0.165044	0.0683359	0.297165	0.750769	0.124494	0.922871
Helb	0.164658	-0.174003	0.233152	3	0.164658	0.0746022	0.48395	0.613463	0.212212	0.87821
Arglu1	0.304978	0.164658	-0.370863	3	0.164658	0.0329244	0.130551	0.887655	0.0517557	0.969095
Smap;1110004F10Rik	0.164529	0.0709388	0.220701	3	0.164529	0.152056	2.84233	0.0735339	1.13351	0.664472
Hdac6	0.831148	-0.256649	0.1644	3	0.1644	0.2463	0.635038	0.518109	0.285579	0.843754
Lgmn	0.0439044	0.1644	0.331705	3	0.1644	0.180003	1.76127	0.163705	0.785939	0.720867
Tradd	-0.046936	0.188781	0.1644	3	0.1644	0.102082	1.11369	0.30579	0.514577	0.773236
Rmnd5b		-0.150273	0.478195	2	0.163961	0.163961	0.52178	0.693837	0.158743	0.904477
Ppp1r18	0.0132121	0.163885	0.406537	3	0.163885	0.194545	1.38641	0.231605	0.635252	0.754145
Arhgdia	-0.0365111	0.23352	0.163885	3	0.163885	0.120298	1.21352	0.275554	0.559793	0.765692
Pole3	0.222063	0.163885	-0.436588	3	0.163885	-0.0168801	-0.0654675	0.943394	0.0253067	0.985231
Nelfb	-0.0297942	0.266637	0.163756	3	0.163756	0.133533	1.2547	0.264178	0.578104	0.762019
Cdkn2aipnl	-0.141351	0.468635		2	0.163642	0.163642	0.536545	0.686494	0.163363	0.901971
Acsl1	0.575022	-0.31946	0.163628	3	0.163628	0.13973	0.441366	0.642959	0.191816	0.889938
Sap130	0.163499	0.141694	0.240986	3	0.163499	0.18206	4.93399	0.0263091	1.57989	0.632841
Srbd1	0.288299	0.16337	-0.163995	3	0.16337	0.0958914	0.580587	0.550784	0.259018	0.855337
Cadm1	0.163241	0.182692	-0.0957742	3	0.163241	0.0833864	0.758553	0.450949	0.345873	0.821965
Pnpo	0.0683268	0.436695	0.163112	3	0.163112	0.222711	1.6466	0.181254	0.741713	0.727564
Atxn10	-0.0550366	0.253263	0.162983	3	0.162983	0.120403	1.0743	0.318841	0.496426	0.780232
Epb41l2;Epb4,1l2	0.0840642	0.309991	0.162855	3	0.162855	0.185637	2.28937	0.107141	0.970045	0.688682
Echdc1	-0.00672417	0.162855	0.300651	3	0.162855	0.15226	1.39859	0.22886	0.64043	0.753035
RtcA	0.300417	-0.0178844	0.162726	3	0.162726	0.148419	1.31488	0.248609	0.604483	0.757777
Bsg	0.162726	0.250719	-0.271705	3	0.162726	0.0472466	0.238885	0.797409	0.0983187	0.940762
Arid4a	0.212756	0.139077	0.162597	3	0.162597	0.171476	6.44378	0.015679	1.80468	0.618151
Slc25a24	-0.159992	0.162468	0.333767	3	0.162468	0.112081	0.63224	0.519742	0.284212	0.84484
Tnfaip8l2	-0.102791	0.162339	0.459641	3	0.162339	0.173063	0.869848	0.398309	0.39978	0.807734
Xpc	2.15704	-0.206995	0.16221	3	0.16221	0.704086	0.782949	0.438792	0.357741	0.817976
Tpd52l2	0.41997	0.162081	0.0557509	3	0.162081	0.212601	1.60532	0.188195	0.725392	0.733778
Zbtb7b	-0.0720126	0.161952	0.61711	3	0.161952	0.235683	0.951141	0.364209	0.43865	0.792274
Timmdc1	-0.130429	0.161952	0.473527	3	0.161952	0.16835	0.78828	0.436183	0.360331	0.817677
Pfdn1	0.108223	0.960808	0.161823	3	0.161823	0.410285	1.21509	0.275109	0.560496	0.765692
Cabin1	-0.209211	0.184979	0.161823	3	0.161823	0.0458635	0.293217	0.753878	0.122699	0.924716
Vim	0.108223	0.310922	0.161565	3	0.161565	0.19357	2.60538	0.0857662	1.06668	0.673866
Sp3	0.160533	0.16337	0.0924781	3	0.160533	0.138794	4.89053	0.0267601	1.57251	0.634234
Uimc1	0.259423	0.160404	0.0482362	3	0.160404	0.156021	2.08824	0.124878	0.903515	0.705925
Ywhae	-0.0198869	0.251325	0.160404	3	0.160404	0.130614	1.33815	0.242904	0.614565	0.757162
Fads2		0.772224	-0.452155	2	0.160034	0.160034	0.261413	0.837222	0.0771593	0.953333
Ifih1	0.643949	0.160017	0.0127833	3	0.160017	0.272249	1.16598	0.289466	0.538403	0.767691
Nmt1	0.775767	-0.213153	0.160017	3	0.160017	0.240877	0.68213	0.491378	0.308585	0.835342
Ddx41	-0.112787	0.160017	0.229219	3	0.160017	0.0921495	0.720706	0.47052	0.327422	0.826749
Znf593	0.246104	0.160017	-0.130981	3	0.160017	0.0917131	0.656372	0.505824	0.296	0.839151
H2-K1	0.201383	0.159888	-0.231464	3	0.159888	0.0432687	0.256214	0.783381	0.106027	0.937705
Sh2b1	-0.213956	0.159758	0.252779	3	0.159758	0.0661938	0.378944	0.688187	0.162294	0.901971
Clns1a	0.328951	0.1595	-0.119793	3	0.1595	0.122886	0.76693	0.446734	0.349951	0.820875
Ppid	0.159371	0.326422	0.0567222	3	0.159371	0.180838	1.87874	0.148049	0.829594	0.714129
Luc7l2	0.266397	0.159371	-0.102574	3	0.159371	0.107731	0.802594	0.429259	0.36728	0.816094
Uckl1		0.0200577	0.298306	2	0.159182	0.159182	1.14417	0.457259	0.339838	0.823589
Ubl4a	0.113967	0.245617	0.159113	3	0.159113	0.172899	3.655	0.0464541	1.33298	0.641067
Ncstn	0.180021	0.159113	-0.195021	3	0.159113	0.0480373	0.322342	0.731124	0.136009	0.918032
Junb	0.158983	0.173	-0.183163	3	0.158983	0.0496067	0.347806	0.711591	0.14777	0.910335
Obfc1	0.158725	0.211884	0.0246034	3	0.158725	0.131738	1.93036	0.141818	0.848267	0.712107
Lsm10	-0.408053	0.224164	0.158725	3	0.158725	-0.008388	-0.0341205	0.970464	0.0130207	0.992915
Cpne3	0.872395	-0.391134	0.158596	3	0.158596	0.213286	0.476107	0.618811	0.208442	0.880985
Ifit1	0.271904	0.158466	-0.246977	3	0.158466	0.0611308	0.316917	0.73533	0.133518	0.918557
Cops8	0.158337	0.254715	0.0690147	3	0.158337	0.160689	2.44689	0.0956409	1.01936	0.677723
Ifrd2	0.158337	-0.0713455	0.350497	3	0.158337	0.14583	0.976491	0.354275	0.45066	0.790471
Kmt2d	0.213752	0.0709388	0.158078	3	0.158078	0.14759	2.89967	0.0709537	1.14903	0.664472
Zbtb9	0.247806	0.0681893		2	0.157998	0.157998	1.75928	0.329051	0.482737	0.783166
Mospd3		0.212632	0.103263	2	0.157947	0.157947	2.88834	0.212188	0.67328	0.745404
Sypl1	0.192699	0.123004		2	0.157852	0.157852	4.52977	0.138323	0.859106	0.710897
Hn1	0.559541	-0.134778	0.15782	3	0.15782	0.194194	0.787847	0.436394	0.360121	0.817677
Ubl7	0.15782	0.263996	0.0861043	3	0.15782	0.169307	2.67525	0.0818726	1.08686	0.670178
Prdx6	-0.272123	0.173255	0.157561	3	0.157561	0.0195645	0.109478	0.905613	0.0430574	0.975376
Snx4	0.00331442	0.157432	0.201759	3	0.157432	0.120835	1.6406	0.182242	0.739352	0.727564
Uhrf1bp1	0.157432	-0.11338	0.190552	3	0.157432	0.0782013	0.663275	0.501912	0.299373	0.837836
Hgs	0.157303	0.208143	-0.0634845	3	0.157303	0.100654	0.985754	0.350725	0.455034	0.790471
Capzb	-0.0420111	0.168899	0.157173	3	0.157173	0.0946869	1.12974	0.30066	0.521925	0.770958
Flnb	0.58323	-0.106591	0.157044	3	0.157044	0.211228	0.858176	0.403497	0.394159	0.809328
Rb1		-0.183392	0.497331	2	0.15697	0.15697	0.461185	0.724906	0.139718	0.915616
Trp53bp2;Tp53bp2	0.156914	0.134089	0.213378	3	0.156914	0.168127	5.8253	0.0190853	1.7193	0.618151
Lrrc40	-0.142146	0.346985	0.156914	3	0.156914	0.120584	0.691586	0.486179	0.313204	0.832904
Iqgap1	0.156914	-0.235246	0.206518	3	0.156914	0.0427288	0.249693	0.788645	0.103119	0.939575
Spire1		0.00460933	0.308827	2	0.156718	0.156718	1.0303	0.490499	0.309362	0.835342
H2-D1;H2-L	0.124063		0.189287	2	0.156675	0.156675	4.80425	0.130646	0.883903	0.708798
Sirpa	0.415001	0.156655	0.10017	3	0.156655	0.223942	1.88676	0.147056	0.832517	0.714129
Ndufv2	0.0359054	0.156655	0.267835	3	0.156655	0.153465	1.87101	0.149015	0.826771	0.714272
Fndc3a		0.161565	0.151729	2	0.156647	0.156647	31.8511	0.0199808	1.69939	0.618151
Bicd2	0.156397	0.393746	0.101919	3	0.156397	0.217354	1.98096	0.136058	0.866277	0.709892
Chfr	0.0708015	0.156397	0.228234	3	0.156397	0.151811	2.72396	0.0793064	1.10069	0.667908
Ndufaf7	-0.0815221	0.156138	0.555325	3	0.156138	0.20998	0.922743	0.375725	0.42513	0.799444
Atg2b	-0.529927	0.156008	0.43157	3	0.156008	0.0192171	0.0548888	0.952519	0.0211266	0.98807
Rps6ka3	-0.119793	0.155879	0.273934	3	0.155879	0.10334	0.7233	0.469151	0.328688	0.826749
Slc6a6	0.190046	0.155879	-0.122554	3	0.155879	0.0744568	0.614091	0.530454	0.275353	0.84782
Ppm1b	0.146003	0.15549	0.270469	3	0.15549	0.190654	3.89159	0.0413118	1.38393	0.634234
Zfp691;Znf691	0.139339		0.171463	2	0.155401	0.155401	9.67491	0.0655682	1.18331	0.653517
Cgn	0.155231	0.0799754	0.36042	3	0.155231	0.198542	1.93439	0.141348	0.849712	0.711492
Gars	-0.0505323	0.155231	0.454281	3	0.155231	0.186327	1.03808	0.331444	0.479589	0.784846
Canx	0.155231	0.180657	-0.0971932	3	0.155231	0.079565	0.732545	0.464304	0.333198	0.826079
Ralgapa2		-0.225464	0.535754	2	0.155145	0.155145	0.407624	0.753589	0.122865	0.924716
Galk2	0.362666	-0.065944	0.155102	3	0.155102	0.150608	0.993708	0.34771	0.458783	0.789591
Cyc1	-0.0904343	0.155102	0.226878	3	0.155102	0.0971819	0.825954	0.418217	0.378598	0.813291
Exoc4	0.337997	-0.174426	0.154972	3	0.154972	0.106181	0.578277	0.552213	0.257894	0.855337
Dnajc9	0.154713	0.296545	-0.10231	3	0.154713	0.116316	0.813605	0.424015	0.372618	0.814178
Psmc6	0.154583	0.296076	0.110898	3	0.154583	0.187186	2.73477	0.0787531	1.10373	0.667908
Sf3b5	0.154583	0.266757	-0.193189	3	0.154583	0.0760502	0.448468	0.637962	0.195205	0.888485
Brms1l	0.0226164	0.286408		2	0.154512	0.154512	1.17147	0.449833	0.346949	0.821475
Got1	-0.477	0.154454	0.246955	3	0.154454	-0.0251971	-0.0904426	0.921914	0.0353098	0.98027
Gramd1b	0.154324	0.0919367	0.408929	3	0.154324	0.218397	1.83923	0.153076	0.815093	0.715847
Snx30	0.154194	0.18574	0.0802483	3	0.154194	0.140061	3.65809	0.0463809	1.33366	0.641067
Gabarap		-0.0200479	0.328262	2	0.154107	0.154107	0.884885	0.538832	0.268547	0.849946
Zfyve16	-0.097255	0.154065	0.522357	3	0.154065	0.193056	0.876079	0.39557	0.402776	0.806399
Tnrc6b	0.518032	-0.129734	0.154065	3	0.154065	0.180787	0.787389	0.436618	0.359899	0.817677
Cntrl	0.210514	0.154065	-0.121455	3	0.154065	0.081041	0.645237	0.5122	0.290561	0.841595
Tubgcp2	0.190046	-0.0793865	0.153935	3	0.153935	0.0881981	0.852853	0.405889	0.391593	0.809328
Mcoln1	-0.0297501	0.153805	0.220578	3	0.153805	0.114878	1.25332	0.264549	0.577493	0.762019
Rbsn	0.153676	0.202136	-0.0243111	3	0.153676	0.1105	1.31058	0.249681	0.602615	0.757777
Ccdc43	-0.108425	0.177089	0.153546	3	0.153546	0.0740698	0.660957	0.503222	0.29824	0.837836
Tbc1d10a	-0.00523207	0.153416	0.512581	3	0.153416	0.220255	1.1741	0.287026	0.542078	0.766588
Pomk	-0.00895804	0.153287	0.212134	3	0.153287	0.118821	1.46752	0.214111	0.669362	0.7457
Setd6	-0.245027	0.296193	0.153287	3	0.153287	0.0681509	0.343632	0.714769	0.145835	0.911245
Nfkbie	-0.198841	0.153157	0.458697	3	0.153157	0.137671	0.591704	0.543958	0.264435	0.851965
Ptpre		-0.076402	0.382169	2	0.152884	0.152884	0.666782	0.625615	0.203693	0.883992
Sfswap	0.152768	0.228603	-0.0292788	3	0.152768	0.117364	1.25232	0.26482	0.577049	0.762019
Mia3	0.152638	0.231064	-0.111212	3	0.152638	0.0908298	0.716359	0.472824	0.3253	0.827294
Tceb1	0.00331442	0.293017	0.152378	3	0.152378	0.14957	1.46008	0.215642	0.666266	0.746933
Ist1	-0.0547969	0.199374	0.152378	3	0.152378	0.0989851	1.03512	0.3325	0.478208	0.784928
Otud6b	0.152248	0.348572	0.113567	3	0.152248	0.204796	2.29848	0.106423	0.972963	0.688053
Nudc	0.152118	0.325271	0.131326	3	0.152118	0.202905	2.69486	0.0808252	1.09245	0.670178
Adprh	-0.169956	0.152118	0.176195	3	0.152118	0.052786	0.38624	0.682782	0.165718	0.901758
Tulp3	-0.203585	0.151599	0.709996	3	0.151599	0.219337	0.673531	0.496154	0.304384	0.836589
Gnai2	0.286171	-0.150625	0.151599	3	0.151599	0.0957152	0.605113	0.53583	0.270973	0.848628
Gpalpp1	0.224781	0.0781998		2	0.15149	0.15149	2.06698	0.286862	0.542327	0.766588
Acsl4	0.151469	-0.299436	0.489646	3	0.151469	0.113893	0.406862	0.667673	0.175436	0.897011
Rnf187	0.240864	0.0617071		2	0.151285	0.151285	1.68886	0.340338	0.46809	0.78877
Dars	0.90134	-0.46172	0.151209	3	0.151209	0.196943	0.40798	0.666862	0.175964	0.896738
Ddx39b	0.39605	0.00776951	0.151079	3	0.151079	0.184966	1.33225	0.244334	0.612016	0.757162
Cdk19	0.0532504	0.151079	0.159371	3	0.151079	0.121234	2.90491	0.0707244	1.15043	0.664472
Tfam	0.151079	0.189793	-0.0865533	3	0.151079	0.084773	0.801223	0.429918	0.366615	0.816094
Rps28	0.226755	0.150949	-0.302671	3	0.150949	0.0250112	0.123545	0.893614	0.0488502	0.970551
Atxn2l	0.189793	0.073546	0.15082	3	0.15082	0.138053	3.29982	0.0561205	1.25088	0.641067
Pdcd6ip	-0.133337	0.15082	0.205768	3	0.15082	0.0744168	0.57823	0.552242	0.257871	0.855337
Grpel2	-0.0114425	0.15043	0.521151	3	0.15043	0.220046	1.13975	0.297517	0.526489	0.770121
Pdcd6	-0.136125	0.165301	0.1503	3	0.1503	0.0598252	0.49808	0.603926	0.219016	0.877031
Znf639	-0.000144301	0.300417		2	0.150136	0.150136	0.99904	0.500306	0.300764	0.837836
Micu1	-0.131124	0.15004	0.383165	3	0.15004	0.134027	0.736037	0.462487	0.334901	0.825142
Mis18a	-0.308162	0.15004	0.256648	3	0.15004	0.032842	0.154772	0.867152	0.0619049	0.962923
Sub1	0.14991	0.170438	0.087327	3	0.14991	0.135892	4.43911	0.0322058	1.49207	0.634234
Uchl5	-0.030354	0.265317	0.14991	3	0.14991	0.128291	1.21752	0.274422	0.561581	0.765692
Kpna2	0.14991	0.380397	-0.502689	3	0.14991	0.00920587	0.0284229	0.975393	0.0108206	0.993914
Tom1l1	-0.0369402	0.336512		2	0.149786	0.149786	0.802169	0.569606	0.244426	0.861029
Tdg	0.322044	0.14978	-0.169258	3	0.14978	0.100855	0.572175	0.556002	0.254924	0.85638
Abca3		-0.21568	0.515107	2	0.149713	0.149713	0.409732	0.752439	0.123529	0.924123
Ppp2r5e	-0.0505622	0.186247	0.14965	3	0.14965	0.0951115	1.05515	0.325431	0.487542	0.781507
Ska3	0.14952	0.488206	-0.144122	3	0.14952	0.164535	0.735348	0.462845	0.334565	0.82515
Crocc	0.149389	0.0526941	0.412294	3	0.149389	0.204792	1.55633	0.196903	0.705748	0.736256
Myef2	0.0315363	0.18053	0.149129	3	0.149129	0.120398	2.16787	0.117394	0.930354	0.70003
Cmpk1	-0.166648	0.253384	0.149129	3	0.149129	0.0786217	0.508374	0.597059	0.223983	0.874099
Vps13c	1.55311	-0.391077	0.148869	3	0.148869	0.436969	0.615748	0.529467	0.276161	0.847586
St13	0.148869	0.333767	0.0518593	3	0.148869	0.178165	1.75929	0.163989	0.785186	0.720867
Cdc123	0.148869	0.241108	0.00590291	3	0.148869	0.13196	1.57471	0.193574	0.713152	0.735499
Mars	0.148739	-0.296935	0.423847	3	0.148739	0.0918838	0.357243	0.70444	0.152156	0.907065
Set	0.214747	0.148739	-0.23943	3	0.148739	0.0413519	0.238313	0.797875	0.0980651	0.941153
Mphosph10	0.321351	0.148609	-0.0828509	3	0.148609	0.129036	0.89978	0.385345	0.414151	0.806086
Sil1	0.158337	0.148479	0.0798389	3	0.148479	0.128885	4.26264	0.0347872	1.45858	0.634234
Tyk2		-0.383454	0.679964	2	0.148255	0.148255	0.278827	0.82689	0.0825524	0.949841
Sde2	0.148218	0.338909	0.129876	3	0.148218	0.205668	2.51273	0.0913513	1.03929	0.674356
Dst	-0.281439	0.148218	0.462052	3	0.148218	0.109611	0.41531	0.661557	0.179433	0.895603
Ptpn2	1.18078	-0.470069	0.148088	3	0.148088	0.286268	0.485392	0.612484	0.212905	0.87821
Map2k2	0.0335111	0.18954	0.148088	3	0.148088	0.123713	2.16477	0.117673	0.929321	0.70003
Ascc2	-0.0677271	0.148088	0.212009	3	0.148088	0.0974567	0.940268	0.368569	0.433481	0.792777
Rab2a	0.389126	-0.468132	0.147437	3	0.147437	0.0228104	0.0729821	0.936922	0.0282968	0.983667
Ercc6		0.021764	0.272859	2	0.147312	0.147312	1.17335	0.449329	0.347436	0.821475
Atpif1	0.147176	0.215244	-0.110932	3	0.147176	0.0838295	0.688991	0.4876	0.311936	0.83366
Uqcc3	-0.0668353	0.360982		2	0.147073	0.147073	0.687552	0.616549	0.210032	0.879696
A0A140LHQ8	0.12618		0.167615	2	0.146897	0.146897	7.09051	0.0891965	1.04965	0.673866
Polr2m	0.115033	0.146786	0.200504	3	0.146786	0.154108	5.04453	0.0252114	1.5984	0.632841
Asah1	-0.0101925	0.146786	0.237931	3	0.146786	0.124841	1.40669	0.227059	0.643861	0.753035
Trim11	-0.312886	0.146786	0.539233	3	0.146786	0.124378	0.412418	0.663646	0.178064	0.89636
Aldh7a1	-0.0695881	0.222186	0.146786	3	0.146786	0.0997946	0.931822	0.371998	0.42946	0.795298
Q9CZL2		0.626673	-0.333243	2	0.146715	0.146715	0.305682	0.811139	0.0909046	0.945922
Api5	0.0578315	0.255682	0.146655	3	0.146655	0.15339	2.18902	0.115512	0.937371	0.699871
Ap1m1	0.652142	-0.340094	0.146655	3	0.146655	0.152901	0.435828	0.646877	0.189178	0.890497
Ciapin1	0.27453	0.146655	-0.0694822	3	0.146655	0.117234	0.953483	0.363277	0.439762	0.79219
Hibadh	-0.0293819	0.146655	0.171719	3	0.146655	0.0963308	1.24312	0.267318	0.572973	0.762189
Sp100	0.262674	0.146525	0.123931	3	0.146525	0.17771	3.376	0.0538148	1.2691	0.641067
Fbxo45	-0.66502	0.146525	0.555718	3	0.146525	0.0124077	0.0282415	0.975549	0.0107507	0.993929
Gtf2e1	0.146394	0.299596	0.0429245	3	0.146394	0.162972	1.78475	0.1604	0.794797	0.716815
Rars	-0.206978	0.146134	0.248899	3	0.146134	0.062685	0.370733	0.694306	0.158449	0.904477
Snrpa	0.146003	0.0795658	0.213254	3	0.146003	0.146274	3.0947	0.0630938	1.20001	0.652464
Mif4gd	-0.0849457	0.242206	0.145873	3	0.145873	0.101045	0.84998	0.407186	0.390207	0.809328
Uchl3;Uchl4	0.0067647	0.284869		2	0.145817	0.145817	1.04865	0.484885	0.314361	0.832886
Vps13d		-0.0462654	0.337882	2	0.145808	0.145808	0.759127	0.586632	0.231634	0.871082
Gzf1	0.145743	-0.0197261	0.387473	3	0.145743	0.171163	1.18202	0.284675	0.54565	0.766588
Mphosph6	0.202637	0.145612	0.054779	3	0.145612	0.134343	2.54778	0.0891785	1.04974	0.673866
Trub1	0.145612	-0.0247367	0.167229	3	0.145612	0.096035	1.29164	0.254478	0.59435	0.760925
Tom1	0.0994973	0.326767	0.145482	3	0.145482	0.190582	2.24304	0.110896	0.955085	0.694442
Trappc3	0.0927488	0.226632	0.145351	3	0.145351	0.154911	3.24792	0.0577749	1.23826	0.646437
Vma21	0.73786	0.0183493	0.145221	3	0.145221	0.300477	1.10644	0.308144	0.511246	0.773509
Tut1	0.145091	0.15069	0.0461418	3	0.145091	0.113974	2.7407	0.0784513	1.1054	0.667908
Smarce1	0.145091	0.243547	-0.149217	3	0.145091	0.0798071	0.552286	0.56852	0.245254	0.860677
Zfp646	0.361432	0.14496	-0.0234017	3	0.14496	0.160997	1.18021	0.285209	0.544836	0.766588
Chek2	0.79452	0.144699	-0.0872275	3	0.144699	0.283997	0.878691	0.394428	0.404032	0.806086
Vcpkmt	-0.0759761	0.171463	0.144699	3	0.144699	0.080062	0.833798	0.41458	0.382392	0.812932
Anapc4	0.325041	-0.436822	0.144699	3	0.144699	0.0109725	0.0389743	0.966266	0.0149031	0.992443
Fntb	0.144438	0.161049	0.110898	3	0.144438	0.138795	7.68316	0.0111057	1.95445	0.576458
Snx11	-0.0432148	0.33182		2	0.144303	0.144303	0.769542	0.582447	0.234744	0.868937
A0A286YDJ6		0.0454429	0.242572	2	0.144007	0.144007	1.46105	0.382104	0.417819	0.805221
Tbcd	0.143916	-0.292599	0.22231	3	0.143916	0.0245423	0.125103	0.892288	0.049495	0.970257
Grpel1	0.117961	0.344601	0.143785	3	0.143785	0.202116	2.30382	0.106006	0.974669	0.688053
Glrx5	0.143785	0.285935	-0.104341	3	0.143785	0.10846	0.776551	0.441946	0.354631	0.81899
Atp5h	0.143785	0.208018	-0.060638	3	0.143785	0.097055	0.978365	0.353553	0.451545	0.790471
Uqcrfs1	-0.13841	0.205643	0.143785	3	0.143785	0.0703394	0.542367	0.574858	0.240439	0.865391
Cyth3	-0.0135672	0.301119		2	0.143776	0.143776	0.913773	0.528664	0.27682	0.847586
Snx17	0.458487	-0.37707	0.143655	3	0.143655	0.075024	0.251431	0.78724	0.103893	0.939575
Nub1	0.143393	-0.0765998	0.208767	3	0.143393	0.0918535	0.868889	0.398733	0.399318	0.807939
Arhgap5	0.444561	-0.504591	0.143393	3	0.143393	0.0277877	0.0810227	0.930004	0.031515	0.982377
Esyt1	0.143263	-0.389205	0.300885	3	0.143263	0.0183142	0.0716235	0.938091	0.0277549	0.983783
Nin	-0.0358454	0.14274	2.55267	3	0.14274	0.886522	0.867221	0.39947	0.398516	0.807939
Ccdc115	0.14274	0.306845	0.135272	3	0.14274	0.194953	2.84308	0.0734994	1.13372	0.664472
Trio	-0.104946	0.14274	0.305795	3	0.14274	0.11453	0.78315	0.438693	0.357839	0.817976
Phpt1	-0.116723	0.156008	0.14274	3	0.14274	0.060675	0.558008	0.564893	0.248034	0.859202
Nudt16	0.10742	0.142609	0.679784	3	0.142609	0.309938	1.36642	0.236201	0.626719	0.756174
Eps15	0.0315363	0.368377	0.142609	3	0.142609	0.180841	1.48999	0.209574	0.678662	0.744603
Chchd6	0.0413831	0.142609	0.250719	3	0.142609	0.144904	1.9575	0.138687	0.857964	0.710897
A0A1B0GSH8	0.142479	0.16633	0.107554	3	0.142479	0.138788	6.6396	0.0147879	1.83009	0.611082
Txndc17	0.0275787	0.243303	0.142479	3	0.142479	0.137787	1.80528	0.157584	0.802487	0.716815
Tmem230	0.182947	-0.0712545	0.142479	3	0.142479	0.0847236	0.877217	0.395072	0.403324	0.806086
Chchd1	-0.0811406	0.142348	0.377179	3	0.142348	0.146129	0.901713	0.384524	0.415076	0.805321
Hmgb2	0.142348	0.280125	-0.0283222	3	0.142348	0.131384	1.2025	0.278704	0.554857	0.765692
Specc1l	0.205393	0.142348	-0.308698	3	0.142348	0.0130142	0.0656405	0.943245	0.0253753	0.985231
Ube2z	0.0213375	0.222063	0.142217	3	0.142217	0.128539	1.79877	0.158471	0.800051	0.716815
Mysm1	0.141825	0.0501883	0.935309	3	0.141825	0.375774	1.09182	0.312954	0.504519	0.776912
Ik	0.141825	0.0575542	0.175173	3	0.141825	0.124851	2.91272	0.0703847	1.15252	0.664472
Syap1	0.141825	0.197865	-0.0398145	3	0.141825	0.0999586	1.13775	0.298141	0.525578	0.770552
Tgm2	0.141825	-0.251693	0.276437	3	0.141825	0.0555229	0.286116	0.759489	0.119478	0.927142
Gtf2f2	0.141564	0.373954	0.0742315	3	0.141564	0.196583	1.76791	0.162762	0.788448	0.719535
Dhx34		-0.196955	0.479955	2	0.1415	0.1415	0.418076	0.747904	0.126154	0.922871
Dbnl	0.141433	0.139208	0.161049	3	0.141433	0.14723	17.323	0.00221422	2.65478	0.551652
Cln5	0.179893	0.141302	0.136716	3	0.141302	0.152637	9.10216	0.0079509	2.09958	0.576458
Pgls	0.14104	0.298541	0.108892	3	0.14104	0.182825	2.54746	0.089198	1.04965	0.673866
Fcho2	-0.127951	0.14104	0.274053	3	0.14104	0.095714	0.66094	0.503232	0.298232	0.837836
Ccdc58	0.140779	0.214995	0.0791561	3	0.140779	0.144977	3.01437	0.0661701	1.17934	0.653517
Cstf2	0.342669	0.140779	-0.119056	3	0.140779	0.121464	0.742116	0.459341	0.337865	0.823956
Nupl2	0.276675	0.140517	-0.104682	3	0.140517	0.10417	0.762286	0.449065	0.347691	0.821363
Slc3a2	0.140386	0.182311	-0.0934788	3	0.140386	0.076406	0.727099	0.467153	0.330541	0.826623
Trmt2b		-0.215329	0.4959	2	0.140286	0.140286	0.394488	0.760793	0.118734	0.927361
Nfrkb	-0.115676	0.140124	0.16633	3	0.140124	0.0635928	0.577228	0.552862	0.257383	0.855597
Uba3	-0.216351	0.139993	0.372506	3	0.139993	0.0987164	0.470703	0.622518	0.205848	0.882565
Cds2	0.705049	-0.358343	0.139862	3	0.139862	0.162189	0.431109	0.650231	0.186932	0.890698
Ccar1	-0.259893	0.148218	0.139862	3	0.139862	0.00939593	0.0569687	0.950724	0.0219457	0.987235
Sufu	-0.27638	0.162855	0.139862	3	0.139862	0.00877887	0.0502187	0.95655	0.0192921	0.98975
Aktip		-0.0284105	0.308011	2	0.1398	0.1398	0.831102	0.558555	0.252934	0.857123
Stx6	0.1038	0.139731	0.206893	3	0.139731	0.150141	4.05762	0.0381873	1.41808	0.634234
Commd6	0.253384	0.139731	0.0425042	3	0.139731	0.145207	1.94562	0.140047	0.853728	0.711054
Ubr1	0.87578	-0.72142	0.139731	3	0.139731	0.0980303	0.173421	0.851478	0.0698263	0.956875
Mdc1	0.233275	0.0633648	0.139601	3	0.139601	0.145413	2.4164	0.0977247	1.01	0.679011
Stx16	0.0632269	0.193835	0.139601	3	0.139601	0.132221	2.84974	0.0731929	1.13553	0.664472
Fam175a	0.13947	0.0385766	0.14274	3	0.13947	0.106929	2.55365	0.0888223	1.05148	0.673866
Dnaja2	0.239276	0.139339	0.0396999	3	0.139339	0.139438	1.97614	0.136592	0.864573	0.709892
Amdhd2	-0.501402	0.139208	0.583423	3	0.139208	0.0737428	0.191225	0.836619	0.0774722	0.953333
Arhgdib	-0.223525	0.304978	0.139208	3	0.139208	0.0735534	0.384833	0.683822	0.165057	0.901971
Pmm2	0.138945	0.21661	-0.382701	3	0.138945	-0.00904868	-0.0392642	0.966016	0.0150157	0.992443
Mfsd6	0.202637	0.0129261	0.138814	3	0.138814	0.118126	1.73055	0.168171	0.774249	0.721975
Pdk1	-0.31432	0.138683	0.417488	3	0.138683	0.0806172	0.308683	0.741742	0.129747	0.92071
Spred1	-0.447564	0.217231	0.138683	3	0.138683	-0.0305499	-0.11893	0.897546	0.0469434	0.972845
Tmem175		-0.180299	0.457647	2	0.138674	0.138674	0.434751	0.738922	0.131402	0.919836
Fggy		-0.00633287	0.283211	2	0.138439	0.138439	0.956256	0.514233	0.28884	0.841896
Chchd3	0.138421	0.336626	0.068602	3	0.138421	0.181216	1.84317	0.152564	0.816548	0.715337
Ppp4r2	0.184598	0.13829	-0.149409	3	0.13829	0.0578264	0.451922	0.635543	0.196855	0.88671
Prpf18	0.192194	0.137766	-0.0611045	3	0.137766	0.0896185	0.950524	0.364455	0.438357	0.792274
Atg4a	0.137635	0.388134	0.136454	3	0.137635	0.220741	2.1534	0.118706	0.925527	0.701462
Arpp19	0.137635	-0.082194	0.272143	3	0.137635	0.109194	0.863322	0.401201	0.396638	0.808428
Mon2	-0.872129	0.23634	0.137635	3	0.137635	-0.166052	-0.382794	0.685331	0.1641	0.901971
Acad12		-0.148625	0.423847	2	0.137611	0.137611	0.480761	0.714706	0.145872	0.911245
Slc9a6	0.000144286	0.137504	0.262072	3	0.137504	0.13324	1.43822	0.220223	0.657137	0.749249
Tmx3	-0.0401705	0.137504	0.200379	3	0.137504	0.0992373	1.12493	0.302186	0.519725	0.770958
Ndufaf2	0.141956	0.137504	-0.290515	3	0.137504	-0.00368526	-0.0209802	0.981834	0.00796212	0.99601
Tnfrsf14	0.0776532	0.197236		2	0.137445	0.137445	2.29873	0.261224	0.582987	0.761693
Fancf	-0.079539	0.354226		2	0.137344	0.137344	0.633263	0.640616	0.193402	0.88988
2210016F16Rik	0.0982848	0.175557		2	0.136921	0.136921	3.54387	0.175087	0.756746	0.723947
Entpd5	-0.294756	0.136716	0.469469	3	0.136716	0.10381	0.38314	0.685075	0.164262	0.901971
Ncoa1	-0.0810795	0.136454	0.655443	3	0.136454	0.236939	0.885516	0.391462	0.40731	0.806086
Lactb2	0.0106367	0.19862	0.136454	3	0.136454	0.115237	1.70166	0.172525	0.763149	0.721975
Hmha1	-0.0431107	0.198368	0.136323	3	0.136323	0.0971935	1.09607	0.311546	0.506477	0.775927
[truncated: 4,977 more rows]

## Sheet: R1 original data
Gene names	Ratio H/M normalized	GOBP slim name	GOCC slim name	GOMF name	KEGG name	Peptides	Razor + unique peptides	Unique peptides	Sequence coverage [%]	Unique + razor sequence coverage [%]	Unique sequence coverage [%]	Mol, weight [kDa]	Intensity	Intensity L	Intensity M	Intensity H	Protein IDs	Majority protein IDs	Protein names	ID	Fasta headers
Zbtb14	4.76283	biological regulation;biosynthetic process;cellular metabolic process;cellular nitrogen compound metabolic process;cellular process;macromolecule metabolic process;metabolic process;nitrogen compound metabolic process;nucleobase-containing compound metabolic process;primary metabolic process;RNA metabolic process;transcription from RNA polymerase II promoter	cell part;cytoplasm;intracellular membrane-bounded organelle;intracellular organelle;nucleoplasm;nucleus;organelle	binding;cation binding;DNA binding;ion binding;metal ion binding;nucleic acid binding;nucleic acid binding transcription factor activity;regulatory region DNA binding;regulatory region nucleic acid binding;RNA polymerase II regulatory region DNA binding;RNA polymerase II regulatory region sequence-specific DNA binding;sequence-specific DNA binding;sequence-specific DNA binding transcription facto…		2	2	2	6	6	6	50.899	33.124	25.9086	20.6811	33.114	Q08376	Q08376	Zinc finger and BTB domain-containing protein 14	Q08376	sp|Q08376|ZBT14_MOUSE Zinc finger and BTB domain-containing protein 14 OS=Mus musculus OX=10090 GN=Zbtb14 PE=2 SV=1
Dsp	3.22702	anatomical structure development;anatomical structure morphogenesis;biological adhesion;cell adhesion;cell differentiation;cell junction organization;cellular component organization;cellular metabolic process;cellular process;cytoskeleton organization;developmental process;localization;macromolecule metabolic process;macromolecule modification;metabolic process;organelle organization;primary meta…	cell part;cytoplasm;cytoskeleton;extracellular organelle;intracellular membrane-bounded organelle;intracellular non-membrane-bounded organelle;intracellular organelle;membrane;nucleus;organelle;plasma membrane;vesicle	binding;binding, bridging;enzyme binding;kinase binding;protein binding;protein binding, bridging;protein kinase binding;protein kinase C binding;scaffold protein binding;structural molecule activity	Arrhythmogenic right ventricular cardiomyopathy (ARVC)	7	7	7	2.7	2.7	2.7	261.42	27.4666	23.5748	22.8769	27.3002	E9PZW0;E9Q557	E9PZW0;E9Q557	Desmoplakin	E9PZW0	tr|E9PZW0|E9PZW0_MOUSE Desmoplakin OS=Mus musculus OX=10090 GN=Dsp PE=1 SV=1;sp|E9Q557|DESP_MOUSE Desmoplakin OS=Mus musculus OX=10090 GN=Dsp PE=1 SV=1
Grik2	2.80062	behavior;biological regulation;cell communication;cell death;cell-cell signaling;cellular component organization;cellular homeostasis;cellular ion homeostasis;cellular localization;cellular membrane organization;cellular process;death;establishment of localization;homeostatic process;ion transport;localization;membrane organization;multicellular organismal process;protein transport;response to st…	cell body;cell part;cell projection;macromolecular complex;membrane;neuron projection;neuronal cell body;protein complex;receptor complex;synapse	channel activity;excitatory extracellular ligand-gated ion channel activity;extracellular ligand-gated ion channel activity;extracellular-glutamate-gated ion channel activity;gated channel activity;glutamate receptor activity;ion channel activity;ion transmembrane transporter activity;ionotropic glutamate receptor activity;kainate selective glutamate receptor activity;ligand-gated channel activit…	Neuroactive ligand-receptor interaction	2	2	2	2.6	2.6	2.6	102.49	23.9494	22.0896	20.7518	23.2492	P39087;A0A1W2P868;A0A1W2P6S5	P39087;A0A1W2P868;A0A1W2P6S5	Glutamate receptor ionotropic, kainate 2	P39087	sp|P39087|GRIK2_MOUSE Glutamate receptor ionotropic, kainate 2 OS=Mus musculus OX=10090 GN=Grik2 PE=1 SV=4;tr|A0A1W2P868|A0A1W2P868_MOUSE Glutamate receptor ionotropic, kainate 2 (Fragment) OS=Mus musculus OX=10090 GN=Grik2 PE=1 SV=1;tr|A0A1W2P6S5|A0A1W2P6
Hbs1l	2.70766		cell part;extracellular organelle;membrane;organelle;vesicle	binding;catalytic activity;GTP binding;GTPase activity;guanyl nucleotide binding;guanyl ribonucleotide binding;hydrolase activity;hydrolase activity, acting on acid anhydrides;hydrolase activity, acting on acid anhydrides, in phosphorus-containing anhydrides;nucleic acid binding;nucleoside-triphosphatase activity;nucleotide binding;purine nucleotide binding;purine ribonucleoside triphosphate bind…	mRNA surveillance pathway	3	1	1	6.9	2.9	2.9	74.827	22.5607	21.5654	19.3959	21.1906	Q3TGM7;Q69ZS7	Q3TGM7;Q69ZS7	HBS1-like protein	Q3TGM7	tr|Q3TGM7|Q3TGM7_MOUSE HBS1-like protein OS=Mus musculus OX=10090 GN=Hbs1l PE=1 SV=1;sp|Q69ZS7|HBS1L_MOUSE HBS1-like protein OS=Mus musculus OX=10090 GN=Hbs1l PE=1 SV=2
Epn2	2.58794	anatomical structure development;biological regulation;cellular component organization;cellular membrane organization;cellular process;developmental process;embryo development;endocytosis;establishment of localization;membrane invagination;membrane organization;response to stimulus;signal transduction;transport;vesicle-mediated transport	cell part;Golgi apparatus;intracellular membrane-bounded organelle;intracellular organelle;macromolecular complex;nucleoplasm;organelle;protein complex	binding;lipid binding	Endocytosis	1	1	1	15.2	15.2	15.2	9.1503	24.4419	21.1411	20.0321	24.2099	A8Y5D4;Q5NCM6;Q5NCM5;J3QNT7;Q8CHU3	A8Y5D4;Q5NCM6;Q5NCM5;J3QNT7;Q8CHU3	Epsin-2	A8Y5D4	tr|A8Y5D4|A8Y5D4_MOUSE Epsin-2 (Fragment) OS=Mus musculus OX=10090 GN=Epn2 PE=1 SV=8;tr|Q5NCM6|Q5NCM6_MOUSE Epsin-2 OS=Mus musculus OX=10090 GN=Epn2 PE=1 SV=1;tr|Q5NCM5|Q5NCM5_MOUSE Epsin-2 OS=Mus musculus OX=10090 GN=Epn2 PE=1 SV=1;tr|J3QNT7|J3QNT7_MOUSE
Arhgef11	2.57165	biological regulation;cellular process;response to stimulus;signal transduction	cell part;cytoplasm	binding;enzyme regulator activity;G-protein-coupled receptor binding;GTPase regulator activity;guanyl-nucleotide exchange factor activity;nucleoside-triphosphatase regulator activity;protein binding;Ras guanyl-nucleotide exchange factor activity;receptor binding;Rho guanyl-nucleotide exchange factor activity;small GTPase regulator activity	ko05152;Vascular smooth muscle contraction	2	2	2	2.8	2.8	2.8	163.51	24.0605	23.5265	20.615	21.8603	E9Q0A3;Q68FM7	E9Q0A3;Q68FM7		E9Q0A3	tr|E9Q0A3|E9Q0A3_MOUSE Rho guanine nucleotide exchange factor (GEF) 11 (Fragment) OS=Mus musculus OX=10090 GN=Arhgef11 PE=1 SV=8;tr|Q68FM7|Q68FM7_MOUSE Rho guanine nucleotide exchange factor (GEF) 11 OS=Mus musculus OX=10090 GN=Arhgef11 PE=1 SV=1
Ryr2	2.47355	anatomical structure development;anatomical structure morphogenesis;biological regulation;cell death;cell development;cellular homeostasis;cellular ion homeostasis;cellular process;death;detection of stimulus;developmental process;establishment of localization;homeostatic process;ion transport;multicellular organismal process;muscle contraction;regulation of transport;response to abiotic stimulus…	cell cortex;cell part;cytoplasm;endoplasmic reticulum;extracellular organelle;intracellular membrane-bounded organelle;intracellular organelle;macromolecular complex;membrane;organelle;plasma membrane;protein complex;vesicle	binding;calcium channel activity;calcium ion binding;calcium-induced calcium release activity;calcium-release channel activity;calmodulin binding;cation binding;cation channel activity;cation transmembrane transporter activity;channel activity;enzyme binding;gated channel activity;identical protein binding;intracellular ligand-gated calcium channel activity;intracellular ligand-gated ion channel …	Arrhythmogenic right ventricular cardiomyopathy (ARVC);Calcium signaling pathway;Cardiac muscle contraction;Dilated cardiomyopathy;Hypertrophic cardiomyopathy (HCM);Long-term depression;Pancreatic secretion	3	3	3	0.8	0.8	0.8	564.73	29.2242	26.9775	26.5291	28.5687	F6U7V1;E9Q401;Q80ZZ5;K3W4M2;A0A1L1SQG7;E9PZQ0	F6U7V1;E9Q401;Q80ZZ5	Ryanodine receptor 2	F6U7V1	tr|F6U7V1|F6U7V1_MOUSE Ryanodine receptor 2 OS=Mus musculus OX=10090 GN=Ryr2 PE=1 SV=1;sp|E9Q401|RYR2_MOUSE Ryanodine receptor 2 OS=Mus musculus OX=10090 GN=Ryr2 PE=1 SV=1;tr|Q80ZZ5|Q80ZZ5_MOUSE Ryanodine receptor 2 OS=Mus musculus OX=10090 GN=Ryr2 PE=1 SV
Xpc	2.15704	biological regulation;cellular component organization;cellular metabolic process;cellular nitrogen compound metabolic process;cellular process;chromosome organization;DNA metabolic process;DNA repair;macromolecule metabolic process;metabolic process;nitrogen compound metabolic process;nucleobase-containing compound metabolic process;organelle organization;primary metabolic process;regulation of c…	cell part;cytoplasm;extracellular organelle;intracellular membrane-bounded organelle;intracellular non-membrane-bounded organelle;intracellular organelle;macromolecular complex;membrane;nucleolus;nucleotide-excision repair complex;nucleus;organelle;plasma membrane;protein complex;vesicle	binding;damaged DNA binding;DNA binding;nucleic acid binding;single-stranded DNA binding;structure-specific DNA binding	Nucleotide excision repair	3	3	3	5.6	5.6	5.6	104.52	24.2977	21.9847	21.3865	23.7108	P51612;A0A0U1RP06	P51612;A0A0U1RP06	DNA repair protein complementing XP-C cells homolog	P51612	sp|P51612|XPC_MOUSE DNA repair protein complementing XP-C cells homolog OS=Mus musculus OX=10090 GN=Xpc PE=1 SV=2;tr|A0A0U1RP06|A0A0U1RP06_MOUSE DNA repair protein-complementing XP-C cells homolog (Fragment) OS=Mus musculus OX=10090 GN=Xpc PE=1 SV=1
Spns1	1.92649	biological regulation;cellular process;establishment of localization;lipid transport;locomotion;response to stimulus;signal transduction;transmembrane transport;transport	cell part;membrane;organelle;vesicle	lipid transporter activity;sphingolipid transporter activity;substrate-specific transporter activity;transporter activity		1	1	1	3.8	3.8	3.8	51.395	22.5306	21.8405	18.4631	20.889	D3YTR6;Q8R0G7	D3YTR6;Q8R0G7	Protein spinster homolog 1	D3YTR6	tr|D3YTR6|D3YTR6_MOUSE Protein spinster homolog 1 OS=Mus musculus OX=10090 GN=Spns1 PE=1 SV=1;sp|Q8R0G7|SPNS1_MOUSE Protein spinster homolog 1 OS=Mus musculus OX=10090 GN=Spns1 PE=2 SV=1
Hgsnat	1.89072	cellular component assembly;cellular component organization;establishment of localization;macromolecular complex assembly;metabolic process;protein complex assembly;transport;vacuolar transport	cell part;membrane	acetyltransferase activity;catalytic activity;heparan-alpha-glucosaminide N-acetyltransferase activity;N-acetyltransferase activity;N-acyltransferase activity;transferase activity;transferase activity, transferring acyl groups;transferase activity, transferring acyl groups other than amino-acyl groups	Glycosaminoglycan degradation;Lysosome	3	3	3	5.8	5.8	5.8	72.503	26.3666	24.8667	23.7552	25.316	Q3UDW8	Q3UDW8	Heparan-alpha-glucosaminide N-acetyltransferase	Q3UDW8	sp|Q3UDW8|HGNAT_MOUSE Heparan-alpha-glucosaminide N-acetyltransferase OS=Mus musculus OX=10090 GN=Hgsnat PE=1 SV=2
Ndor1	1.88315	biosynthetic process;cell death;cellular metabolic process;cellular process;cofactor metabolic process;death;metabolic process	cell part;cytoplasm;cytoskeleton;cytosol;intracellular membrane-bounded organelle;intracellular non-membrane-bounded organelle;intracellular organelle;nucleus;organelle	binding;catalytic activity;cation binding;coenzyme binding;cofactor binding;flavin adenine dinucleotide binding;FMN binding;ion binding;iron ion binding;metal ion binding;monooxygenase activity;NADP binding;NADPH-hemoprotein reductase activity;nucleotide binding;oxidoreductase activity;oxidoreductase activity, acting on NADH or NADPH;oxidoreductase activity, acting on NADH or NADPH, heme protein …		4	4	4	9.7	9.7	9.7	67.182	24.53	22.8823	22.662	23.2327	A2AI05;A0A2I3BQN1;F6XCS1	A2AI05;A0A2I3BQN1	NADPH-dependent diflavin oxidoreductase 1	A2AI05	sp|A2AI05|NDOR1_MOUSE NADPH-dependent diflavin oxidoreductase 1 OS=Mus musculus OX=10090 GN=Ndor1 PE=2 SV=1;tr|A0A2I3BQN1|A0A2I3BQN1_MOUSE NADPH-dependent diflavin oxidoreductase 1 OS=Mus musculus OX=10090 GN=Ndor1 PE=1 SV=1
Eps8	1.83689	behavior;biological regulation;cell motility;cellular component assembly;cellular component movement;cellular component organization;cellular process;cytoskeleton organization;locomotion;multicellular organismal process;organelle organization;regulation of organelle organization;response to chemical stimulus;response to stimulus;signal transduction	brush border;cell cortex;cell part;cell projection;extracellular organelle;macromolecular complex;microvillus;organelle;protein complex;receptor complex;site of polarized growth;synapse;vesicle	actin binding;binding;binding, bridging;cytoskeletal protein binding;enzyme binding;GTPase binding;protein binding;Rac GTPase binding;Ras GTPase binding;Rho GTPase binding;signaling adaptor activity;small GTPase binding		4	4	4	6.9	6.9	6.9	91.736	23.1844	21.9234	20.3988	21.9925	Q08509;D3Z7F4;D3Z5I5;Q3UGL1	Q08509	Epidermal growth factor receptor kinase substrate 8	Q08509	sp|Q08509|EPS8_MOUSE Epidermal growth factor receptor kinase substrate 8 OS=Mus musculus OX=10090 GN=Eps8 PE=1 SV=2
Micu3	1.80529		cell part;intracellular membrane-bounded organelle;intracellular organelle;mitochondrion;organelle	binding;calcium ion binding;cation binding;ion binding;metal ion binding		2	2	2	5.4	5.4	5.4	59.809	24.7412	23.1402	21.7226	23.8708	Q9CTY5;F6WMX7	Q9CTY5;F6WMX7	Calcium uptake protein 3, mitochondrial	Q9CTY5	sp|Q9CTY5|MICU3_MOUSE Calcium uptake protein 3, mitochondrial OS=Mus musculus OX=10090 GN=Micu3 PE=2 SV=2;tr|F6WMX7|F6WMX7_MOUSE Calcium uptake protein 3, mitochondrial (Fragment) OS=Mus musculus OX=10090 GN=Micu3 PE=1 SV=1
Pitpnm1	1.67333	establishment of localization;protein transport;transport	cell part;cytoplasm;lipid particle;membrane;midbody	binding;cation binding;ion binding;lipid binding;metal ion binding;phospholipid binding		2	2	2	1.8	1.8	1.8	134.94	21.3324	19.4636	18.9566	20.4259	O35954;D3YXW5	O35954;D3YXW5	Membrane-associated phosphatidylinositol transfer protein 1	O35954	sp|O35954|PITM1_MOUSE Membrane-associated phosphatidylinositol transfer protein 1 OS=Mus musculus OX=10090 GN=Pitpnm1 PE=1 SV=1;tr|D3YXW5|D3YXW5_MOUSE Membrane-associated phosphatidylinositol transfer protein 1 (Fragment) OS=Mus musculus OX=10090 GN=Pitpnm
N4bp2l1	1.6673					1	1	1	3.4	3.4	3.4	28.038	25.4948	22.7544	23.0057	24.9219	Q3V2Q8	Q3V2Q8	NEDD4-binding protein 2-like 1	Q3V2Q8	sp|Q3V2Q8|N42L1_MOUSE NEDD4-binding protein 2-like 1 OS=Mus musculus OX=10090 GN=N4bp2l1 PE=2 SV=1
Adam9	1.58564	biological adhesion;biological regulation;cell activation;cell adhesion;cell differentiation;cellular metabolic process;cellular process;developmental process;immune system process;macromolecule metabolic process;macromolecule modification;metabolic process;phosphorus metabolic process;primary metabolic process;protein metabolic process;protein modification process;protein phosphorylation;proteol…	cell part;cell surface;cytoplasm;extracellular organelle;extracellular space;membrane;organelle;plasma membrane;vesicle	binding;catalytic activity;cation binding;collagen binding;endopeptidase activity;enzyme binding;extracellular matrix binding;hydrolase activity;integrin binding;ion binding;kinase binding;laminin binding;metal ion binding;metalloendopeptidase activity;metallopeptidase activity;peptidase activity;peptidase activity, acting on L-amino acid peptides;protein binding;protein complex binding;protein d…		5	5	5	8.7	8.7	8.7	91.848	24.9939	23.4754	22.6325	23.8621	E9Q638;A0A140LHU0;Q61072	E9Q638;A0A140LHU0;Q61072	Disintegrin and metalloproteinase domain-containing protein 9	E9Q638	tr|E9Q638|E9Q638_MOUSE Disintegrin and metalloproteinase domain-containing protein 9 OS=Mus musculus OX=10090 GN=Adam9 PE=1 SV=1;tr|A0A140LHU0|A0A140LHU0_MOUSE Disintegrin and metalloproteinase domain-containing protein 9 OS=Mus musculus OX=10090 GN=Adam9
Ptgs2	1.57923	anatomical structure development;anatomical structure formation involved in morphogenesis;behavior;biological regulation;biosynthetic process;cell differentiation;cellular ketone metabolic process;cellular lipid metabolic process;cellular metabolic process;cellular process;cytokine production;developmental process;lipid metabolic process;metabolic process;molting cycle;multicellular organismal pr…	cell part;cell projection;cytoplasm;macromolecular complex;membrane;neuron projection;protein complex	antioxidant activity;binding;catalytic activity;cation binding;dioxygenase activity;enzyme binding;heme binding;identical protein binding;ion binding;iron ion binding;lipid binding;metal ion binding;oxidoreductase activity;oxidoreductase activity, acting on paired donors, with incorporation or reduction of molecular oxygen;oxidoreductase activity, acting on peroxide as acceptor;oxidoreductase act…	Arachidonic acid metabolism;Leishmaniasis;Pathways in cancer;Small cell lung cancer;VEGF signaling pathway	2	1	1	4.5	3	3	69.012	22.4585	21.3206	19.1141	21.2973	Q05769	Q05769	Prostaglandin G/H synthase 2	Q05769	sp|Q05769|PGH2_MOUSE Prostaglandin G/H synthase 2 OS=Mus musculus OX=10090 GN=Ptgs2 PE=1 SV=1
Ate1	1.57754	cellular metabolic process;cellular process;macromolecule metabolic process;macromolecule modification;metabolic process;primary metabolic process;protein metabolic process;protein modification process	cell part;cytoplasm;intracellular membrane-bounded organelle;intracellular organelle;nucleus;organelle	arginyltransferase activity;catalytic activity;transferase activity;transferase activity, transferring acyl groups;transferase activity, transferring amino-acyl groups		5	5	5	15.6	15.6	15.6	64.094	23.8974	22.8163	21.2126	22.4701	A0A1L1SQ41;Q9Z2A5;Q4FCQ7;J3QNU1;A0A140LJ98	A0A1L1SQ41;Q9Z2A5;Q4FCQ7;J3QNU1	Arginyl-tRNA--protein transferase 1	A0A1L1SQ41	tr|A0A1L1SQ41|A0A1L1SQ41_MOUSE Arginyl-tRNA--protein transferase 1 OS=Mus musculus OX=10090 GN=Ate1 PE=1 SV=1;sp|Q9Z2A5|ATE1_MOUSE Arginyl-tRNA--protein transferase 1 OS=Mus musculus OX=10090 GN=Ate1 PE=1 SV=2;tr|Q4FCQ7|Q4FCQ7_MOUSE Arginyl-tRNA--protein t
Vps13c	1.55311	biological regulation;cellular process;establishment of localization;protein targeting;protein transport;transport;vacuolar transport	cell part;extracellular organelle;intracellular;organelle;vesicle			7	7	7	2.6	2.6	2.6	420.08	24.9812	24.1655	22.4757	23.0141	Q8BX70;A0A1L1SUY8	Q8BX70;A0A1L1SUY8	Vacuolar protein sorting-associated protein 13C	Q8BX70	sp|Q8BX70|VP13C_MOUSE Vacuolar protein sorting-associated protein 13C OS=Mus musculus OX=10090 GN=Vps13c PE=1 SV=2;tr|A0A1L1SUY8|A0A1L1SUY8_MOUSE Vacuolar protein sorting-associated protein 13C OS=Mus musculus OX=10090 GN=Vps13c PE=1 SV=1
Rasa1	1.51101	anatomical structure morphogenesis;biological regulation;cellular component organization;cellular process;developmental process;regulation of organelle organization;response to stimulus;signal transduction	cell part;cell projection;cytoplasm;cytosol;membrane;plasma membrane	binding;enzyme activator activity;enzyme binding;enzyme regulator activity;glycoprotein binding;GTPase activator activity;GTPase binding;GTPase regulator activity;nucleoside-triphosphatase regulator activity;protein binding;receptor binding	Axon guidance;MAPK signaling pathway	6	6	6	6.6	6.6	6.6	115.43	24.1072	22.9849	20.9491	22.8849	E9PYG6;A0A286YDU0	E9PYG6		E9PYG6	tr|E9PYG6|E9PYG6_MOUSE RAS p21 protein activator 1 OS=Mus musculus OX=10090 GN=Rasa1 PE=1 SV=1
Chordc1	1.47897	biological regulation;cellular metabolic process;cellular process;macromolecule metabolic process;metabolic process;primary metabolic process;protein folding;protein metabolic process;regulation of cell cycle;regulation of organelle organization;regulation of protein modification process		binding;cation binding;heat shock protein binding;Hsp90 protein binding;ion binding;metal ion binding;protein binding;transition metal ion binding;zinc ion binding		6	6	6	32.3	32.3	32.3	37.35	27.4713	26.7747	24.2666	25.6062	Q9D1P4;A0A1L1STZ1;A0A1L1SU22;A0A1L1STQ1;A0A1L1SSG7	Q9D1P4;A0A1L1STZ1;A0A1L1SU22;A0A1L1STQ1;A0A1L1SSG7	Cysteine and histidine-rich domain-containing protein 1	Q9D1P4	sp|Q9D1P4|CHRD1_MOUSE Cysteine and histidine-rich domain-containing protein 1 OS=Mus musculus OX=10090 GN=Chordc1 PE=1 SV=1;tr|A0A1L1STZ1|A0A1L1STZ1_MOUSE Cysteine and histidine-rich domain-containing protein 1 OS=Mus musculus OX=10090 GN=Chordc1 PE=1 SV=1
Arpc1b	1.42143	biological regulation;cellular component organization;cellular process;cytoskeleton organization;organelle organization;regulation of organelle organization	cell part;cytoplasm;extracellular organelle;macromolecular complex;organelle;protein complex;vesicle	actin binding;actin filament binding;binding;cytoskeletal protein binding;protein binding;structural constituent of cytoskeleton;structural molecule activity	Bacterial invasion of epithelial cells;Fc gamma R-mediated phagocytosis;Pathogenic Escherichia coli infection;Regulation of actin cytoskeleton;Shigellosis	7	7	7	21.5	21.5	21.5	41.498	27.6644	26.8467	24.7423	25.9311	Q91Z25;Q9WV32;F6THG2;D3Z6S0	Q91Z25;Q9WV32	Actin-related protein 2/3 complex subunit 1B	Q91Z25	tr|Q91Z25|Q91Z25_MOUSE Actin-related protein 2/3 complex subunit OS=Mus musculus OX=10090 GN=Arpc1b PE=1 SV=1;sp|Q9WV32|ARC1B_MOUSE Actin-related protein 2/3 complex subunit 1B OS=Mus musculus OX=10090 GN=Arpc1b PE=1 SV=4
Rab35	1.41922	biological regulation;cellular component organization;cellular process;cytokinesis;endosome transport;establishment of localization;Golgi vesicle transport;immune system process;localization;metabolic process;protein transport;response to stimulus;signal transduction;transport;vesicle-mediated transport	cell part;cytoplasmic membrane-bounded vesicle;extracellular organelle;intracellular membrane-bounded organelle;intracellular organelle;membrane;mitochondrion;organelle;plasma membrane;vesicle	binding;catalytic activity;GDP binding;GTP binding;GTPase activity;guanyl nucleotide binding;guanyl ribonucleotide binding;hydrolase activity;hydrolase activity, acting on acid anhydrides;hydrolase activity, acting on acid anhydrides, in phosphorus-containing anhydrides;lipid binding;nucleoside-triphosphatase activity;nucleotide binding;phosphatidylinositol binding;phosphatidylinositol-4,5-bispho…		2	2	2	12.9	12.9	12.9	23.025	24.9225	24.0596	22.0305	23.2578	Q6PHN9	Q6PHN9	Ras-related protein Rab-35	Q6PHN9	sp|Q6PHN9|RAB35_MOUSE Ras-related protein Rab-35 OS=Mus musculus OX=10090 GN=Rab35 PE=1 SV=1
Hexim2	1.37423	biological regulation;biosynthetic process;cellular metabolic process;cellular nitrogen compound metabolic process;cellular process;macromolecule metabolic process;metabolic process;nitrogen compound metabolic process;nucleobase-containing compound metabolic process;primary metabolic process;regulation of cell cycle;regulation of protein modification process;RNA metabolic process	cell part;cytoplasm;nucleoplasm	binding;cyclin-dependent protein kinase inhibitor activity;cyclin-dependent protein kinase regulator activity;enzyme inhibitor activity;enzyme regulator activity;kinase inhibitor activity;kinase regulator activity;nucleic acid binding;protein kinase inhibitor activity;protein kinase regulator activity;protein serine/threonine kinase inhibitor activity;RNA binding;snRNA binding		2	2	2	8.6	8.6	8.6	35.396	22.2035	20.8961	19.4593	21.0409	Q3TVI4;A2AB65;A2AB66;A2AB67	Q3TVI4;A2AB65;A2AB66;A2AB67	Protein HEXIM2	Q3TVI4	sp|Q3TVI4|HEXI2_MOUSE Protein HEXIM2 OS=Mus musculus OX=10090 GN=Hexim2 PE=1 SV=1;tr|A2AB65|A2AB65_MOUSE Protein HEXIM2 (Fragment) OS=Mus musculus OX=10090 GN=Hexim2 PE=1 SV=1;tr|A2AB66|A2AB66_MOUSE Protein HEXIM2 (Fragment) OS=Mus musculus OX=10090 GN=Hex
Add3	1.37273		brush border;cell cortex;cell part;cell projection;chromosome;cytoplasm;cytoskeleton;intracellular non-membrane-bounded organelle;intracellular organelle;membrane;nuclear chromosome;nucleoplasm;organelle;plasma membrane	structural molecule activity		2	2	2	3	3	3	78.317	20.8454	19.9323	18.1624	19.1711	A0A494B9K4;Q9QYB5;A0A494B969;A0A494BBK1;A0A494BAX9	A0A494B9K4;Q9QYB5;A0A494B969;A0A494BBK1;A0A494BAX9	Gamma-adducin	A0A494B9K4	tr|A0A494B9K4|A0A494B9K4_MOUSE Gamma-adducin OS=Mus musculus OX=10090 GN=Add3 PE=1 SV=1;sp|Q9QYB5|ADDG_MOUSE Gamma-adducin OS=Mus musculus OX=10090 GN=Add3 PE=1 SV=2;tr|A0A494B969|A0A494B969_MOUSE Gamma-adducin (Fragment) OS=Mus musculus OX=10090 GN=Add3 P
Acot7	1.36659	biosynthetic process;catabolic process;cellular ketone metabolic process;cellular lipid metabolic process;cellular metabolic process;cellular nitrogen compound metabolic process;cellular process;cofactor metabolic process;heterocycle metabolic process;lipid metabolic process;metabolic process;nitrogen compound metabolic process;nucleobase-containing compound metabolic process;nucleobase-containin…	cell body;cell part;cell projection;cytoplasm;cytosol;extracellular organelle;neuron projection;nucleoplasm;organelle;vesicle	acyl-CoA thioesterase activity;binding;carboxylic acid binding;carboxylic ester hydrolase activity;catalytic activity;CoA hydrolase activity;coenzyme binding;cofactor binding;fatty acid binding;fatty-acyl-CoA binding;hydrolase activity;hydrolase activity, acting on ester bonds;identical protein binding;lipid binding;monocarboxylic acid binding;palmitoyl-CoA hydrolase activity;protein binding;prot…	Biosynthesis of unsaturated fatty acids	3	3	3	11.2	11.2	11.2	42.826	25.5907	24.9362	22.4728	23.588	E9PYH2;Q91V12	E9PYH2;Q91V12	Cytosolic acyl coenzyme A thioester hydrolase	E9PYH2	tr|E9PYH2|E9PYH2_MOUSE Cytosolic acyl coenzyme A thioester hydrolase OS=Mus musculus OX=10090 GN=Acot7 PE=1 SV=1;sp|Q91V12|BACH_MOUSE Cytosolic acyl coenzyme A thioester hydrolase OS=Mus musculus OX=10090 GN=Acot7 PE=1 SV=2
Camlg	1.33851	biological regulation;cellular metabolic process;cellular process;macromolecule metabolic process;metabolic process;response to stimulus;signal transduction	cell part;endoplasmic reticulum;intracellular membrane-bounded organelle;intracellular organelle;membrane;organelle			3	3	3	14.3	14.3	14.3	32.542	21.7946	20.7995	19.5527	19.9933	P49070	P49070	Calcium signal-modulating cyclophilin ligand	P49070	sp|P49070|CAMLG_MOUSE Guided entry of tail-anchored proteins factor CAMLG OS=Mus musculus OX=10090 GN=Camlg PE=1 SV=2
Rab8b	1.3217	biological regulation;cell junction organization;cellular component organization;cellular localization;cellular membrane organization;cellular process;establishment of localization;exocytosis;immune system process;localization;membrane docking;membrane fusion;membrane organization;metabolic process;organelle fusion;organelle organization;plasma membrane organization;protein targeting;protein tran…	cell part;cytoplasmic membrane-bounded vesicle;endosome;extracellular organelle;intracellular membrane-bounded organelle;intracellular organelle;membrane;microbody;mitochondrion;organelle;plasma membrane;vesicle	binding;catalytic activity;GDP binding;GTP binding;GTPase activity;guanyl nucleotide binding;guanyl ribonucleotide binding;hydrolase activity;hydrolase activity, acting on acid anhydrides;hydrolase activity, acting on acid anhydrides, in phosphorus-containing anhydrides;nucleoside-triphosphatase activity;nucleotide binding;protein binding;purine nucleotide binding;purine ribonucleoside triphospha…		3	2	2	17.9	12.6	12.6	23.603	26.0148	25.1185	23.0787	24.4244	P61028	P61028	Ras-related protein Rab-8B	P61028	sp|P61028|RAB8B_MOUSE Ras-related protein Rab-8B OS=Mus musculus OX=10090 GN=Rab8b PE=1 SV=1
Ccdc157	1.27697					2	2	2	2.9	2.9	2.9	79.795	29.029	22.5682	25.0946	28.9138	Q5SPX1	Q5SPX1	Coiled-coil domain-containing protein 157	Q5SPX1	sp|Q5SPX1|CC157_MOUSE Coiled-coil domain-containing protein 157 OS=Mus musculus OX=10090 GN=Ccdc157 PE=1 SV=1
Trmt1l	1.25532	behavior;cellular metabolic process;cellular nitrogen compound metabolic process;cellular process;macromolecule metabolic process;metabolic process;multicellular organismal process;nitrogen compound metabolic process;nucleobase-containing compound metabolic process;primary metabolic process;response to stimulus;RNA metabolic process;RNA processing;tRNA metabolic process;tRNA processing		binding;catalytic activity;cation binding;ion binding;metal ion binding;methyltransferase activity;nucleic acid binding;RNA binding;transferase activity;transferase activity, transferring one-carbon groups;tRNA binding		4	4	4	5.9	5.9	5.9	80.919	23.6581	22.4603	21.0253	22.3462	A0A0R4J0U8;A2RSY6	A0A0R4J0U8;A2RSY6	TRMT1-like protein	A0A0R4J0U8	tr|A0A0R4J0U8|A0A0R4J0U8_MOUSE TRMT1-like protein OS=Mus musculus OX=10090 GN=Trmt1l PE=1 SV=1;sp|A2RSY6|TRM1L_MOUSE TRMT1-like protein OS=Mus musculus OX=10090 GN=Trmt1l PE=1 SV=1
Tmem219	1.24422	cell death;cellular process;death	cell part;membrane;plasma membrane			2	2	2	9.2	9.2	9.2	28.977	24.8719	23.2492	23.3888	23.217	G3X9Z3;D3Z3J3;G5E8V1;Q9D123	G3X9Z3;D3Z3J3;G5E8V1;Q9D123	Insulin-like growth factor-binding protein 3 receptor	G3X9Z3	tr|G3X9Z3|G3X9Z3_MOUSE Insulin-like growth factor-binding protein 3 receptor OS=Mus musculus OX=10090 GN=Tmem219 PE=1 SV=1;tr|D3Z3J3|D3Z3J3_MOUSE Insulin-like growth factor-binding protein 3 receptor (Fragment) OS=Mus musculus OX=10090 GN=Tmem219 PE=1 SV=1
Rab8a	1.23462	anatomical structure formation involved in morphogenesis;anatomical structure morphogenesis;biological regulation;cellular component assembly;cellular component morphogenesis;cellular component organization;cellular localization;cellular membrane organization;cellular process;developmental process;establishment of localization;exocytosis;localization;membrane docking;membrane fusion;membrane orga…	cell body;cell part;cell projection;centrosome;cilium;cytoplasmic membrane-bounded vesicle;endosome;extracellular organelle;intracellular membrane-bounded organelle;intracellular non-membrane-bounded organelle;intracellular organelle;membrane;microtubule organizing center;neuron projection;neuronal cell body;nucleolus;nucleoplasm;nucleus;organelle;plasma membrane;vesicle	binding;catalytic activity;cytoskeletal protein binding;enzyme binding;GDP binding;GTP binding;GTPase activity;GTPase binding;guanyl nucleotide binding;guanyl ribonucleotide binding;hydrolase activity;hydrolase activity, acting on acid anhydrides;hydrolase activity, acting on acid anhydrides, in phosphorus-containing anhydrides;myosin binding;myosin V binding;nucleoside-triphosphatase activity;nu…	Pancreatic secretion	4	3	3	21.7	16.4	16.4	23.668	26.0656	25.0837	23.3316	24.5236	P55258	P55258	Ras-related protein Rab-8A	P55258	sp|P55258|RAB8A_MOUSE Ras-related protein Rab-8A OS=Mus musculus OX=10090 GN=Rab8a PE=1 SV=2
2410004B18Rik	1.21804		cell part;intracellular membrane-bounded organelle;intracellular organelle;nucleoplasm;nucleus;organelle			6	6	6	28.3	28.3	28.3	20.101	28.9709	28.9079	22.7266	23.8889	Q9CWU4;A0A087WQ28;D6RCI4;F6XV67	Q9CWU4;A0A087WQ28;D6RCI4	UPF0690 protein C1orf52 homolog	Q9CWU4	sp|Q9CWU4|CA052_MOUSE UPF0690 protein C1orf52 homolog OS=Mus musculus OX=10090 PE=1 SV=1;tr|A0A087WQ28|A0A087WQ28_MOUSE RIKEN cDNA 2410004B18 gene (Fragment) OS=Mus musculus OX=10090 GN=2410004B18Rik PE=1 SV=1;tr|D6RCI4|D6RCI4_MOUSE RIKEN cDNA 2410004B18 g
Morc2a	1.21723		cell part;cytoplasm;intracellular membrane-bounded organelle;intracellular organelle;nucleoplasm;nucleus;organelle	binding;cation binding;ion binding;metal ion binding;transition metal ion binding;zinc ion binding		3	3	3	4	4	4	117.33	23.8092	22.6807	21.249	22.3868	Q69ZX6	Q69ZX6	MORC family CW-type zinc finger protein 2A	Q69ZX6	sp|Q69ZX6|MOR2A_MOUSE ATPase MORC2A OS=Mus musculus OX=10090 GN=Morc2a PE=1 SV=2
Lgals9	1.20964	biological adhesion;cell adhesion;cellular process	cell part;cytoplasm;extracellular region	binding;carbohydrate binding;galactoside binding;monosaccharide binding;sugar binding		3	3	3	11.9	11.9	11.9	39.907	25.1877	23.5083	23.0949	24.0464	B1AQR8;G3X9T7;O08573	B1AQR8;G3X9T7;O08573	Galectin;Galectin-9	B1AQR8	tr|B1AQR8|B1AQR8_MOUSE Galectin OS=Mus musculus OX=10090 GN=Lgals9 PE=1 SV=1;tr|G3X9T7|G3X9T7_MOUSE Galectin OS=Mus musculus OX=10090 GN=Lgals9 PE=1 SV=1;sp|O08573|LEG9_MOUSE Galectin-9 OS=Mus musculus OX=10090 GN=Lgals9 PE=1 SV=1
Mydgf	1.20539	anatomical structure formation involved in morphogenesis;biological regulation;cell death;cellular process;death;developmental process;regulation of protein modification process;response to chemical stimulus;response to stimulus	cell part;extracellular organelle;extracellular region;extracellular space;intracellular membrane-bounded organelle;intracellular organelle;organelle;vesicle			3	3	3	19.3	19.3	19.3	17.982	24.6583	23.7395	21.9245	23.0177	Q9CPT4	Q9CPT4	Myeloid-derived growth factor	Q9CPT4	sp|Q9CPT4|MYDGF_MOUSE Myeloid-derived growth factor OS=Mus musculus OX=10090 GN=Mydgf PE=1 SV=1
Gusb	1.19226	carbohydrate metabolic process;metabolic process;primary metabolic process	cell part;endoplasmic reticulum;extracellular organelle;intracellular membrane-bounded organelle;intracellular organelle;lysosome;membrane;organelle;vacuole;vesicle	beta-glucuronidase activity;binding;catalytic activity;hydrolase activity;hydrolase activity, acting on glycosyl bonds;hydrolase activity, hydrolyzing O-glycosyl compounds;protein binding;protein domain specific binding;receptor binding	Drug metabolism - other enzymes;Flavone and flavonol biosynthesis;Glycosaminoglycan degradation;Lysosome;Pentose and glucuronate interconversions;Porphyrin and chlorophyll metabolism;Starch and sucrose metabolism	16	16	16	31.5	31.5	31.5	74.194	29.3883	28.4552	26.8771	27.6553	P12265;Q99KJ6;D3YY48	P12265	Beta-glucuronidase	P12265	sp|P12265|BGLR_MOUSE Beta-glucuronidase OS=Mus musculus OX=10090 GN=Gusb PE=1 SV=2
Dkc1	1.18986	biological regulation;biosynthetic process;cellular metabolic process;cellular nitrogen compound metabolic process;cellular process;DNA metabolic process;DNA replication;macromolecule metabolic process;macromolecule modification;metabolic process;nitrogen compound metabolic process;nucleobase-containing compound metabolic process;primary metabolic process;regulation of DNA metabolic process;regul…	cell part;intracellular membrane-bounded organelle;intracellular non-membrane-bounded organelle;intracellular organelle;macromolecular complex;nucleolus;nucleoplasm;nucleus;organelle;ribonucleoprotein complex;small nucleolar ribonucleoprotein complex;telomerase holoenzyme complex	catalytic activity;DNA polymerase activity;intramolecular transferase activity;isomerase activity;nucleotidyltransferase activity;pseudouridine synthase activity;RNA-directed DNA polymerase activity;telomerase activity;transferase activity;transferase activity, transferring phosphorus-containing groups	Ribosome biogenesis in eukaryotes	9	9	9	22.8	22.8	22.8	57.401	26.539	25.965	23.222	24.4052	Q9ESX5;B7ZCL7;F6YUI5;A2AN81;F6S1S5	Q9ESX5	H/ACA ribonucleoprotein complex subunit 4	Q9ESX5	sp|Q9ESX5|DKC1_MOUSE H/ACA ribonucleoprotein complex subunit DKC1 OS=Mus musculus OX=10090 GN=Dkc1 PE=1 SV=4
Ap2m1	1.18865	cellular component organization;cellular membrane organization;cellular process;endocytosis;establishment of localization;membrane invagination;membrane organization;protein transport;transport;vesicle-mediated transport	AP-type membrane coat adaptor complex;cell part;cytoplasmic membrane-bounded vesicle;extracellular organelle;intracellular membrane-bounded organelle;intracellular organelle;macromolecular complex;membrane;mitochondrion;organelle;plasma membrane;protein complex;vesicle	binding;lipid binding;peptide binding;signal sequence binding	Endocrine and other factor-regulated calcium reabsorption;Endocytosis;Huntington's disease	1	1	1	3.5	3.5	3.5	49.389	23.8166	22.8672	21.0989	22.2178	Q3TWV4;P84091	Q3TWV4;P84091	AP-2 complex subunit mu	Q3TWV4	tr|Q3TWV4|Q3TWV4_MOUSE AP-2 complex subunit mu OS=Mus musculus OX=10090 GN=Ap2m1 PE=1 SV=1;sp|P84091|AP2M1_MOUSE AP-2 complex subunit mu OS=Mus musculus OX=10090 GN=Ap2m1 PE=1 SV=1
Wdr18	1.18536	developmental process;multicellular organismal development;multicellular organismal process	cell part;cytoplasm;nucleoplasm			4	4	4	13.2	13.2	13.2	47.211	25.3358	24.612	22.784	23.1769	Q4VBE8	Q4VBE8	WD repeat-containing protein 18	Q4VBE8	sp|Q4VBE8|WDR18_MOUSE WD repeat-containing protein 18 OS=Mus musculus OX=10090 GN=Wdr18 PE=1 SV=1
Ptpn2	1.18078	biological regulation;cell activation;cell differentiation;cellular metabolic process;cellular process;developmental process;homeostatic process;immune system process;macromolecule metabolic process;macromolecule modification;metabolic process;phosphorus metabolic process;primary metabolic process;protein dephosphorylation;protein metabolic process;protein modification process;regulation of prote…	cell part;endoplasmic reticulum;intracellular membrane-bounded organelle;intracellular organelle;membrane;nucleus;organelle;plasma membrane	binding;catalytic activity;enzyme binding;hydrolase activity;hydrolase activity, acting on ester bonds;integrin binding;kinase binding;phosphatase activity;phosphoprotein phosphatase activity;phosphoric ester hydrolase activity;protein binding;protein complex binding;protein kinase binding;protein tyrosine phosphatase activity;receptor binding;receptor tyrosine kinase binding;SNARE binding;syntax…		4	4	4	13.8	13.8	13.8	42.291	23.8833	22.8429	21.637	22.161	D3Z6W2;Q06180	D3Z6W2;Q06180	Tyrosine-protein phosphatase non-receptor type;Tyrosine-protein phosphatase non-receptor type 2	D3Z6W2	tr|D3Z6W2|D3Z6W2_MOUSE Tyrosine-protein phosphatase non-receptor type OS=Mus musculus OX=10090 GN=Ptpn2 PE=1 SV=1;sp|Q06180|PTN2_MOUSE Tyrosine-protein phosphatase non-receptor type 2 OS=Mus musculus OX=10090 GN=Ptpn2 PE=1 SV=2
Mprip	1.17511		cell part;cytoplasm;cytoskeleton;intracellular non-membrane-bounded organelle;intracellular organelle;organelle			19	1	1	24.7	2.1	2.1	116.41	24.0838	21.8276	22.9844	22.458	P97434;F6RND9;F6S5I0	P97434;F6RND9;F6S5I0	Myosin phosphatase Rho-interacting protein	P97434	sp|P97434|MPRIP_MOUSE Myosin phosphatase Rho-interacting protein OS=Mus musculus OX=10090 GN=Mprip PE=1 SV=2;tr|F6RND9|F6RND9_MOUSE Myosin phosphatase Rho-interacting protein (Fragment) OS=Mus musculus OX=10090 GN=Mprip PE=1 SV=1;tr|F6S5I0|F6S5I0_MOUSE Myo
Lasp1	1.17217		cell part;cytoplasm;cytoskeleton;extracellular organelle;intracellular non-membrane-bounded organelle;intracellular organelle;organelle;vesicle	actin binding;actin filament binding;binding;cytoskeletal protein binding;ion transmembrane transporter activity;protein binding;substrate-specific transmembrane transporter activity;substrate-specific transporter activity;transmembrane transporter activity;transporter activity		5	2	2	66.1	17.9	17.9	6.5092	24.7384	23.7765	21.8312	23.2375	A2A6H1	A2A6H1		A2A6H1	tr|A2A6H1|A2A6H1_MOUSE LIM and SH3 domain protein 1 (Fragment) OS=Mus musculus OX=10090 GN=Lasp1 PE=1 SV=1
Rps27	1.16736	biosynthetic process;cellular metabolic process;cellular process;macromolecule metabolic process;metabolic process;primary metabolic process;protein metabolic process;translation	cell part;intracellular membrane-bounded organelle;intracellular organelle;macromolecular complex;nucleus;organelle;ribonucleoprotein complex;small ribosomal subunit	binding;cation binding;ion binding;metal ion binding;structural constituent of ribosome;structural molecule activity	Ribosome	4	4	3	25.6	25.6	15.9	9.2327	29.5106	28.8512	26.5662	27.4332	A0A0G2JDW7;Q6ZWU9;A0A0G2JG29;A0A0G2JEX7	A0A0G2JDW7;Q6ZWU9;A0A0G2JG29	40S ribosomal protein S27	A0A0G2JDW7	tr|A0A0G2JDW7|A0A0G2JDW7_MOUSE 40S ribosomal protein S27 (Fragment) OS=Mus musculus OX=10090 GN=Rps27 PE=1 SV=1;sp|Q6ZWU9|RS27_MOUSE 40S ribosomal protein S27 OS=Mus musculus OX=10090 GN=Rps27 PE=1 SV=3;tr|A0A0G2JG29|A0A0G2JG29_MOUSE 40S ribosomal protein
Lhfpl2	1.16453		cell part			1	1	1	16.5	16.5	16.5	14.993	24.027	22.3232	21.9797	22.8785	D3Z698;A0A1Y7VJ20;Q8BGA2	D3Z698;A0A1Y7VJ20;Q8BGA2	Lipoma HMGIC fusion partner-like 2 protein	D3Z698	tr|D3Z698|D3Z698_MOUSE LHFPL tetraspan subfamily member 2 protein (Fragment) OS=Mus musculus OX=10090 GN=Lhfpl2 PE=1 SV=1;tr|A0A1Y7VJ20|A0A1Y7VJ20_MOUSE LHFPL tetraspan subfamily member 2 protein (Fragment) OS=Mus musculus OX=10090 GN=Lhfpl2 PE=1 SV=1;sp|Q
Pafah1b1	1.16098	anatomical structure development;anatomical structure formation involved in morphogenesis;anatomical structure morphogenesis;behavior;biological regulation;catabolic process;cell communication;cell development;cell differentiation;cell division;cell motility;cell proliferation;cell-cell signaling;cellular component assembly;cellular component disassembly;cellular component morphogenesis;cellular …	cell body;cell cortex;cell part;cell projection;centrosome;cilium;cytoplasm;cytoskeleton;cytosol;extracellular organelle;intracellular non-membrane-bounded organelle;intracellular organelle;kinetochore;macromolecular complex;membrane;microtubule organizing center;neuron projection;neuronal cell body;nuclear envelope;organelle;protein complex;site of polarized growth;vesicle	binding;cytoskeletal protein binding;dynein binding;identical protein binding;microtubule binding;phosphoprotein binding;protein binding;protein dimerization activity;protein homodimerization activity;tubulin binding	Ether lipid metabolism	7	7	7	23.7	23.7	23.7	46.67	25.2649	24.3799	22.5237	23.5702	P63005;Q5SW16	P63005	Platelet-activating factor acetylhydrolase IB subunit alpha	P63005	sp|P63005|LIS1_MOUSE Platelet-activating factor acetylhydrolase IB subunit beta OS=Mus musculus OX=10090 GN=Pafah1b1 PE=1 SV=2
Stmn2	1.15788	biological regulation;cellular component disassembly;cellular component organization;cellular process;cytoskeleton organization;organelle organization;protein depolymerization;regulation of organelle organization	cell body;cell part;cell projection;cytoplasm;endosome;Golgi apparatus;intracellular membrane-bounded organelle;intracellular organelle;membrane;neuron projection;neuronal cell body;organelle;site of polarized growth;vesicle	binding;calcium-dependent protein binding;cytoskeletal protein binding;protein binding;tubulin binding		2	1	1	10.6	5.6	5.6	20.828	26.7684	25.6781	24.0922	25.3491	P55821	P55821	Stathmin-2	P55821	sp|P55821|STMN2_MOUSE Stathmin-2 OS=Mus musculus OX=10090 GN=Stmn2 PE=1 SV=1
Slc16a1	1.13967	biological regulation;cellular component organization;cellular process;establishment of localization;homeostatic process;ion transport;lipid metabolic process;metabolic process;microtubule organizing center organization;organelle organization;organic acid transport;primary metabolic process;regulation of transport;response to chemical stimulus;response to external stimulus;response to extracellul…	cell part;centrosome;extracellular organelle;intracellular membrane-bounded organelle;intracellular non-membrane-bounded organelle;intracellular organelle;membrane;microtubule organizing center;mitochondrion;organelle;plasma membrane;vesicle	active transmembrane transporter activity;carboxylic acid transmembrane transporter activity;lactate transmembrane transporter activity;monocarboxylic acid transmembrane transporter activity;organic acid transmembrane transporter activity;secondary active monocarboxylate transmembrane transporter activity;secondary active transmembrane transporter activity;substrate-specific transmembrane transpo…		4	4	4	9.9	9.9	9.9	53.267	24.9121	24.2052	22.142	22.8579	P53986	P53986	Monocarboxylate transporter 1	P53986	sp|P53986|MOT1_MOUSE Monocarboxylate transporter 1 OS=Mus musculus OX=10090 GN=Slc16a1 PE=1 SV=1
Esyt2	1.13783	cellular component organization;cellular membrane organization;cellular process;endocytosis;establishment of localization;lipid transport;membrane invagination;membrane organization;transport;vesicle-mediated transport	cell part;membrane	alcohol binding;amine binding;binding;calcium ion binding;calcium-dependent phospholipid binding;cation binding;identical protein binding;ion binding;lipid binding;metal ion binding;phosphatidylcholine binding;phosphatidylethanolamine binding;phosphatidylinositol binding;phospholipid binding;protein binding;quaternary ammonium group binding		2	2	2	3.6	3.6	3.6	94.138	21.0546	19.9779	18.5329	19.5473	Q3TZZ7;A0A1Y7VM39	Q3TZZ7;A0A1Y7VM39	Extended synaptotagmin-2	Q3TZZ7	sp|Q3TZZ7|ESYT2_MOUSE Extended synaptotagmin-2 OS=Mus musculus OX=10090 GN=Esyt2 PE=1 SV=1;tr|A0A1Y7VM39|A0A1Y7VM39_MOUSE Extended synaptotagmin-2 OS=Mus musculus OX=10090 GN=Esyt2 PE=1 SV=1
Tmem55a	1.1375		cell part;membrane	catalytic activity;hydrolase activity		6	6	6	37.4	37.4	37.4	28.038	26.5386	25.2553	24.7539	24.7965	Q9CZX7	Q9CZX7	Type 2 phosphatidylinositol 4,5-bisphosphate 4-phosphatase	Q9CZX7	sp|Q9CZX7|PP4P2_MOUSE Type 2 phosphatidylinositol 4,5-bisphosphate 4-phosphatase OS=Mus musculus OX=10090 GN=Pip4p2 PE=1 SV=1
Lzic	1.13704	response to abiotic stimulus;response to stimulus				4	4	4	24.7	24.7	24.7	21.536	27.1445	26.5949	24.389	24.577	Q8K3C3;B1AS04;B1AS03	Q8K3C3;B1AS04	Protein LZIC	Q8K3C3	sp|Q8K3C3|LZIC_MOUSE Protein LZIC OS=Mus musculus OX=10090 GN=Lzic PE=1 SV=1;tr|B1AS04|B1AS04_MOUSE Protein LZIC (Fragment) OS=Mus musculus OX=10090 GN=Lzic PE=1 SV=1
Trmt1	1.13678		cell part;intracellular membrane-bounded organelle;intracellular organelle;mitochondrion;nucleus;organelle	binding;catalytic activity;cation binding;ion binding;metal ion binding;methyltransferase activity;N-methyltransferase activity;nucleic acid binding;RNA binding;RNA methyltransferase activity;S-adenosylmethionine-dependent methyltransferase activity;transferase activity;transferase activity, transferring one-carbon groups;tRNA (guanine) methyltransferase activity;tRNA (guanine-N2-)-methyltransfer…		8	8	8	18.6	18.6	18.6	69.432	25.909	25.1007	23.125	24.0918	H3BKS8;E9PWD4;A0A0R4IZW7;Q3TX08;H3BK68;D3Z413;H3BL70;H3BKB8;H3BKV3;G3V019;H3BL74;D6RFC0;D6RG86	H3BKS8;E9PWD4;A0A0R4IZW7;Q3TX08;H3BK68;D3Z413;H3BL70;H3BKB8	tRNA (guanine(26)-N(2))-dimethyltransferase	H3BKS8	tr|H3BKS8|H3BKS8_MOUSE tRNA (guanine(26)-N(2))-dimethyltransferase OS=Mus musculus OX=10090 GN=Trmt1 PE=1 SV=1;tr|E9PWD4|E9PWD4_MOUSE tRNA (guanine(26)-N(2))-dimethyltransferase OS=Mus musculus OX=10090 GN=Trmt1 PE=1 SV=1;tr|A0A0R4IZW7|A0A0R4IZW7_MOUSE tRN
Ddx46	1.13619	biological regulation;cellular metabolic process;cellular nitrogen compound metabolic process;cellular process;macromolecule metabolic process;metabolic process;mRNA metabolic process;mRNA processing;nitrogen compound metabolic process;nucleobase-containing compound metabolic process;primary metabolic process;RNA metabolic process;RNA processing;RNA splicing	cell part;cytoplasm;intracellular membrane-bounded organelle;intracellular non-membrane-bounded organelle;intracellular organelle;nucleolus;nucleus;organelle	adenyl nucleotide binding;adenyl ribonucleotide binding;ATP binding;ATPase activity;ATPase activity, coupled;ATP-dependent helicase activity;ATP-dependent RNA helicase activity;binding;catalytic activity;helicase activity;hydrolase activity;hydrolase activity, acting on acid anhydrides;hydrolase activity, acting on acid anhydrides, in phosphorus-containing anhydrides;nucleoside-triphosphatase act…	Spliceosome	18	18	18	19	19	19	117.45	27.4772	26.0523	24.2099	26.5441	Q569Z5;F8WHR6;A0A2R8VHK2	Q569Z5;F8WHR6	Probable ATP-dependent RNA helicase DDX46	Q569Z5	sp|Q569Z5|DDX46_MOUSE Probable ATP-dependent RNA helicase DDX46 OS=Mus musculus OX=10090 GN=Ddx46 PE=1 SV=2;tr|F8WHR6|F8WHR6_MOUSE RNA helicase OS=Mus musculus OX=10090 GN=Ddx46 PE=1 SV=1
Yipf6	1.1308	anatomical structure development;cell development;cellular process;developmental process	cell part;cytoplasmic membrane-bounded vesicle;endoplasmic reticulum;intracellular membrane-bounded organelle;intracellular organelle;organelle;vesicle	binding;identical protein binding;protein binding		1	1	1	7.1	7.1	7.1	21.781	23.6121	22.6178	20.9285	22.066	B1AV66;Q8BR70	B1AV66;Q8BR70	Protein YIPF;Protein YIPF6	B1AV66	tr|B1AV66|B1AV66_MOUSE Protein YIPF (Fragment) OS=Mus musculus OX=10090 GN=Yipf6 PE=1 SV=1;sp|Q8BR70|YIPF6_MOUSE Protein YIPF6 OS=Mus musculus OX=10090 GN=Yipf6 PE=1 SV=1
Snrpd1	1.124	cellular component assembly;cellular component organization;cellular macromolecular complex assembly;cellular process;macromolecular complex assembly;ribonucleoprotein complex assembly	cell part;cytoplasm;cytosol;intracellular membrane-bounded organelle;intracellular organelle;macromolecular complex;nucleus;organelle;protein complex;ribonucleoprotein complex;small nuclear ribonucleoprotein complex;spliceosomal complex		Spliceosome;Systemic lupus erythematosus	2	2	2	10.9	10.9	10.9	13.281	23.9203	23.3388	20.7681	21.731	P62315	P62315	Small nuclear ribonucleoprotein Sm D1	P62315	sp|P62315|SMD1_MOUSE Small nuclear ribonucleoprotein Sm D1 OS=Mus musculus OX=10090 GN=Snrpd1 PE=1 SV=1
Eef1a1	1.12214	biological regulation;biosynthetic process;cellular metabolic process;cellular process;macromolecule metabolic process;metabolic process;response to chemical stimulus;response to endogenous stimulus;response to stimulus;translational elongation	cell body;cell part;cytoplasm;cytoskeleton;cytosol;extracellular organelle;extracellular space;intracellular membrane-bounded organelle;intracellular non-membrane-bounded organelle;intracellular organelle;macromolecular complex;membrane;neuronal cell body;nucleolus;nucleus;organelle;plasma membrane;protein complex;vesicle	binding;catalytic activity;enzyme binding;GTP binding;GTPase activity;guanyl nucleotide binding;guanyl ribonucleotide binding;hydrolase activity;hydrolase activity, acting on acid anhydrides;hydrolase activity, acting on acid anhydrides, in phosphorus-containing anhydrides;kinase binding;nucleic acid binding;nucleoside-triphosphatase activity;nucleotide binding;protein binding;protein kinase bind…	RNA transport	24	24	24	56.3	56.3	56.3	50.113	34.1334	33.5473	31.1078	31.889	P10126;D3YZ68;D3Z3I8;P62631	P10126;D3YZ68;D3Z3I8	Elongation factor 1-alpha 1	P10126	sp|P10126|EF1A1_MOUSE Elongation factor 1-alpha 1 OS=Mus musculus OX=10090 GN=Eef1a1 PE=1 SV=3;tr|D3YZ68|D3YZ68_MOUSE Elongation factor 1-alpha 1 (Fragment) OS=Mus musculus OX=10090 GN=Eef1a1 PE=1 SV=1;tr|D3Z3I8|D3Z3I8_MOUSE Elongation factor 1-alpha 1 (Fr
Rrp9	1.12161	cellular metabolic process;cellular nitrogen compound metabolic process;cellular process;macromolecule metabolic process;metabolic process;nitrogen compound metabolic process;nucleobase-containing compound metabolic process;primary metabolic process;RNA metabolic process;RNA processing;rRNA processing	cell part;intracellular membrane-bounded organelle;intracellular non-membrane-bounded organelle;intracellular organelle;macromolecular complex;nucleolus;nucleus;organelle;preribosome;ribonucleoprotein complex;small nucleolar ribonucleoprotein complex	binding;nucleic acid binding;RNA binding;snoRNA binding		4	4	4	9.1	9.1	9.1	52.106	25.3758	24.4554	21.8951	23.9877	Q91WM3	Q91WM3	U3 small nucleolar RNA-interacting protein 2	Q91WM3	sp|Q91WM3|U3IP2_MOUSE U3 small nucleolar RNA-interacting protein 2 OS=Mus musculus OX=10090 GN=Rrp9 PE=1 SV=1
Serpinb8	1.11217	biological regulation	cell part;cytoplasm;cytosol;extracellular organelle;extracellular space;organelle;vesicle	endopeptidase inhibitor activity;endopeptidase regulator activity;enzyme inhibitor activity;enzyme regulator activity;peptidase inhibitor activity;peptidase regulator activity;serine-type endopeptidase inhibitor activity		2	2	2	4.5	4.5	4.5	42.15	24.0403	23.0859	21.4441	22.3898	O08800	O08800	Serpin B8	O08800	sp|O08800|SPB8_MOUSE Serpin B8 OS=Mus musculus OX=10090 GN=Serpinb8 PE=1 SV=2
Trim47	1.10809		cell part;cytoplasm;intracellular membrane-bounded organelle;intracellular organelle;nucleus;organelle	binding;cation binding;ion binding;metal ion binding;transition metal ion binding;zinc ion binding		2	2	2	3.7	3.7	3.7	69.912	23.3539	22.5829	20.9489	21.2029	Q8C0E3	Q8C0E3	Tripartite motif-containing protein 47	Q8C0E3	sp|Q8C0E3|TRI47_MOUSE E3 ubiquitin-protein ligase TRIM47 OS=Mus musculus OX=10090 GN=Trim47 PE=1 SV=2
Capn5	1.08923	macromolecule metabolic process;metabolic process;primary metabolic process;protein metabolic process;proteolysis	cell part;cell surface;cytoplasm;extracellular organelle;organelle;vesicle	calcium-dependent cysteine-type endopeptidase activity;catalytic activity;cysteine-type endopeptidase activity;cysteine-type peptidase activity;endopeptidase activity;hydrolase activity;peptidase activity;peptidase activity, acting on L-amino acid peptides		1	1	1	3	3	3	72.954	23.1948	21.8575	20.9708	21.837	O08688	O08688	Calpain-5	O08688	sp|O08688|CAN5_MOUSE Calpain-5 OS=Mus musculus OX=10090 GN=Capn5 PE=1 SV=1
Mpeg1	1.08549		cell part			15	15	15	28.8	28.8	28.8	79.109	30.0486	28.2708	28.1416	28.8698	E9QN37;A1L314	E9QN37;A1L314	Macrophage-expressed gene 1 protein	E9QN37	tr|E9QN37|E9QN37_MOUSE Macrophage-expressed gene 1 protein OS=Mus musculus OX=10090 GN=Mpeg1 PE=1 SV=1;sp|A1L314|MPEG1_MOUSE Macrophage-expressed gene 1 protein OS=Mus musculus OX=10090 GN=Mpeg1 PE=1 SV=1
Kiaa1033	1.07622	cellular component organization;cellular process;endosome organization;endosome transport;establishment of localization;organelle organization;protein transport;transport;vesicle-mediated transport	cell part;endosome;intracellular membrane-bounded organelle;intracellular organelle;macromolecular complex;nucleoplasm;organelle;protein complex			5	5	5	5.6	5.6	5.6	136.37	24.5874	23.5471	21.8932	23.1106	Q3UMB9	Q3UMB9	WASH complex subunit 7	Q3UMB9	sp|Q3UMB9|WASC4_MOUSE WASH complex subunit 4 OS=Mus musculus OX=10090 GN=Washc4 PE=1 SV=2
Plaa	1.07533	biological regulation;response to stimulus;response to stress	extracellular organelle;organelle;vesicle	enzyme activator activity;enzyme regulator activity;lipase activator activity;phospholipase A2 activator activity;phospholipase activator activity	Protein processing in endoplasmic reticulum	16	16	16	26.7	26.7	26.7	87.22	28.0464	25.1044	23.5247	27.7712	P27612;F7D1R5	P27612	Phospholipase A-2-activating protein	P27612	sp|P27612|PLAP_MOUSE Phospholipase A-2-activating protein OS=Mus musculus OX=10090 GN=Plaa PE=1 SV=4
Hvcn1	1.07094	cellular process;establishment of localization;hydrogen transport;ion transport;response to abiotic stimulus;response to chemical stimulus;response to stimulus;transport	cell part	cation channel activity;cation transmembrane transporter activity;channel activity;gated channel activity;hydrogen ion channel activity;ion channel activity;ion transmembrane transporter activity;passive transmembrane transporter activity;substrate-specific channel activity;substrate-specific transmembrane transporter activity;substrate-specific transporter activity;transmembrane transporter acti…		1	1	1	36.2	36.2	36.2	5.6784	23.466	22.1309	21.1418	22.1581	D3YZ46;D3Z019;Q3U2S8	D3YZ46;D3Z019;Q3U2S8	Voltage-gated hydrogen channel 1	D3YZ46	tr|D3YZ46|D3YZ46_MOUSE Voltage-gated hydrogen channel 1 (Fragment) OS=Mus musculus OX=10090 GN=Hvcn1 PE=1 SV=1;tr|D3Z019|D3Z019_MOUSE Voltage-gated hydrogen channel 1 (Fragment) OS=Mus musculus OX=10090 GN=Hvcn1 PE=1 SV=1;sp|Q3U2S8|HVCN1_MOUSE Voltage-gate
Gspt2	1.06399	biosynthetic process;catabolic process;cell cycle;cellular component disassembly;cellular component organization;cellular metabolic process;cellular nitrogen compound metabolic process;cellular process;macromolecule metabolic process;macromolecule modification;metabolic process;mRNA metabolic process;nitrogen compound metabolic process;nucleobase-containing compound metabolic process;one-carbon m…	cell part;cytoplasm	binding;catalytic activity;GTP binding;GTPase activity;guanyl nucleotide binding;guanyl ribonucleotide binding;hydrolase activity;hydrolase activity, acting on acid anhydrides;hydrolase activity, acting on acid anhydrides, in phosphorus-containing anhydrides;nucleic acid binding;nucleoside-triphosphatase activity;nucleotide binding;purine nucleotide binding;purine ribonucleoside triphosphate bind…	mRNA surveillance pathway	16	2	2	26.1	7.3	7.3	69.146	20.5015	19.7773	17.4906	18.6159	Q149F3;F7CE88	Q149F3	Eukaryotic peptide chain release factor GTP-binding subunit ERF3B	Q149F3	sp|Q149F3|ERF3B_MOUSE Eukaryotic peptide chain release factor GTP-binding subunit ERF3B OS=Mus musculus OX=10090 GN=Gspt2 PE=1 SV=1
Scamp4	1.0635	establishment of localization;protein transport;transport	cell part			1	1	1	4.8	4.8	4.8	25.342	24.1295	23.1537	21.6118	22.4718	Q9JKV5	Q9JKV5	Secretory carrier-associated membrane protein 4	Q9JKV5	sp|Q9JKV5|SCAM4_MOUSE Secretory carrier-associated membrane protein 4 OS=Mus musculus OX=10090 GN=Scamp4 PE=1 SV=1
Sidt2	1.04977	anatomical structure development;anatomical structure morphogenesis;biological regulation;cell development;cell morphogenesis;cell proliferation;cellular component morphogenesis;cellular component organization;cellular process;developmental process;establishment of localization;homeostatic process;nucleobase-containing compound transport;regulation of transport;response to chemical stimulus;respo…	cell part;membrane	nucleic acid transmembrane transporter activity;nucleobase-containing compound transmembrane transporter activity;RNA transmembrane transporter activity;substrate-specific transmembrane transporter activity;substrate-specific transporter activity;transmembrane transporter activity;transporter activity		3	3	3	9.9	9.9	9.9	55.483	24.0786	22.3255	21.9252	23.0154	E0CXC7;Q8CIF6;F7DFH5;F6SV01;F6TVH9;F7B6N2;F7DF36	E0CXC7;Q8CIF6	SID1 transmembrane family member 2	E0CXC7	tr|E0CXC7|E0CXC7_MOUSE SID1 transmembrane family member 2 (Fragment) OS=Mus musculus OX=10090 GN=Sidt2 PE=1 SV=1;sp|Q8CIF6|SIDT2_MOUSE SID1 transmembrane family member 2 OS=Mus musculus OX=10090 GN=Sidt2 PE=1 SV=1
Pde2a	1.04628	anatomical structure development;biological regulation;catabolic process;cell development;cellular metabolic process;cellular nitrogen compound metabolic process;cellular process;circulatory system process;developmental process;establishment of localization;heterocycle metabolic process;metabolic process;multicellular organismal process;nitrogen compound metabolic process;nucleobase-containing co…	cell part;cell projection;cytoplasm;cytosol;endoplasmic reticulum;Golgi apparatus;intracellular membrane-bounded organelle;intracellular organelle;membrane;neuron projection;nucleus;organelle;plasma membrane	3',5'-cyclic-nucleotide phosphodiesterase activity;adenyl nucleotide binding;adenyl ribonucleotide binding;AMP binding;binding;cAMP binding;catalytic activity;cation binding;cGMP binding;cGMP-stimulated cyclic-nucleotide phosphodiesterase activity;cyclic nucleotide binding;cyclic-nucleotide phosphodiesterase activity;drug binding;GAF domain binding;GMP binding;guanyl nucleotide binding;guanyl rib…	Purine metabolism	3	3	3	7.5	7.5	7.5	105.25	23.3386	22.8891	20.0336	20.7527	Q5PR72;A0A1B0GRJ9;F7D3W5;Q922S4	Q5PR72;A0A1B0GRJ9;F7D3W5;Q922S4	cGMP-dependent 3,5-cyclic phosphodiesterase	Q5PR72	tr|Q5PR72|Q5PR72_MOUSE Phosphodiesterase OS=Mus musculus OX=10090 GN=Pde2a PE=1 SV=1;tr|A0A1B0GRJ9|A0A1B0GRJ9_MOUSE Phosphodiesterase OS=Mus musculus OX=10090 GN=Pde2a PE=1 SV=1;tr|F7D3W5|F7D3W5_MOUSE Phosphodiesterase OS=Mus musculus OX=10090 GN=Gm45837 P
Nomo1	1.03921		cell part;membrane	binding;carbohydrate binding		19	19	19	19.6	19.6	19.6	133.42	28.2016	27.3929	25.5735	26.2985	Q6GQT9	Q6GQT9	Nodal modulator 1	Q6GQT9	sp|Q6GQT9|NOMO1_MOUSE Nodal modulator 1 OS=Mus musculus OX=10090 GN=Nomo1 PE=1 SV=1
Rffl	1.02949	biological regulation;catabolic process;cellular metabolic process;cellular process;establishment of localization;macromolecule metabolic process;macromolecule modification;metabolic process;primary metabolic process;protein metabolic process;protein modification by small protein conjugation or removal;protein modification process;protein transport;proteolysis;proteolysis involved in cellular pro…	cell part;cytoplasm;cytoplasmic membrane-bounded vesicle;cytosol;intracellular membrane-bounded organelle;intracellular organelle;membrane;organelle;plasma membrane;vesicle	binding;catalytic activity;cation binding;enzyme binding;ion binding;kinase binding;ligase activity;metal ion binding;p53 binding;protease binding;protein binding;protein kinase binding;transition metal ion binding;ubiquitin protein ligase binding;zinc ion binding		2	2	2	7.4	7.4	7.4	42.249	20.9649	19.5617	18.7523	19.6649	Q6ZQM0;Q3UCG9;B1AT06	Q6ZQM0;Q3UCG9;B1AT06	E3 ubiquitin-protein ligase rififylin	Q6ZQM0	sp|Q6ZQM0|RFFL_MOUSE E3 ubiquitin-protein ligase rififylin OS=Mus musculus OX=10090 GN=Rffl PE=1 SV=1;tr|Q3UCG9|Q3UCG9_MOUSE E3 ubiquitin-protein ligase rififylin OS=Mus musculus OX=10090 GN=Rffl PE=1 SV=1;tr|B1AT06|B1AT06_MOUSE E3 ubiquitin-protein ligase
Eml3	1.02574		cell part;cytoplasm;macromolecular complex;protein complex			3	3	3	5	5	5	95.694	21.7968	20.7071	19.3268	20.2808	Q8VC03;A0A286YDN1;A0A286YCM4	Q8VC03;A0A286YDN1	Echinoderm microtubule-associated protein-like 3	Q8VC03	sp|Q8VC03|EMAL3_MOUSE Echinoderm microtubule-associated protein-like 3 OS=Mus musculus OX=10090 GN=Eml3 PE=1 SV=1;tr|A0A286YDN1|A0A286YDN1_MOUSE Echinoderm microtubule-associated protein-like 3 OS=Mus musculus OX=10090 GN=Eml3 PE=1 SV=1
Btd	1.01271	cellular amide metabolic process;cellular ketone metabolic process;cellular metabolic process;cellular nitrogen compound metabolic process;cellular process;cofactor metabolic process;heterocycle metabolic process;metabolic process;nitrogen compound metabolic process;organic acid metabolic process;small molecule metabolic process;sulfur compound metabolic process;vitamin metabolic process	apical part of cell;cell part;extracellular organelle;extracellular space;intracellular non-membrane-bounded organelle;intracellular organelle;nucleolus;organelle;vesicle	biotinidase activity;catalytic activity;hydrolase activity;hydrolase activity, acting on carbon-nitrogen (but not peptide) bonds;hydrolase activity, acting on carbon-nitrogen (but not peptide) bonds, in linear amides	Biotin metabolism;Vitamin digestion and absorption	2	2	2	6.4	6.4	6.4	59.278	23.402	22.0018	21.3015	22.0358	A0A0R4J131;Q8CIF4	A0A0R4J131;Q8CIF4	Biotinidase	A0A0R4J131	tr|A0A0R4J131|A0A0R4J131_MOUSE Biotinidase OS=Mus musculus OX=10090 GN=Btd PE=1 SV=1;sp|Q8CIF4|BTD_MOUSE Biotinidase OS=Mus musculus OX=10090 GN=Btd PE=1 SV=2
Nckap1l	1.00741	anatomical structure development;anatomical structure formation involved in morphogenesis;anatomical structure morphogenesis;biological regulation;cell development;cell motility;cellular component assembly;cellular component movement;cellular component organization;cellular process;cytoskeleton organization;developmental process;embryo development;establishment or maintenance of cell polarity;hom…	cell part;cell projection;cytosol;extracellular organelle;macromolecular complex;membrane;organelle;protein complex;vesicle	binding;enzyme activator activity;enzyme regulator activity;GTPase activator activity;GTPase regulator activity;kinase activator activity;kinase regulator activity;nucleoside-triphosphatase regulator activity;protein binding;protein complex binding;protein kinase activator activity;protein kinase regulator activity	Regulation of actin cytoskeleton	5	5	5	5.6	5.6	5.6	128.9	23.1154	22.4859	20.2766	20.8897	Q8K1X4;A2AS98;P28660;A0A2R8VHC4	Q8K1X4		Q8K1X4	sp|Q8K1X4|NCKPL_MOUSE Nck-associated protein 1-like OS=Mus musculus OX=10090 GN=Nckap1l PE=1 SV=1
Cybb	1.0059	anatomical structure formation involved in morphogenesis;biological regulation;biosynthetic process;cell motility;cellular component movement;cellular component organization;cellular homeostasis;cellular ion homeostasis;cellular metabolic process;cellular process;developmental process;endocrine process;establishment of localization;extracellular matrix organization;extracellular structure organiz…	cell body;cell part;cell projection;cytoplasm;endoplasmic reticulum;endosome;Golgi apparatus;intracellular membrane-bounded organelle;intracellular organelle;macromolecular complex;membrane;mitochondrion;neuron projection;neuronal cell body;organelle;plasma membrane;protein complex	binding;catalytic activity;cation binding;cation channel activity;cation transmembrane transporter activity;channel activity;coenzyme binding;cofactor binding;electron carrier activity;enzyme binding;flavin adenine dinucleotide binding;gated channel activity;GTPase binding;heme binding;hydrogen ion channel activity;ion binding;ion channel activity;ion transmembrane transporter activity;iron ion b…	Leukocyte transendothelial migration;Osteoclast differentiation;Phagosome	10	10	10	22.8	22.8	22.8	65.304	27.808	26.2894	25.9088	26.4229	Q61093;E9Q7S3;E9Q802;Q8CIZ9	Q61093	Cytochrome b-245 heavy chain	Q61093	sp|Q61093|CY24B_MOUSE Cytochrome b-245 heavy chain OS=Mus musculus OX=10090 GN=Cybb PE=1 SV=1
Myh10	1.00324	anatomical structure development;anatomical structure formation involved in morphogenesis;anatomical structure morphogenesis;biological adhesion;biological regulation;cell adhesion;cell development;cell motility;cell proliferation;cellular component assembly;cellular component morphogenesis;cellular component movement;cellular component organization;cellular membrane organization;cellular process…	brush border;cell body;cell cortex;cell part;cell projection;cytoplasm;cytoskeleton;cytosol;extracellular organelle;intracellular membrane-bounded organelle;intracellular non-membrane-bounded organelle;intracellular organelle;macromolecular complex;midbody;mitochondrion;neuron projection;neuronal cell body;nucleus;organelle;protein complex;site of polarized growth;vesicle	actin binding;actin filament binding;actin-dependent ATPase activity;adenyl nucleotide binding;adenyl ribonucleotide binding;ADP binding;ATP binding;ATPase activity;ATPase activity, coupled;binding;catalytic activity;cytoskeletal protein binding;hydrolase activity;hydrolase activity, acting on acid anhydrides;hydrolase activity, acting on acid anhydrides, in phosphorus-containing anhydrides;micro…	Tight junction;Viral myocarditis	21	3	3	9.9	1.9	1.9	233.45	23.5707	23.0251	21.2381	20.4674	Q3UH59;Q5SV64;Q61879	Q3UH59;Q5SV64;Q61879	Myosin-10	Q3UH59	tr|Q3UH59|Q3UH59_MOUSE Myosin-10 OS=Mus musculus OX=10090 GN=Myh10 PE=1 SV=1;tr|Q5SV64|Q5SV64_MOUSE Myosin-10 OS=Mus musculus OX=10090 GN=Myh10 PE=1 SV=1;sp|Q61879|MYH10_MOUSE Myosin-10 OS=Mus musculus OX=10090 GN=Myh10 PE=1 SV=2
Rpl5	1.0013	biosynthetic process;cellular metabolic process;cellular nitrogen compound metabolic process;cellular process;macromolecule metabolic process;metabolic process;nitrogen compound metabolic process;nucleobase-containing compound metabolic process;primary metabolic process;protein metabolic process;ribosomal large subunit biogenesis;RNA metabolic process;RNA processing;rRNA processing;translation	cell part;cytoplasm;extracellular organelle;intracellular membrane-bounded organelle;intracellular non-membrane-bounded organelle;intracellular organelle;macromolecular complex;membrane;nucleolus;nucleus;organelle;ribonucleoprotein complex;vesicle	5S rRNA binding;binding;nucleic acid binding;RNA binding;rRNA binding;structural constituent of ribosome;structural molecule activity	Ribosome	7	7	7	23.2	23.2	23.2	34.4	30.0506	29.4294	27.0988	27.8706	P47962;D3YYV8	P47962	60S ribosomal protein L5	P47962	sp|P47962|RL5_MOUSE 60S ribosomal protein L5 OS=Mus musculus OX=10090 GN=Rpl5 PE=1 SV=3
Tram1	0.994435	establishment of localization;protein transport;transport	cell part;membrane		Protein processing in endoplasmic reticulum	1	1	1	5.3	5.3	5.3	43.039	21.174	19.6555	19.2626	19.7975	Q91V04	Q91V04	Translocating chain-associated membrane protein 1	Q91V04	sp|Q91V04|TRAM1_MOUSE Translocating chain-associated membrane protein 1 OS=Mus musculus OX=10090 GN=Tram1 PE=1 SV=3
Syngr1	0.988412	biological regulation;establishment of localization;protein targeting;protein transport;transport	cell part;cytoplasmic membrane-bounded vesicle;intracellular membrane-bounded organelle;intracellular organelle;membrane;organelle;synapse;vesicle			2	2	2	10.3	10.3	10.3	25.652	25.823	24.7892	23.4124	24.195	O55100	O55100	Synaptogyrin-1	O55100	sp|O55100|SNG1_MOUSE Synaptogyrin-1 OS=Mus musculus OX=10090 GN=Syngr1 PE=1 SV=2
Ahnak	0.987903		cell part;cytoplasm;cytoskeleton;extracellular organelle;intracellular non-membrane-bounded organelle;intracellular organelle;membrane;organelle;plasma membrane;vesicle			4	1	1	50.7	15.3	15.3	16.255	23.101	22.0621	20.5756	21.5427	G5E8K8;A0A494B8Y7	G5E8K8;A0A494B8Y7		G5E8K8	tr|G5E8K8|G5E8K8_MOUSE AHNAK nucleoprotein (desmoyokin) OS=Mus musculus OX=10090 GN=Ahnak PE=1 SV=1;tr|A0A494B8Y7|A0A494B8Y7_MOUSE AHNAK nucleoprotein (desmoyokin) OS=Mus musculus OX=10090 GN=Ahnak PE=1 SV=1
Nkap;Nkapl	0.981999	anatomical structure development;biological regulation;biosynthetic process;cell activation;cell differentiation;cell proliferation;cellular metabolic process;cellular nitrogen compound metabolic process;cellular process;developmental process;immune system process;macromolecule metabolic process;metabolic process;nitrogen compound metabolic process;nucleobase-containing compound metabolic process…	cell part;cytoplasm;nucleoplasm	binding;chromatin binding;chromatin DNA binding;DNA binding;nucleic acid binding;structure-specific DNA binding		3	3	3	12.3	12.3	12.3	47.227	26.2234	25.0559	24.2099	24.5204	Q9D0F4;Q5SZT7	Q9D0F4;Q5SZT7	NF-kappa-B-activating protein	Q9D0F4	sp|Q9D0F4|NKAP_MOUSE NF-kappa-B-activating protein OS=Mus musculus OX=10090 GN=Nkap PE=2 SV=1;sp|Q5SZT7|NKAPL_MOUSE NKAP-like protein OS=Mus musculus OX=10090 GN=Nkapl PE=1 SV=1
Fam133b	0.980464					2	2	2	17.4	17.4	17.4	13.025	25.7774	24.9818	23.2352	23.7901	A0A0G2JF33;A0A0G2JEE9;Q9CVI2	A0A0G2JF33;A0A0G2JEE9;Q9CVI2	Protein FAM133B	A0A0G2JF33	tr|A0A0G2JF33|A0A0G2JF33_MOUSE Protein FAM133B OS=Mus musculus OX=10090 GN=Fam133b PE=1 SV=1;tr|A0A0G2JEE9|A0A0G2JEE9_MOUSE Protein FAM133B OS=Mus musculus OX=10090 GN=Fam133b PE=1 SV=1;sp|Q9CVI2|F133B_MOUSE Protein FAM133B OS=Mus musculus OX=10090 GN=Fam1
Emc1	0.977829		cell part;endoplasmic reticulum;intracellular membrane-bounded organelle;intracellular organelle;macromolecular complex;organelle;protein complex			13	13	13	17.6	17.6	17.6	111.6	26.1556	25.362	23.5934	24.1774	Q8C7X2;Z4YJW0;A0A1Y7VP81	Q8C7X2;Z4YJW0	ER membrane protein complex subunit 1	Q8C7X2	sp|Q8C7X2|EMC1_MOUSE ER membrane protein complex subunit 1 OS=Mus musculus OX=10090 GN=Emc1 PE=1 SV=1;tr|Z4YJW0|Z4YJW0_MOUSE ER membrane protein complex subunit 1 OS=Mus musculus OX=10090 GN=Emc1 PE=1 SV=1
Wdr92	0.975337	cell death;cellular component organization;cellular metabolic process;cellular process;chromatin modification;chromatin organization;chromosome organization;death;histone modification;macromolecule metabolic process;macromolecule modification;metabolic process;one-carbon metabolic process;organelle organization;primary metabolic process;protein alkylation;protein metabolic process;protein modific…		binding;histone binding;methylated histone residue binding;protein binding		2	2	2	9.8	9.8	9.8	39.79	23.1074	21.9284	20.7605	21.6405	Q8BGF3	Q8BGF3	WD repeat-containing protein 92	Q8BGF3	sp|Q8BGF3|DAA10_MOUSE Dynein axonemal assembly factor 10 OS=Mus musculus OX=10090 GN=Dnaaf10 PE=1 SV=1
Gpatch4	0.969381	cell differentiation;cellular process;developmental process				12	12	12	41	41	41	46.553	27.101	26.081	24.7464	25.4174	Q3TFK5;A0A0A6YWB3	Q3TFK5;A0A0A6YWB3	G patch domain-containing protein 4	Q3TFK5	sp|Q3TFK5|GPTC4_MOUSE G patch domain-containing protein 4 OS=Mus musculus OX=10090 GN=Gpatch4 PE=1 SV=1;tr|A0A0A6YWB3|A0A0A6YWB3_MOUSE G patch domain-containing protein 4 (Fragment) OS=Mus musculus OX=10090 GN=Gpatch4 PE=1 SV=1
Srsf11	0.967095		cell part;nucleoplasm	binding;nucleotide binding		7	7	7	20	20	20	53.102	30.0436	29.1847	27.57	28.1473	Q3UIX4;F6RDI8;E9Q6E5;D3Z4B0;F6TN80;D6RE22;A0A0G2JEG1;F6X2U6	Q3UIX4;F6RDI8;E9Q6E5;D3Z4B0		Q3UIX4	tr|Q3UIX4|Q3UIX4_MOUSE Serine and arginine-rich-splicing factor 11 OS=Mus musculus OX=10090 GN=Srsf11 PE=1 SV=1;tr|F6RDI8|F6RDI8_MOUSE Serine and arginine-rich-splicing factor 11 (Fragment) OS=Mus musculus OX=10090 GN=Srsf11 PE=1 SV=1;tr|E9Q6E5|E9Q6E5_MOUS
Rab10	0.950767	anatomical structure morphogenesis;biological regulation;cell differentiation;cell junction organization;cell motility;cellular component assembly;cellular component morphogenesis;cellular component movement;cellular component organization;cellular localization;cellular membrane organization;cellular process;cytoskeleton organization;developmental process;endoplasmic reticulum organization;endoso…	cell part;cell projection;cilium;cytoplasm;cytoplasmic membrane-bounded vesicle;endosome;extracellular organelle;Golgi apparatus;intracellular membrane-bounded organelle;intracellular organelle;membrane;neuron projection;organelle;plasma membrane;vesicle	binding;catalytic activity;cytoskeletal protein binding;GDP binding;GTP binding;GTPase activity;guanyl nucleotide binding;guanyl ribonucleotide binding;hydrolase activity;hydrolase activity, acting on acid anhydrides;hydrolase activity, acting on acid anhydrides, in phosphorus-containing anhydrides;myosin binding;myosin V binding;nucleoside-triphosphatase activity;nucleotide binding;protein bindi…	Tight junction	7	6	6	40.5	40.5	40.5	22.541	27.0287	26.5411	23.4994	24.7081	P61027;Q9DD03;D3YUS4	P61027	Ras-related protein Rab-10	P61027	sp|P61027|RAB10_MOUSE Ras-related protein Rab-10 OS=Mus musculus OX=10090 GN=Rab10 PE=1 SV=1
Atp6v0a1	0.943659	biological regulation;biosynthetic process;cellular component assembly;cellular component organization;cellular homeostasis;cellular ion homeostasis;cellular macromolecular complex assembly;cellular metabolic process;cellular nitrogen compound metabolic process;cellular process;establishment of localization;heterocycle metabolic process;homeostatic process;hydrogen transport;ion transport;macromo…	cell part;cytoplasm;cytoplasmic membrane-bounded vesicle;extracellular organelle;Golgi apparatus;intracellular membrane-bounded organelle;intracellular organelle;macromolecular complex;membrane;nucleoplasm;organelle;plasma membrane;protein complex;proton-transporting two-sector ATPase complex;vesicle	active transmembrane transporter activity;ATPase activity;ATPase activity, coupled;ATPase activity, coupled to movement of substances;ATPase activity, coupled to transmembrane movement of ions;ATPase activity, coupled to transmembrane movement of substances;ATPase binding;binding;catalytic activity;cation transmembrane transporter activity;cation-transporting ATPase activity;enzyme binding;hydrog…	Collecting duct acid secretion;Epithelial cell signaling in Helicobacter pylori infection;ko05152;Lysosome;Oxidative phosphorylation;Phagosome;Rheumatoid arthritis;Vibrio cholerae infection	15	14	13	21	19.9	19	96.466	27.0889	26.5181	24.1291	24.7542	Q9Z1G4;K3W4T3;A2A599	Q9Z1G4;K3W4T3	V-type proton ATPase 116 kDa subunit a isoform 1;V-type proton ATPase subunit a	Q9Z1G4	sp|Q9Z1G4|VPP1_MOUSE V-type proton ATPase 116 kDa subunit a1 OS=Mus musculus OX=10090 GN=Atp6v0a1 PE=1 SV=3;tr|K3W4T3|K3W4T3_MOUSE V-type proton ATPase subunit a OS=Mus musculus OX=10090 GN=Atp6v0a1 PE=1 SV=1
Stt3b	0.929109	carbohydrate metabolic process;catabolic process;cellular metabolic process;cellular process;macromolecule metabolic process;macromolecule modification;metabolic process;peptidyl-amino acid modification;primary metabolic process;protein glycosylation;protein metabolic process;protein modification process;proteolysis;proteolysis involved in cellular protein catabolic process;response to chemical s…	cell part;endoplasmic reticulum;intracellular membrane-bounded organelle;intracellular organelle;macromolecular complex;membrane;organelle;protein complex	catalytic activity;dolichyl-diphosphooligosaccharide-protein glycotransferase activity;oligosaccharyl transferase activity;transferase activity;transferase activity, transferring glycosyl groups;transferase activity, transferring hexosyl groups	N-Glycan biosynthesis;Protein processing in endoplasmic reticulum;Various types of N-glycan biosynthesis	5	5	5	6	6	6	93.314	25.8169	24.2654	24.6905	23.5009	A0A0R4J0D3;Q3TDQ1	A0A0R4J0D3;Q3TDQ1	Dolichyl-diphosphooligosaccharide--protein glycosyltransferase subunit STT3B	A0A0R4J0D3	tr|A0A0R4J0D3|A0A0R4J0D3_MOUSE Dolichyl-diphosphooligosaccharide--protein glycotransferase OS=Mus musculus OX=10090 GN=Stt3b PE=1 SV=1;sp|Q3TDQ1|STT3B_MOUSE Dolichyl-diphosphooligosaccharide--protein glycosyltransferase subunit STT3B OS=Mus musculus OX=100
AU019823	0.926075					2	2	2	20.8	20.8	20.8	14.995	23.8345	22.9299	21.315	22.0555	D3YWF5;D3Z5E5;D3YU88;E9PUQ3	D3YWF5;D3Z5E5;D3YU88;E9PUQ3		D3YWF5	tr|D3YWF5|D3YWF5_MOUSE NKAP domain-containing 1 OS=Mus musculus OX=10090 GN=Nkapd1 PE=1 SV=1;tr|D3Z5E5|D3Z5E5_MOUSE NKAP domain-containing 1 (Fragment) OS=Mus musculus OX=10090 GN=Nkapd1 PE=1 SV=1;tr|D3YU88|D3YU88_MOUSE NKAP domain-containing 1 (Fragment)
Vps26b	0.925088	cellular process;endosome transport;establishment of localization;protein transport;transport;vesicle-mediated transport	cell part;endosome;intracellular membrane-bounded organelle;intracellular organelle;macromolecular complex;organelle;protein complex;retromer complex	protein transporter activity;substrate-specific transporter activity;transporter activity		4	4	4	16.7	16.7	16.7	39.124	25.8346	25.5	21.7509	23.0785	Q8C0E2	Q8C0E2	Vacuolar protein sorting-associated protein 26B	Q8C0E2	sp|Q8C0E2|VP26B_MOUSE Vacuolar protein sorting-associated protein 26B OS=Mus musculus OX=10090 GN=Vps26b PE=1 SV=1
Isoc1	0.924936		cell part;extracellular organelle;intracellular membrane-bounded organelle;intracellular organelle;microbody;organelle;peroxisome;vesicle	catalytic activity		3	3	3	12.8	12.8	12.8	32.032	27.2102	26.2341	25.2912	25.0723	Q91V64;A0A494B952	Q91V64;A0A494B952	Isochorismatase domain-containing protein 1	Q91V64	sp|Q91V64|ISOC1_MOUSE Isochorismatase domain-containing protein 1 OS=Mus musculus OX=10090 GN=Isoc1 PE=1 SV=1;tr|A0A494B952|A0A494B952_MOUSE Isochorismatase domain-containing protein 1 OS=Mus musculus OX=10090 GN=Isoc1 PE=1 SV=1
Eif2s3x;Eif2s3y	0.924784	cellular process;translational initiation	cell part;cytoplasm;extracellular organelle;organelle;vesicle	binding;catalytic activity;GTP binding;GTPase activity;guanyl nucleotide binding;guanyl ribonucleotide binding;hydrolase activity;hydrolase activity, acting on acid anhydrides;hydrolase activity, acting on acid anhydrides, in phosphorus-containing anhydrides;nucleic acid binding;nucleoside-triphosphatase activity;nucleotide binding;purine nucleotide binding;purine ribonucleoside triphosphate bind…	RNA transport	17	17	17	44.7	44.7	44.7	51.065	29.2997	28.5896	26.7907	27.0689	Q9Z0N1;Q9Z0N2;A2AAW9	Q9Z0N1;Q9Z0N2;A2AAW9	Eukaryotic translation initiation factor 2 subunit 3, X-linked;Eukaryotic translation initiation factor 2 subunit 3, Y-linked	Q9Z0N1	sp|Q9Z0N1|IF2G_MOUSE Eukaryotic translation initiation factor 2 subunit 3, X-linked OS=Mus musculus OX=10090 GN=Eif2s3x PE=1 SV=2;sp|Q9Z0N2|IF2H_MOUSE Eukaryotic translation initiation factor 2 subunit 3, Y-linked OS=Mus musculus OX=10090 GN=Eif2s3y PE=1 S
Mov10	0.92235	cellular metabolic process;cellular nitrogen compound metabolic process;cellular process;macromolecule metabolic process;metabolic process;mRNA metabolic process;mRNA processing;nitrogen compound metabolic process;nucleobase-containing compound metabolic process;primary metabolic process;RNA metabolic process;RNA processing	cell part;extracellular space;intracellular non-membrane-bounded organelle;intracellular organelle;macromolecular complex;organelle;ribonucleoprotein complex	adenyl nucleotide binding;adenyl ribonucleotide binding;ATP binding;binding;catalytic activity;helicase activity;hydrolase activity;hydrolase activity, acting on acid anhydrides;hydrolase activity, acting on acid anhydrides, in phosphorus-containing anhydrides;nucleoside-triphosphatase activity;nucleotide binding;purine nucleotide binding;purine ribonucleoside triphosphate binding;purine ribonucl…		2	2	2	3.4	3.4	3.4	113.6	23.5839	22.212	21.4348	22.2187	D3Z3E8;E9PW39;D3YVL0;P23249	D3Z3E8;E9PW39;D3YVL0;P23249	Putative helicase MOV-10	D3Z3E8	tr|D3Z3E8|D3Z3E8_MOUSE RNA helicase OS=Mus musculus OX=10090 GN=Mov10 PE=1 SV=1;tr|E9PW39|E9PW39_MOUSE RNA helicase OS=Mus musculus OX=10090 GN=Mov10 PE=1 SV=1;tr|D3YVL0|D3YVL0_MOUSE RNA helicase OS=Mus musculus OX=10090 GN=Mov10 PE=1 SV=2;sp|P23249|MOV10_
Tank	0.91976	biological regulation;cellular process;response to stimulus;signal transduction	cell part;cytoplasm	binding;cation binding;enzyme binding;ion binding;metal ion binding;protein binding;ubiquitin protein ligase binding	RIG-I-like receptor signaling pathway	3	3	3	7.5	7.5	7.5	47.018	21.432	20.5309	19.0366	19.5666	Q8C2D3;A2AR76;P70347;A2AR78	Q8C2D3;A2AR76;P70347;A2AR78	TRAF family member-associated NF-kappa-B activator	Q8C2D3	tr|Q8C2D3|Q8C2D3_MOUSE TRAF family member-associated NF-kappa-B activator OS=Mus musculus OX=10090 GN=Tank PE=1 SV=1;tr|A2AR76|A2AR76_MOUSE TRAF family member-associated NF-kappa-B activator OS=Mus musculus OX=10090 GN=Tank PE=1 SV=1;sp|P70347|TANK_MOUSE T
Cul1	0.919073	anatomical structure morphogenesis;catabolic process;cell death;cell proliferation;cellular metabolic process;cellular process;death;developmental process;macromolecule metabolic process;macromolecule modification;metabolic process;primary metabolic process;protein metabolic process;protein modification by small protein conjugation or removal;protein modification process;proteolysis;proteolysis i…	cell part;macromolecular complex;protein complex;ubiquitin ligase complex		Cell cycle;Cell cycle - yeast;Circadian rhythm - mammal;Oocyte meiosis;Protein processing in endoplasmic reticulum;TGF-beta signaling pathway;Ubiquitin mediated proteolysis;Wnt signaling pathway	9	9	9	14	14	14	89.69	25.2879	24.544	22.6626	23.2339	Q9WTX6;Q3TPM3	Q9WTX6;Q3TPM3	Cullin-1	Q9WTX6	sp|Q9WTX6|CUL1_MOUSE Cullin-1 OS=Mus musculus OX=10090 GN=Cul1 PE=1 SV=1;tr|Q3TPM3|Q3TPM3_MOUSE Cullin-1 (Fragment) OS=Mus musculus OX=10090 GN=Cul1 PE=1 SV=1
Pwp2	0.91831	cellular component assembly;cellular component organization;cellular macromolecular complex assembly;cellular metabolic process;cellular nitrogen compound metabolic process;cellular process;macromolecular complex assembly;macromolecule metabolic process;metabolic process;nitrogen compound metabolic process;nucleobase-containing compound metabolic process;primary metabolic process;ribonucleoprotei…	cell part;macromolecular complex;preribosome;protein complex;ribonucleoprotein complex	binding;nucleic acid binding;RNA binding;snoRNA binding	Ribosome biogenesis in eukaryotes	4	4	4	7.4	7.4	7.4	102.91	24.7764	23.9855	22.1904	22.8076	Q8BU03	Q8BU03	Periodic tryptophan protein 2 homolog	Q8BU03	sp|Q8BU03|PWP2_MOUSE Periodic tryptophan protein 2 homolog OS=Mus musculus OX=10090 GN=Pwp2 PE=1 SV=1
Trim56	0.904272	biological regulation;cellular metabolic process;cellular process;cytokine production;immune system process;macromolecule metabolic process;macromolecule modification;metabolic process;multicellular organismal process;multi-organism process;primary metabolic process;protein metabolic process;protein modification by small protein conjugation or removal;protein modification process;response to biot…	cell part;cytoplasm;intracellular	acid-amino acid ligase activity;binding;catalytic activity;cation binding;ion binding;ligase activity;ligase activity, forming carbon-nitrogen bonds;metal ion binding;small conjugating protein ligase activity;transition metal ion binding;ubiquitin-protein ligase activity;zinc ion binding		7	7	7	13.2	13.2	13.2	79.512	25.1102	24.065	22.9328	23.3457	Q80VI1;A0A0R4J0Q6;D3YVX5	Q80VI1;A0A0R4J0Q6;D3YVX5	E3 ubiquitin-protein ligase TRIM56	Q80VI1	sp|Q80VI1|TRI56_MOUSE E3 ubiquitin-protein ligase TRIM56 OS=Mus musculus OX=10090 GN=Trim56 PE=1 SV=1;tr|A0A0R4J0Q6|A0A0R4J0Q6_MOUSE E3 ubiquitin-protein ligase TRIM56 OS=Mus musculus OX=10090 GN=Trim56 PE=1 SV=1;tr|D3YVX5|D3YVX5_MOUSE E3 ubiquitin-protein
Slc7a5	0.903115	amine transport;amino acid transport;anatomical structure development;cell differentiation;cellular process;developmental process;establishment of localization;organic acid transport;transport	cell part;cytoplasm;cytosol;extracellular organelle;intracellular membrane-bounded organelle;intracellular non-membrane-bounded organelle;intracellular organelle;membrane;nucleolus;nucleus;organelle;plasma membrane;vesicle	active transmembrane transporter activity;amine transmembrane transporter activity;amino acid transmembrane transporter activity;antiporter activity;aromatic amino acid transmembrane transporter activity;carboxylic acid transmembrane transporter activity;L-amino acid transmembrane transporter activity;L-leucine transmembrane transporter activity;L-phenylalanine transmembrane transporter activity;…		4	4	3	7.2	7.2	5.9	55.872	25.9437	25.1892	23.2275	23.9725	Q9Z127	Q9Z127	Large neutral amino acids transporter small subunit 1	Q9Z127	sp|Q9Z127|LAT1_MOUSE Large neutral amino acids transporter small subunit 1 OS=Mus musculus OX=10090 GN=Slc7a5 PE=1 SV=2
Rbks	0.902575	alcohol metabolic process;carbohydrate metabolic process;catabolic process;cellular metabolic process;cellular process;heterocycle metabolic process;metabolic process;primary metabolic process;small molecule metabolic process	extracellular organelle;organelle;vesicle	adenyl nucleotide binding;adenyl ribonucleotide binding;ATP binding;binding;carbohydrate kinase activity;catalytic activity;kinase activity;nucleotide binding;phosphotransferase activity, alcohol group as acceptor;purine nucleotide binding;purine ribonucleoside triphosphate binding;purine ribonucleotide binding;ribokinase activity;ribonucleotide binding;transferase activity;transferase activity, …	Pentose phosphate pathway	3	3	3	11.1	11.1	11.1	34.119	23.625	22.8271	21.2393	21.5263	Q8R1Q9	Q8R1Q9	Ribokinase	Q8R1Q9	sp|Q8R1Q9|RBSK_MOUSE Ribokinase OS=Mus musculus OX=10090 GN=Rbks PE=1 SV=1
Dars	0.90134	amine metabolic process;cellular amino acid metabolic process;cellular ketone metabolic process;cellular metabolic process;cellular nitrogen compound metabolic process;cellular process;macromolecule metabolic process;metabolic process;nitrogen compound metabolic process;nucleobase-containing compound metabolic process;organic acid metabolic process;primary metabolic process;RNA metabolic process;…	cell part;cytoplasm;extracellular organelle;membrane;organelle;vesicle	adenyl nucleotide binding;adenyl ribonucleotide binding;aminoacyl-tRNA ligase activity;aspartate-tRNA ligase activity;ATP binding;binding;catalytic activity;ligase activity;ligase activity, forming aminoacyl-tRNA and related compounds;ligase activity, forming carbon-oxygen bonds;nucleotide binding;purine nucleotide binding;purine ribonucleoside triphosphate binding;purine ribonucleotide binding;r…	Aminoacyl-tRNA biosynthesis	22	22	22	47.5	47.5	47.5	57.147	29.4459	28.8103	26.6442	27.2145	Q922B2;Q8BJY7	Q922B2	Aspartate--tRNA ligase, cytoplasmic	Q922B2	sp|Q922B2|SYDC_MOUSE Aspartate--tRNA ligase, cytoplasmic OS=Mus musculus OX=10090 GN=Dars1 PE=1 SV=2
Mtus1	0.898711	biological regulation;cell cycle;cellular process;response to chemical stimulus;response to endogenous stimulus;response to stimulus	cell part;cytoplasm;extracellular space;Golgi apparatus;intracellular membrane-bounded organelle;intracellular organelle;membrane;mitochondrion;nucleus;organelle;plasma membrane			3	3	3	7	7	7	50.767	22.6793	21.5794	20.4984	21.0031	A0A0R4J0N9;A0A0R4J147;A0A0R4J1L9;Q5HZI1	A0A0R4J0N9;A0A0R4J147;A0A0R4J1L9;Q5HZI1	Microtubule-associated tumor suppressor 1 homolog	A0A0R4J0N9	tr|A0A0R4J0N9|A0A0R4J0N9_MOUSE Microtubule-associated tumor suppressor 1 homolog OS=Mus musculus OX=10090 GN=Mtus1 PE=1 SV=1;tr|A0A0R4J147|A0A0R4J147_MOUSE Microtubule-associated tumor suppressor 1 homolog OS=Mus musculus OX=10090 GN=Mtus1 PE=1 SV=1;tr|A0A
Atp1a1	0.891186	biological regulation;cellular homeostasis;cellular ion homeostasis;cellular metabolic process;cellular process;establishment of localization;homeostatic process;ion transport;metabolic process;phosphorus metabolic process;regulation of transport;response to abiotic stimulus;response to chemical stimulus;response to drug;response to endogenous stimulus;response to external stimulus;response to st…	cell part;cytoplasmic membrane-bounded vesicle;endoplasmic reticulum;endosome;extracellular organelle;Golgi apparatus;intracellular membrane-bounded organelle;intracellular organelle;macromolecular complex;membrane;organelle;plasma membrane;protein complex;vesicle	active transmembrane transporter activity;adenyl nucleotide binding;adenyl ribonucleotide binding;ADP binding;alkali metal ion binding;ATP binding;ATPase activity;ATPase activity, coupled;ATPase activity, coupled to movement of substances;ATPase activity, coupled to transmembrane movement of ions;ATPase activity, coupled to transmembrane movement of ions, phosphorylative mechanism;ATPase activity…	Aldosterone-regulated sodium reabsorption;Bile secretion;Carbohydrate digestion and absorption;Cardiac muscle contraction;Endocrine and other factor-regulated calcium reabsorption;Gastric acid secretion;Mineral absorption;Pancreatic secretion;Protein digestion and absorption;Proximal tubule bicarbonate reclamation;Salivary secretion	32	32	23	36.6	36.6	25.8	112.98	31.8514	31.0184	29.1638	30.0324	Q8VDN2	Q8VDN2	Sodium/potassium-transporting ATPase subunit alpha-1	Q8VDN2	sp|Q8VDN2|AT1A1_MOUSE Sodium/potassium-transporting ATPase subunit alpha-1 OS=Mus musculus OX=10090 GN=Atp1a1 PE=1 SV=1
Sacm1l	0.889551	cellular lipid metabolic process;cellular metabolic process;cellular process;lipid metabolic process;metabolic process;phosphorus metabolic process;primary metabolic process	cell part;Golgi apparatus;intracellular membrane-bounded organelle;intracellular organelle;macromolecular complex;membrane;organelle;protein complex;receptor complex	catalytic activity;hydrolase activity;hydrolase activity, acting on ester bonds;inositol or phosphatidylinositol phosphatase activity;lipid phosphatase activity;phosphatase activity;phosphatidylinositol bisphosphate phosphatase activity;phosphatidylinositol monophosphate phosphatase activity;phosphatidylinositol-3-phosphatase activity;phosphatidylinositol-4-phosphate phosphatase activity;phosphor…		3	3	3	6.9	6.9	6.9	69.372	26.9355	26.1376	24.4612	24.9058	A0A5F8MPK9;Q9EP69	A0A5F8MPK9;Q9EP69	Phosphatidylinositide phosphatase SAC1	A0A5F8MPK9	tr|A0A5F8MPK9|A0A5F8MPK9_MOUSE Phosphatidylinositol-3-phosphatase SAC1 OS=Mus musculus OX=10090 GN=Sacm1l PE=1 SV=1;sp|Q9EP69|SAC1_MOUSE Phosphatidylinositol-3-phosphatase SAC1 OS=Mus musculus OX=10090 GN=Sacm1l PE=1 SV=1
BC017643	0.886589		cell part			4	4	4	26.2	26.2	26.2	20.921	25.087	24.3241	22.8132	22.793	Q3TYS2;A0A0A0MQK0;X1WI15	Q3TYS2;A0A0A0MQK0;X1WI15	Uncharacterized protein C17orf62 homolog	Q3TYS2	sp|Q3TYS2|CYBC1_MOUSE Cytochrome b-245 chaperone 1 OS=Mus musculus OX=10090 GN=Cybc1 PE=1 SV=2;tr|A0A0A0MQK0|A0A0A0MQK0_MOUSE Essential for reactive oxygen species protein (Fragment) OS=Mus musculus OX=10090 GN=Cybc1 PE=1 SV=1;tr|X1WI15|X1WI15_MOUSE Essent
Hsbp1	0.879314	cell differentiation;cellular process;developmental process;multicellular organismal process;muscle contraction	cell part;cytoskeleton;intracellular membrane-bounded organelle;intracellular non-membrane-bounded organelle;intracellular organelle;nucleus;organelle			1	1	1	32.9	32.9	32.9	8.6107	23.7264	22.2531	21.5031	22.4943	Q9CQZ1	Q9CQZ1	Heat shock factor-binding protein 1	Q9CQZ1	sp|Q9CQZ1|HSBP1_MOUSE Heat shock factor-binding protein 1 OS=Mus musculus OX=10090 GN=Hsbp1 PE=1 SV=1
Ubr1	0.87578	biological regulation;catabolic process;cellular metabolic process;cellular process;macromolecule metabolic process;metabolic process;primary metabolic process;protein metabolic process;proteolysis;proteolysis involved in cellular protein catabolic process;response to chemical stimulus;response to endogenous stimulus;response to stimulus	cell part;cytoplasm;cytosol;macromolecular complex;proteasome complex;protein complex;ubiquitin ligase complex	acid-amino acid ligase activity;amine binding;amino acid binding;binding;carboxylic acid binding;catalytic activity;cation binding;ion binding;leucine binding;ligase activity;ligase activity, forming carbon-nitrogen bonds;metal ion binding;small conjugating protein ligase activity;transition metal ion binding;ubiquitin-protein ligase activity;zinc ion binding		3	3	3	2.6	2.6	2.6	200.24	21.6392	20.475	19.3764	20.1057	O70481	O70481	E3 ubiquitin-protein ligase UBR1	O70481	sp|O70481|UBR1_MOUSE E3 ubiquitin-protein ligase UBR1 OS=Mus musculus OX=10090 GN=Ubr1 PE=1 SV=2
Cpne3	0.872395	cellular metabolic process;cellular process;macromolecule metabolic process;macromolecule modification;metabolic process;phosphorus metabolic process;primary metabolic process;protein metabolic process;protein modification process;protein phosphorylation;response to chemical stimulus;response to stimulus	cell part;cytoplasm;cytosol;extracellular organelle;intracellular membrane-bounded organelle;intracellular organelle;membrane;nucleus;organelle;plasma membrane;vesicle	catalytic activity;kinase activity;phosphotransferase activity, alcohol group as acceptor;protein kinase activity;protein serine/threonine kinase activity;transferase activity;transferase activity, transferring phosphorus-containing groups		8	7	6	23.1	21.4	19.7	59.584	26.9167	25.9244	24.6031	25.1615	Q8BT60;Q9D6C8;A0A0R4J1D0;P59108;Q8BLR2;Q0VE82	Q8BT60	Copine-3	Q8BT60	sp|Q8BT60|CPNE3_MOUSE Copine-3 OS=Mus musculus OX=10090 GN=Cpne3 PE=1 SV=2
Smu1	0.86758		cell part;cytoplasm;intracellular membrane-bounded organelle;intracellular organelle;nucleus;organelle			4	4	4	9.9	9.9	9.9	57.543	24.5393	23.6673	22.0281	22.6932	Q3UKJ7	Q3UKJ7	WD40 repeat-containing protein SMU1;WD40 repeat-containing protein SMU1, N-terminally processed	Q3UKJ7	sp|Q3UKJ7|SMU1_MOUSE WD40 repeat-containing protein SMU1 OS=Mus musculus OX=10090 GN=Smu1 PE=2 SV=2
Sec23a	0.865048	cellular process;establishment of localization;Golgi vesicle transport;protein transport;transport;vesicle-mediated transport	cell part;cytoplasmic membrane-bounded vesicle;intracellular membrane-bounded organelle;intracellular organelle;macromolecular complex;membrane;organelle;protein complex;vesicle	binding;cation binding;ion binding;metal ion binding;transition metal ion binding;zinc ion binding	Protein processing in endoplasmic reticulum	4	2	2	8.6	5.3	5.3	82.955	22.695	21.5507	20.6375	20.993	E9Q1S3;Q01405	E9Q1S3;Q01405	Protein transport protein Sec23A	E9Q1S3	tr|E9Q1S3|E9Q1S3_MOUSE Protein transport protein SEC23 OS=Mus musculus OX=10090 GN=Sec23a PE=1 SV=1;sp|Q01405|SC23A_MOUSE Protein transport protein Sec23A OS=Mus musculus OX=10090 GN=Sec23a PE=1 SV=2
Rab21	0.861717	biological regulation;cellular process;establishment of localization;metabolic process;protein transport;regulation of transport;response to stimulus;signal transduction;transport	cell part;cell projection;endosome;extracellular organelle;intracellular membrane-bounded organelle;intracellular organelle;membrane;neuron projection;organelle;vesicle	binding;catalytic activity;GDP binding;GTP binding;GTPase activity;guanyl nucleotide binding;guanyl ribonucleotide binding;hydrolase activity;hydrolase activity, acting on acid anhydrides;hydrolase activity, acting on acid anhydrides, in phosphorus-containing anhydrides;nucleoside-triphosphatase activity;nucleotide binding;purine nucleotide binding;purine ribonucleoside triphosphate binding;purin…		2	2	2	9	9	9	24.106	26.5806	25.1663	23.623	25.5693	P35282	P35282	Ras-related protein Rab-21	P35282	sp|P35282|RAB21_MOUSE Ras-related protein Rab-21 OS=Mus musculus OX=10090 GN=Rab21 PE=1 SV=4
Luc7l3	0.859254	cellular component assembly;cellular component organization;cellular macromolecular complex assembly;cellular metabolic process;cellular nitrogen compound metabolic process;cellular process;macromolecular complex assembly;macromolecule metabolic process;metabolic process;nitrogen compound metabolic process;nucleobase-containing compound metabolic process;primary metabolic process;ribonucleoprotei…	cell part;intracellular membrane-bounded organelle;intracellular organelle;macromolecular complex;nucleoplasm;nucleus;organelle;ribonucleoprotein complex;small nuclear ribonucleoprotein complex	binding;DNA binding;mRNA binding;nucleic acid binding;RNA binding		9	9	9	28.5	28.5	28.5	51.45	28.2343	27.5107	25.4535	26.2281	Q5SUF2	Q5SUF2	Luc7-like protein 3	Q5SUF2	sp|Q5SUF2|LC7L3_MOUSE Luc7-like protein 3 OS=Mus musculus OX=10090 GN=Luc7l3 PE=1 SV=1
Cd84	0.857264		cell part;extracellular organelle;organelle;vesicle	receptor activity		12	1	1	32.9	3	3	37.273	21.0311	19.1766	19.1861	19.8635	E9Q9E8	E9Q9E8		E9Q9E8	tr|E9Q9E8|E9Q9E8_MOUSE SLAM family member 5 OS=Mus musculus OX=10090 GN=Cd84 PE=1 SV=1
Prmt5	0.856946	biological regulation;biosynthetic process;cell activation;cellular component assembly;cellular component organization;cellular macromolecular complex assembly;cellular metabolic process;cellular nitrogen compound metabolic process;cellular process;chromatin modification;chromatin organization;chromosome organization;histone modification;macromolecular complex assembly;macromolecule metabolic pro…	cell part;cytoplasm;cytosol;intracellular membrane-bounded organelle;intracellular organelle;macromolecular complex;nucleus;organelle;protein complex	arginine N-methyltransferase activity;binding;catalytic activity;chromatin binding;core promoter binding;core promoter sequence-specific DNA binding;DNA binding;histone methyltransferase activity;histone-arginine N-methyltransferase activity;methyltransferase activity;N-methyltransferase activity;nucleic acid binding;protein binding;protein binding transcription factor activity;protein dimerizati…	Cell cycle - yeast;RNA transport	7	7	7	12.7	12.7	12.7	72.737	24.9962	24.2923	22.6221	22.6243	A0A0R4J049;Q8CIG8;F6QQQ6	A0A0R4J049;Q8CIG8	Protein arginine N-methyltransferase 5	A0A0R4J049	tr|A0A0R4J049|A0A0R4J049_MOUSE Protein arginine N-methyltransferase 5 OS=Mus musculus OX=10090 GN=Prmt5 PE=1 SV=1;sp|Q8CIG8|ANM5_MOUSE Protein arginine N-methyltransferase 5 OS=Mus musculus OX=10090 GN=Prmt5 PE=1 SV=3
Abcg1	0.853756	alcohol metabolic process;biological regulation;catabolic process;cellular component organization;cellular metabolic process;cellular process;establishment of localization;homeostatic process;lipid metabolic process;lipid transport;macromolecule metabolic process;metabolic process;multicellular organismal process;primary metabolic process;protein transport;regulation of transport;response to chem…	cell part;endosome;Golgi apparatus;intracellular membrane-bounded organelle;intracellular organelle;membrane;mitochondrion;nucleoplasm;organelle;plasma membrane	active transmembrane transporter activity;adenyl nucleotide binding;adenyl ribonucleotide binding;ADP binding;ATP binding;ATPase activity;ATPase activity, coupled;ATPase activity, coupled to movement of substances;ATPase activity, coupled to transmembrane movement of substances;binding;catalytic activity;cholesterol transporter activity;glycoprotein transporter activity;hydrolase activity;hydrola…	ABC transporters	4	4	4	8.6	8.6	8.6	74.032	27.9502	26.9779	26.0792	25.7454	Q64343;A0A494B9K1;A0A494BA50;A0A494B9N8	Q64343	ATP-binding cassette sub-family G member 1	Q64343	sp|Q64343|ABCG1_MOUSE ATP-binding cassette sub-family G member 1 OS=Mus musculus OX=10090 GN=Abcg1 PE=1 SV=1
Gpr137b	0.852398		cell part;membrane			5	5	5	16.5	16.5	16.5	45.112	26.4177	25.3348	24.5739	24.4137	A0A1Y7VLJ5;A0A0R4J022;Q8BNQ3	A0A1Y7VLJ5;A0A0R4J022;Q8BNQ3	Integral membrane protein GPR137B	A0A1Y7VLJ5	tr|A0A1Y7VLJ5|A0A1Y7VLJ5_MOUSE Integral membrane protein GPR137B OS=Mus musculus OX=10090 GN=Gpr137b PE=1 SV=1;tr|A0A0R4J022|A0A0R4J022_MOUSE Integral membrane protein GPR137B OS=Mus musculus OX=10090 GN=Gpr137b PE=1 SV=1;sp|Q8BNQ3|G137B_MOUSE Integral mem
Cul2	0.850719	catabolic process;cellular metabolic process;cellular process;macromolecule metabolic process;macromolecule modification;metabolic process;primary metabolic process;protein catabolic process;protein metabolic process;protein modification by small protein conjugation or removal;protein modification process	cell part;intracellular non-membrane-bounded organelle;intracellular organelle;macromolecular complex;nucleolus;nucleoplasm;organelle;protein complex;ubiquitin ligase complex	binding;enzyme binding;protein binding;ubiquitin protein ligase binding	Pathways in cancer;Renal cell carcinoma;Ubiquitin mediated proteolysis	12	12	12	22.6	22.6	22.6	86.876	26.1747	25.4217	23.7056	24.0293	Q9D4H8;E0CYT5;A0A3Q4EBZ1;H7BX52;A0A3Q4EI83	Q9D4H8;E0CYT5	Cullin-2	Q9D4H8	sp|Q9D4H8|CUL2_MOUSE Cullin-2 OS=Mus musculus OX=10090 GN=Cul2 PE=1 SV=2;tr|E0CYT5|E0CYT5_MOUSE Cullin-2 (Fragment) OS=Mus musculus OX=10090 GN=Cul2 PE=1 SV=1
Slc7a6	0.846955	amine transport;amino acid transport;cellular process;establishment of localization;organic acid transport;transmembrane transport;transport	cell part	active transmembrane transporter activity;amine transmembrane transporter activity;amino acid transmembrane transporter activity;antiporter activity;carboxylic acid transmembrane transporter activity;L-amino acid transmembrane transporter activity;organic acid transmembrane transporter activity;secondary active transmembrane transporter activity;substrate-specific transmembrane transporter activi…		3	2	2	6.4	5	5	56.77	22.0627	21.1439	19.463	20.3547	Q8BGK6;A0A1D5RMA4;A0A1D5RMI7;A0A1D5RM43	Q8BGK6	Y+L amino acid transporter 2	Q8BGK6	sp|Q8BGK6|YLAT2_MOUSE Y+L amino acid transporter 2 OS=Mus musculus OX=10090 GN=Slc7a6 PE=1 SV=1
Tm9sf1	0.838911	autophagy;catabolic process;cellular metabolic process;cellular process;metabolic process	cell part;intracellular organelle;membrane;organelle;vesicle			4	4	4	12.4	12.4	12.4	54.87	23.4289	22.8002	20.9881	20.8644	D3YWH4;D3Z6X7;Q9DBU0;D6RGM8;D3YYW1;D3Z279	D3YWH4;D3Z6X7;Q9DBU0;D6RGM8;D3YYW1;D3Z279	Transmembrane 9 superfamily member 1	D3YWH4	tr|D3YWH4|D3YWH4_MOUSE Transmembrane 9 superfamily member (Fragment) OS=Mus musculus OX=10090 GN=Tm9sf1 PE=1 SV=1;tr|D3Z6X7|D3Z6X7_MOUSE Transmembrane 9 superfamily member OS=Mus musculus OX=10090 GN=Tm9sf1 PE=1 SV=1;sp|Q9DBU0|TM9S1_MOUSE Transmembrane 9 s
Slc2a8	0.838669	alcohol metabolic process;biological regulation;carbohydrate metabolic process;carbohydrate transport;cellular metabolic process;cellular process;establishment of localization;hydrogen transport;ion transport;metabolic process;primary metabolic process;response to chemical stimulus;response to endogenous stimulus;response to stimulus;response to stress;signal transduction;small molecule metabolic…	cell part;cytoplasmic membrane-bounded vesicle;intracellular membrane-bounded organelle;intracellular organelle;membrane;organelle;vesicle	active transmembrane transporter activity;binding;carbohydrate binding;carbohydrate transmembrane transporter activity;cation transmembrane transporter activity;cation:sugar symporter activity;fructose transmembrane transporter activity;fructose uniporter activity;galactose transmembrane transporter activity;glucose binding;glucose transmembrane transporter activity;hexose transmembrane transport…		1	1	1	5.5	5.5	5.5	31.489	22.1642	21.1053	19.7828	20.5562	Q2TK27;Q2TK26;Q9JIF3	Q2TK27;Q2TK26;Q9JIF3	Solute carrier family 2, facilitated glucose transporter member 8	Q2TK27	tr|Q2TK27|Q2TK27_MOUSE Intestinal GLUT8 transporter MSP1 OS=Mus musculus OX=10090 GN=Slc2a8 PE=1 SV=1;tr|Q2TK26|Q2TK26_MOUSE Intestinal GLUT8 transporter MSP2 OS=Mus musculus OX=10090 GN=Slc2a8 PE=1 SV=1;sp|Q9JIF3|GTR8_MOUSE Solute carrier family 2, facili
Cpsf1	0.834792	cellular metabolic process;cellular nitrogen compound metabolic process;cellular process;macromolecule metabolic process;metabolic process;mRNA metabolic process;mRNA processing;nitrogen compound metabolic process;nucleobase-containing compound metabolic process;primary metabolic process;RNA metabolic process;RNA processing	cell part;macromolecular complex;mRNA cleavage factor complex;protein complex	binding;mRNA 3'-UTR binding;mRNA binding;nucleic acid binding;RNA binding	mRNA surveillance pathway	6	6	6	4.2	4.2	4.2	160.82	24.8214	23.9097	22.6371	22.8123	Q9EPU4;A0A2R8VK76;A0A2R8VI46	Q9EPU4;A0A2R8VK76	Cleavage and polyadenylation specificity factor subunit 1	Q9EPU4	sp|Q9EPU4|CPSF1_MOUSE Cleavage and polyadenylation specificity factor subunit 1 OS=Mus musculus OX=10090 GN=Cpsf1 PE=1 SV=1;tr|A0A2R8VK76|A0A2R8VK76_MOUSE Cleavage and polyadenylation-specificity factor subunit 1 OS=Mus musculus OX=10090 GN=Cpsf1 PE=1 SV=1
Slc15a3	0.833011	establishment of localization;peptide transport;protein transport;transport	cell part;intracellular membrane-bounded organelle;intracellular organelle;membrane;organelle	active transmembrane transporter activity;secondary active transmembrane transporter activity;symporter activity;transmembrane transporter activity;transporter activity		2	2	2	5.5	5.5	5.5	64.05	23.1534	21.4153	21.4751	21.7866	Q8BPX9	Q8BPX9	Solute carrier family 15 member 3	Q8BPX9	sp|Q8BPX9|S15A3_MOUSE Solute carrier family 15 member 3 OS=Mus musculus OX=10090 GN=Slc15a3 PE=1 SV=1
Hdac6	0.831148	autophagy;biological regulation;biosynthetic process;catabolic process;cell communication;cellular component assembly;cellular component disassembly;cellular component organization;cellular localization;cellular metabolic process;cellular nitrogen compound metabolic process;cellular process;chromatin modification;chromatin organization;chromosome organization;establishment of localization;histone…	cell leading edge;cell part;cell projection;chromatin remodeling complex;cytoplasm;cytosol;intracellular membrane-bounded organelle;intracellular organelle;macromolecular complex;neuron projection;nucleoplasm;nucleus;organelle;protein complex	alpha-tubulin binding;beta-catenin binding;beta-tubulin binding;binding;catalytic activity;cation binding;core promoter binding;cytoskeletal protein binding;deacetylase activity;DNA binding;dynein complex binding;enzyme binding;heat shock protein binding;histone deacetylase activity;histone deacetylase activity (H3-K14 specific);histone deacetylase activity (H3-K9 specific);histone deacetylase bi…		2	2	2	2.3	2.3	2.3	125.79	22.1994	21.384	19.75	20.1918	Q9Z2V5;A0A1B0GX25;B1AUA8	Q9Z2V5;A0A1B0GX25;B1AUA8	Histone deacetylase 6	Q9Z2V5	sp|Q9Z2V5|HDAC6_MOUSE Histone deacetylase 6 OS=Mus musculus OX=10090 GN=Hdac6 PE=1 SV=3;tr|A0A1B0GX25|A0A1B0GX25_MOUSE Histone deacetylase 6 (Fragment) OS=Mus musculus OX=10090 GN=Hdac6 PE=1 SV=1;tr|B1AUA8|B1AUA8_MOUSE Histone deacetylase 6 (Fragment) OS=M
Sf3b3	0.826193	biological regulation;cellular metabolic process;cellular nitrogen compound metabolic process;cellular process;macromolecule metabolic process;metabolic process;mRNA metabolic process;mRNA processing;nitrogen compound metabolic process;nucleobase-containing compound metabolic process;primary metabolic process;RNA metabolic process;RNA processing;RNA splicing	cell part;intracellular membrane-bounded organelle;intracellular organelle;macromolecular complex;nucleus;organelle;ribonucleoprotein complex;spliceosomal complex	binding;nucleic acid binding;RNA binding	Spliceosome	14	14	14	15	15	15	135.55	28.0537	27.2035	25.6786	26.068	Q921M3	Q921M3	Splicing factor 3B subunit 3	Q921M3	sp|Q921M3|SF3B3_MOUSE Splicing factor 3B subunit 3 OS=Mus musculus OX=10090 GN=Sf3b3 PE=1 SV=1
Atp1a3	0.819423	behavior;biological regulation;cellular homeostasis;cellular ion homeostasis;cellular process;establishment of localization;homeostatic process;hydrogen transport;ion transport;locomotion;multicellular organismal process;muscle contraction;neurological system process;neurotransmitter transport;regulation of transport;response to abiotic stimulus;response to chemical stimulus;response to drug;resp…	cell part;cell projection;cytoplasm;endoplasmic reticulum;endosome;extracellular space;Golgi apparatus;intracellular membrane-bounded organelle;intracellular organelle;macromolecular complex;membrane;neuron projection;nucleus;organelle;plasma membrane;protein complex;synapse;vesicle	active transmembrane transporter activity;adenyl nucleotide binding;adenyl ribonucleotide binding;ATP binding;ATPase activity;ATPase activity, coupled;ATPase activity, coupled to movement of substances;ATPase activity, coupled to transmembrane movement of ions;ATPase activity, coupled to transmembrane movement of ions, phosphorylative mechanism;ATPase activity, coupled to transmembrane movement o…	Aldosterone-regulated sodium reabsorption;Bile secretion;Carbohydrate digestion and absorption;Cardiac muscle contraction;Collecting duct acid secretion;Endocrine and other factor-regulated calcium reabsorption;Gastric acid secretion;Mineral absorption;Oxidative phosphorylation;Pancreatic secretion;Protein digestion and absorption;Proximal tubule bicarbonate reclamation;Salivary secretion	30	21	20	37.4	26.7	25.6	112.99	29.7661	28.9354	27.3897	27.7376	A0A0G2JGX4;Q8VCE0;Q6PIC6;D3YYN7;Q6PIE5;Q9Z1W8;Q91WH7;E9QNX7;Q64436	A0A0G2JGX4;Q8VCE0;Q6PIC6	Sodium/potassium-transporting ATPase subunit alpha-3	A0A0G2JGX4	tr|A0A0G2JGX4|A0A0G2JGX4_MOUSE Sodium/potassium-transporting ATPase subunit alpha OS=Mus musculus OX=10090 GN=Atp1a3 PE=1 SV=1;tr|Q8VCE0|Q8VCE0_MOUSE Sodium/potassium-transporting ATPase subunit alpha OS=Mus musculus OX=10090 GN=Atp1a3 PE=1 SV=1;sp|Q6PIC6|
Prpf38b	0.817623	cellular metabolic process;cellular nitrogen compound metabolic process;cellular process;macromolecule metabolic process;metabolic process;mRNA metabolic process;mRNA processing;nitrogen compound metabolic process;nucleobase-containing compound metabolic process;primary metabolic process;RNA metabolic process;RNA processing;RNA splicing	cell part;macromolecular complex;ribonucleoprotein complex;spliceosomal complex		Spliceosome	9	9	9	15.5	15.5	15.5	63.752	28.2084	27.2419	26.0874	26.2561	Q80SY5;A0A0G2JGW4;A0A0G2JEW4	Q80SY5	Pre-mRNA-splicing factor 38B	Q80SY5	sp|Q80SY5|PR38B_MOUSE Pre-mRNA-splicing factor 38B OS=Mus musculus OX=10090 GN=Prpf38b PE=1 SV=1
Cers2	0.816149	biosynthetic process;cellular lipid metabolic process;cellular metabolic process;cellular process;lipid metabolic process;metabolic process;primary metabolic process	cell part;endoplasmic reticulum;intracellular membrane-bounded organelle;intracellular organelle;membrane;organelle	binding;catalytic activity;DNA binding;N-acyltransferase activity;nucleic acid binding;sphingosine N-acyltransferase activity;transferase activity;transferase activity, transferring acyl groups;transferase activity, transferring acyl groups other than amino-acyl groups		4	4	4	12.6	12.6	12.6	45.024	25.472	24.4691	23.3588	23.5826	Q924Z4;D3Z4M2;D3YTM0;D3Z0Z2	Q924Z4;D3Z4M2;D3YTM0;D3Z0Z2	Ceramide synthase 2	Q924Z4	sp|Q924Z4|CERS2_MOUSE Ceramide synthase 2 OS=Mus musculus OX=10090 GN=Cers2 PE=1 SV=1;tr|D3Z4M2|D3Z4M2_MOUSE Ceramide synthase 2 (Fragment) OS=Mus musculus OX=10090 GN=Cers2 PE=1 SV=1;tr|D3YTM0|D3YTM0_MOUSE Ceramide synthase 2 (Fragment) OS=Mus musculus OX
Fam45a	0.815329					3	3	3	10.6	10.6	10.6	40.42	22.7047	21.8166	20.3845	20.7582	Q9D8N2;Q3TH34;D6RIQ6	Q9D8N2;Q3TH34	Protein FAM45A	Q9D8N2	sp|Q9D8N2|DEN10_MOUSE DENN domain-containing protein 10 OS=Mus musculus OX=10090 GN=Dennd10 PE=1 SV=2;tr|Q3TH34|Q3TH34_MOUSE DENN domain-containing protein 10 OS=Mus musculus OX=10090 GN=Dennd10 PE=1 SV=1
Utp15	0.814263	biological regulation;cellular metabolic process;cellular nitrogen compound metabolic process;cellular process;macromolecule metabolic process;metabolic process;nitrogen compound metabolic process;nucleobase-containing compound metabolic process;primary metabolic process;RNA metabolic process;RNA processing;rRNA processing	cell part;cytoplasm;intracellular membrane-bounded organelle;intracellular non-membrane-bounded organelle;intracellular organelle;macromolecular complex;nucleolus;nucleus;organelle;preribosome;protein complex;ribonucleoprotein complex	binding;nucleic acid binding;RNA binding;snoRNA binding	Ribosome biogenesis in eukaryotes	4	4	4	11.4	11.4	11.4	59.374	24.1827	23.5128	21.5379	21.9416	Q8C7V3	Q8C7V3	U3 small nucleolar RNA-associated protein 15 homolog	Q8C7V3	sp|Q8C7V3|UTP15_MOUSE U3 small nucleolar RNA-associated protein 15 homolog OS=Mus musculus OX=10090 GN=Utp15 PE=1 SV=1
Emg1	0.810731	anatomical structure development;cellular component organization;cellular metabolic process;cellular nitrogen compound metabolic process;cellular process;developmental process;macromolecule metabolic process;macromolecule modification;metabolic process;nitrogen compound metabolic process;nucleobase-containing compound metabolic process;nucleus organization;one-carbon metabolic process;organelle o…	cell part;intracellular non-membrane-bounded organelle;intracellular organelle;macromolecular complex;nucleolus;organelle;preribosome;ribonucleoprotein complex	binding;catalytic activity;methyltransferase activity;nucleic acid binding;RNA binding;RNA methyltransferase activity;rRNA (pseudouridine) methyltransferase activity;rRNA binding;rRNA methyltransferase activity;S-adenosylmethionine-dependent methyltransferase activity;transferase activity;transferase activity, transferring one-carbon groups	Ribosome biogenesis in eukaryotes	2	2	2	14.3	14.3	14.3	26.974	21.5097	20.5908	18.8718	19.8221	O35130;A0A0N4SUL6	O35130;A0A0N4SUL6	Ribosomal RNA small subunit methyltransferase NEP1	O35130	sp|O35130|NEP1_MOUSE Ribosomal RNA small subunit methyltransferase NEP1 OS=Mus musculus OX=10090 GN=Emg1 PE=1 SV=1;tr|A0A0N4SUL6|A0A0N4SUL6_MOUSE Ribosomal RNA small subunit methyltransferase NEP1 (Fragment) OS=Mus musculus OX=10090 GN=Emg1 PE=1 SV=1
Msl1	0.810155	cellular component organization;cellular metabolic process;cellular process;chromatin modification;chromatin organization;chromosome organization;histone modification;macromolecule metabolic process;macromolecule modification;metabolic process;organelle organization;peptidyl-amino acid modification;primary metabolic process;protein acylation;protein metabolic process;protein modification process	cell part;macromolecular complex;nucleoplasm;protein complex			2	2	2	6.3	6.3	6.3	67.319	23.1358	22.2648	20.8497	21.1253	Q6PDM1	Q6PDM1	Male-specific lethal 1 homolog	Q6PDM1	sp|Q6PDM1|MSL1_MOUSE Male-specific lethal 1 homolog OS=Mus musculus OX=10090 GN=Msl1 PE=1 SV=1
Vmp1	0.807849	autophagy;biological adhesion;biological regulation;catabolic process;cell adhesion;cell junction organization;cellular component assembly;cellular component organization;cellular metabolic process;cellular process;endoplasmic reticulum organization;establishment of localization;exocytosis;Golgi organization;metabolic process;organelle organization;secretion;transport;vesicle-mediated transport	cell part;endoplasmic reticulum;intracellular membrane-bounded organelle;intracellular organelle;membrane;organelle;plasma membrane			2	2	2	32.9	32.9	32.9	8.3123	24.1167	23.1396	21.6631	22.4244	Q5SXR2;Q99KU0	Q5SXR2;Q99KU0	Vacuole membrane protein 1	Q5SXR2	tr|Q5SXR2|Q5SXR2_MOUSE Vacuole membrane protein 1 (Fragment) OS=Mus musculus OX=10090 GN=Vmp1 PE=1 SV=1;sp|Q99KU0|VMP1_MOUSE Vacuole membrane protein 1 OS=Mus musculus OX=10090 GN=Vmp1 PE=1 SV=2
Sec61a1;Sec61a2	0.80653	cell growth;cellular component organization;cellular process;endoplasmic reticulum organization;establishment of localization;growth;organelle organization;protein targeting;protein transport;response to chemical stimulus;response to stimulus;transport	cell part;endoplasmic reticulum;intracellular membrane-bounded organelle;intracellular organelle;membrane;organelle	binding;ribonucleoprotein binding;ribosome binding	Phagosome;Protein export;Protein processing in endoplasmic reticulum;Vibrio cholerae infection	2	2	2	4	4	4	52.264	23.8588	23.383	20.7687	21.2459	P61620;A2ATT9;Q9CYJ6;Q9JLR1	P61620;A2ATT9;Q9CYJ6;Q9JLR1	Protein transport protein Sec61 subunit alpha isoform 1;Protein transport protein Sec61 subunit alpha isoform 2	P61620	sp|P61620|S61A1_MOUSE Protein transport protein Sec61 subunit alpha isoform 1 OS=Mus musculus OX=10090 GN=Sec61a1 PE=1 SV=2;tr|A2ATT9|A2ATT9_MOUSE Protein transport protein Sec61 subunit alpha isoform 2 OS=Mus musculus OX=10090 GN=Sec61a2 PE=1 SV=1;tr|Q9CY
Ptrh1	0.805458	metabolic process	cell part;intracellular membrane-bounded organelle;intracellular organelle;mitochondrion;organelle	aminoacyl-tRNA hydrolase activity;carboxylic ester hydrolase activity;catalytic activity;hydrolase activity;hydrolase activity, acting on ester bonds		2	2	2	11.8	11.8	11.8	22.16	24.6165	23.6878	22.0016	22.9333	Q8BW00	Q8BW00	Probable peptidyl-tRNA hydrolase	Q8BW00	sp|Q8BW00|PTH_MOUSE Probable peptidyl-tRNA hydrolase OS=Mus musculus OX=10090 GN=Ptrh1 PE=2 SV=1
Setmar	0.804962	biological regulation;catabolic process;cell proliferation;cellular component organization;cellular metabolic process;cellular nitrogen compound metabolic process;cellular process;chromatin modification;chromatin organization;chromosome organization;DNA metabolic process;DNA repair;histone modification;macromolecule metabolic process;macromolecule modification;metabolic process;nitrogen compound …	cell part;chromosome;intracellular membrane-bounded organelle;intracellular non-membrane-bounded organelle;intracellular organelle;nucleus;organelle	binding;catalytic activity;cation binding;deoxyribonuclease activity;DNA binding;double-stranded DNA binding;endodeoxyribonuclease activity;endonuclease activity;histone methyltransferase activity;histone methyltransferase activity (H3-K36 specific);histone methyltransferase activity (H3-K4 specific);histone-lysine N-methyltransferase activity;hydrolase activity;hydrolase activity, acting on este…	Lysine degradation	2	2	2	12.3	12.3	12.3	34.417	20.9504	19.3552	18.7209	19.8169	Q80UJ9	Q80UJ9	Histone-lysine N-methyltransferase SETMAR	Q80UJ9	sp|Q80UJ9|SETMR_MOUSE Histone-lysine N-methyltransferase SETMAR OS=Mus musculus OX=10090 GN=Setmar PE=2 SV=2
Spcs1	0.80331	cellular metabolic process;cellular process;establishment of localization;macromolecule metabolic process;metabolic process;peptide metabolic process;primary metabolic process;protein maturation;protein metabolic process;protein targeting;protein transport;transport	cell part;macromolecular complex;protein complex	binding;catalytic activity;hydrolase activity;peptidase activity;ribonucleoprotein binding;ribosome binding	Protein export	2	2	2	27.5	27.5	27.5	11.777	25.4193	24.0688	23.3503	23.983	A0A2I3BRW0;A0A2I3BQG3;Q9D958	A0A2I3BRW0;A0A2I3BQG3;Q9D958	Signal peptidase complex subunit 1	A0A2I3BRW0	tr|A0A2I3BRW0|A0A2I3BRW0_MOUSE Microsomal signal peptidase 12 kDa subunit OS=Mus musculus OX=10090 GN=Spcs1 PE=1 SV=1;tr|A0A2I3BQG3|A0A2I3BQG3_MOUSE Microsomal signal peptidase 12 kDa subunit OS=Mus musculus OX=10090 GN=Spcs1 PE=1 SV=1;sp|Q9D958|SPCS1_MOUS
Arrb2	0.802896	anatomical structure development;behavior;biological regulation;biosynthetic process;catabolic process;cell motility;cellular component movement;cellular component organization;cellular membrane organization;cellular metabolic process;cellular nitrogen compound metabolic process;cellular process;detection of stimulus;developmental process;endocytosis;establishment of localization;locomotion;macro…	cell part;cell projection;cytoplasm;cytoplasmic membrane-bounded vesicle;cytosol;intracellular;intracellular membrane-bounded organelle;intracellular organelle;membrane;neuron projection;nucleus;organelle;plasma membrane;vesicle	angiotensin receptor binding;binding;enzyme binding;G-protein-coupled receptor binding;kinase binding;protein binding;protein complex scaffold;protein kinase B binding;protein kinase binding;receptor binding;structural molecule activity;ubiquitin protein ligase binding	Chemokine signaling pathway;Endocytosis;MAPK signaling pathway;Phototransduction	5	5	5	21.2	21.2	21.2	46.313	26.0403	24.8232	23.7927	24.5634	Q91YI4;Q5F2D9;J3QNV6	Q91YI4;Q5F2D9	Beta-arrestin-2	Q91YI4	sp|Q91YI4|ARRB2_MOUSE Beta-arrestin-2 OS=Mus musculus OX=10090 GN=Arrb2 PE=1 SV=1;tr|Q5F2D9|Q5F2D9_MOUSE Arrestin, beta 2 OS=Mus musculus OX=10090 GN=Arrb2 PE=1 SV=1
Csrp1	0.802235	biological adhesion;cell adhesion;cellular component organization;cellular process;cytoskeleton organization;organelle organization	cell part;cytoskeleton;extracellular organelle;intracellular membrane-bounded organelle;intracellular non-membrane-bounded organelle;intracellular organelle;nucleus;organelle;vesicle	binding;cation binding;ion binding;metal ion binding;transition metal ion binding;zinc ion binding		6	6	6	43	43	43	20.583	29.0492	27.7448	26.9304	27.5945	P97315	P97315	Cysteine and glycine-rich protein 1	P97315	sp|P97315|CSRP1_MOUSE Cysteine and glycine-rich protein 1 OS=Mus musculus OX=10090 GN=Csrp1 PE=1 SV=3
Seh1l	0.801324	biological regulation;cell division;cellular component organization;cellular process;cytokine production;cytoskeleton organization;establishment of localization;multicellular organismal process;multi-organism process;nucleobase-containing compound transport;nucleus organization;organelle organization;protein transport;response to biotic stimulus;response to stimulus;response to stress;transport	cell part;intracellular non-membrane-bounded organelle;intracellular organelle;kinetochore;macromolecular complex;organelle;protein complex		RNA transport	4	4	4	20.6	20.6	20.6	39.774	23.0286	22.4292	20.3681	20.5691	Q8R2U0	Q8R2U0	Nucleoporin SEH1	Q8R2U0	sp|Q8R2U0|SEH1_MOUSE Nucleoporin SEH1 OS=Mus musculus OX=10090 GN=Seh1l PE=2 SV=1
Dph1	0.79917	biosynthetic process;cell proliferation;cellular metabolic process;cellular process;macromolecule metabolic process;macromolecule modification;metabolic process;peptidyl-amino acid modification;primary metabolic process;protein metabolic process;protein modification process	cell part;cytoplasm;intracellular membrane-bounded organelle;intracellular organelle;nucleus;organelle			2	2	2	4.1	4.1	4.1	48.004	23.729	22.4213	22.1032	21.8508	Q5NCQ5	Q5NCQ5	Diphthamide biosynthesis protein 1	Q5NCQ5	sp|Q5NCQ5|DPH1_MOUSE 2-(3-amino-3-carboxypropyl)histidine synthase subunit 1 OS=Mus musculus OX=10090 GN=Dph1 PE=1 SV=1
Cxcl16	0.795019	biological regulation;cell motility;cellular component movement;cellular process;immune system process;locomotion;response to biotic stimulus;response to chemical stimulus;response to external stimulus;response to stimulus	cell part;extracellular space	binding;cargo receptor activity;chemokine activity;chemokine receptor binding;cytokine activity;cytokine receptor binding;G-protein-coupled receptor binding;lipoprotein particle binding;lipoprotein particle receptor activity;low-density lipoprotein particle binding;low-density lipoprotein receptor activity;protein binding;protein-lipid complex binding;receptor activity;receptor binding;scavenger …	Chemokine signaling pathway;Cytokine-cytokine receptor interaction	2	2	2	12.4	12.4	12.4	25.415	24.5113	23.2693	22.5673	22.8552	I7HIQ2;Q8BSU2	I7HIQ2;Q8BSU2	C-X-C motif chemokine 16	I7HIQ2	tr|I7HIQ2|I7HIQ2_MOUSE C-X-C motif chemokine 16 (Fragment) OS=Mus musculus OX=10090 GN=Cxcl16 PE=1 SV=1;sp|Q8BSU2|CXL16_MOUSE C-X-C motif chemokine 16 OS=Mus musculus OX=10090 GN=Cxcl16 PE=1 SV=2
Chek2	0.79452	aging;biological regulation;biosynthetic process;catabolic process;cell death;cell division;cellular component assembly;cellular component organization;cellular metabolic process;cellular nitrogen compound metabolic process;cellular process;cytoskeleton organization;death;developmental process;DNA metabolic process;DNA repair;macromolecule metabolic process;macromolecule modification;metabolic pr…	cell part;Golgi apparatus;intracellular membrane-bounded organelle;intracellular organelle;nucleoplasm;organelle	adenyl nucleotide binding;adenyl ribonucleotide binding;ATP binding;binding;catalytic activity;cation binding;enzyme binding;identical protein binding;ion binding;kinase activity;kinase binding;metal ion binding;nucleotide binding;phosphotransferase activity, alcohol group as acceptor;protein binding;protein dimerization activity;protein homodimerization activity;protein kinase activity;protein k…	Cell cycle;Cell cycle - yeast;p53 signaling pathway	4	4	4	9.7	9.7	9.7	61.088	23.9563	22.5696	22.013	22.4726	Q9Z265	Q9Z265	Serine/threonine-protein kinase Chk2	Q9Z265	sp|Q9Z265|CHK2_MOUSE Serine/threonine-protein kinase Chk2 OS=Mus musculus OX=10090 GN=Chek2 PE=1 SV=1
Oasl2	0.792189	biosynthetic process;cellular metabolic process;cellular nitrogen compound metabolic process;cellular process;heterocycle metabolic process;immune system process;metabolic process;multi-organism process;nitrogen compound metabolic process;nucleobase-containing compound metabolic process;nucleobase-containing small molecule metabolic process;nucleotide metabolic process;primary metabolic process;r…		2'-5'-oligoadenylate synthetase activity;adenyl nucleotide binding;adenyl ribonucleotide binding;adenylyltransferase activity;ATP binding;binding;catalytic activity;cation binding;double-stranded RNA binding;ion binding;metal ion binding;nucleic acid binding;nucleotide binding;nucleotidyltransferase activity;purine nucleotide binding;purine ribonucleoside triphosphate binding;purine ribonucleotid…		2	2	2	5.3	5.3	5.3	58.767	21.9841	19.1498	19.4372	21.4459	Q9Z2F2;F6VMV6	Q9Z2F2;F6VMV6	2-5-oligoadenylate synthase-like protein 2	Q9Z2F2	sp|Q9Z2F2|OASL2_MOUSE 2-5-oligoadenylate synthase-like protein 2 OS=Mus musculus OX=10090 GN=Oasl2 PE=1 SV=2;tr|F6VMV6|F6VMV6_MOUSE 2-5-oligoadenylate synthase-like protein 2 (Fragment) OS=Mus musculus OX=10090 GN=Oasl2 PE=1 SV=2
Acox3	0.792106	catabolic process;cellular ketone metabolic process;cellular lipid metabolic process;cellular metabolic process;cellular process;lipid metabolic process;metabolic process;organic acid metabolic process;primary metabolic process;small molecule metabolic process	cell part;intracellular membrane-bounded organelle;intracellular organelle;membrane;microbody;mitochondrion;organelle;peroxisome	acyl-CoA dehydrogenase activity;acyl-CoA oxidase activity;binding;catalytic activity;coenzyme binding;cofactor binding;flavin adenine dinucleotide binding;oxidoreductase activity;oxidoreductase activity, acting on the CH-CH group of donors;oxidoreductase activity, acting on the CH-CH group of donors, oxygen as acceptor;pristanoyl-CoA oxidase activity;protein binding;receptor binding	alpha-Linolenic acid metabolism;Biosynthesis of unsaturated fatty acids;Fatty acid metabolism;Peroxisome;PPAR signaling pathway	3	3	3	6.9	6.9	6.9	76.763	25.3123	21.7529	24.5512	23.6914	E9Q296;D3Z2N6;Q3TAW3;Q8C178;Q9EPL9	E9Q296;D3Z2N6;Q3TAW3;Q8C178;Q9EPL9	Acyl-coenzyme A oxidase;Peroxisomal acyl-coenzyme A oxidase 3	E9Q296	tr|E9Q296|E9Q296_MOUSE Acyl-coenzyme A oxidase OS=Mus musculus OX=10090 GN=Acox3 PE=1 SV=2;tr|D3Z2N6|D3Z2N6_MOUSE Peroxisomal acyl-coenzyme A oxidase 3 (Fragment) OS=Mus musculus OX=10090 GN=Acox3 PE=1 SV=1;tr|Q3TAW3|Q3TAW3_MOUSE Acyl-coenzyme A oxidase OS
Cd14	0.782157	biological regulation;cellular component organization;cellular membrane organization;cellular process;endocytosis;establishment of localization;immune system process;membrane invagination;membrane organization;regulation of transport;response to abiotic stimulus;response to biotic stimulus;response to chemical stimulus;response to heat;response to stimulus;response to stress;transport;vesicle-med…	cell part;cell surface;extracellular organelle;extracellular space;membrane;organelle;plasma membrane;vesicle	binding;lipopolysaccharide binding;lipoteichoic acid binding	Amoebiasis;Hematopoietic cell lineage;ko05152;MAPK signaling pathway;Pathogenic Escherichia coli infection;Phagosome;Regulation of actin cytoskeleton;Toll-like receptor signaling pathway	11	11	11	39.1	39.1	39.1	39.203	28.5992	27.0035	26.2484	27.5194	P10810	P10810	Monocyte differentiation antigen CD14	P10810	sp|P10810|CD14_MOUSE Monocyte differentiation antigen CD14 OS=Mus musculus OX=10090 GN=Cd14 PE=1 SV=1
Acot8	0.781989	catabolic process;cellular component organization;cellular ketone metabolic process;cellular metabolic process;cellular process;cofactor metabolic process;metabolic process;organelle fission;organelle organization;organic acid metabolic process;small molecule metabolic process	cell part;intracellular membrane-bounded organelle;intracellular organelle;microbody;mitochondrion;organelle;peroxisome	acyl-CoA hydrolase activity;acyl-CoA thioesterase activity;binding;carboxylic ester hydrolase activity;catalytic activity;choloyl-CoA hydrolase activity;CoA hydrolase activity;hydrolase activity;hydrolase activity, acting on ester bonds;palmitoyl-CoA hydrolase activity;protein binding;receptor binding;thiolester hydrolase activity	Peroxisome	6	6	6	29.4	29.4	29.4	35.827	26.1631	25.1965	23.7716	24.415	P58137;Q8BZR4;G3UXJ8	P58137;Q8BZR4	Acyl-coenzyme A thioesterase 8	P58137	sp|P58137|ACOT8_MOUSE Acyl-coenzyme A thioesterase 8 OS=Mus musculus OX=10090 GN=Acot8 PE=1 SV=1;tr|Q8BZR4|Q8BZR4_MOUSE Acyl-coenzyme A thioesterase 8 OS=Mus musculus OX=10090 GN=Acot8 PE=1 SV=1
Stxbp3	0.780982	anatomical structure development;biological adhesion;biological regulation;carbohydrate transport;cell activation;cell adhesion;cellular component assembly;cellular component organization;cellular process;developmental process;establishment of localization;exocytosis;hormone transport;immune system process;macromolecular complex assembly;membrane docking;peptide transport;protein complex assembly…	cell part;cytoplasmic membrane-bounded vesicle;cytosol;extracellular organelle;intracellular membrane-bounded organelle;intracellular organelle;membrane;organelle;plasma membrane;vesicle	binding;protein binding;SNARE binding;syntaxin binding		10	10	10	19.9	19.9	19.9	67.942	25.8972	23.9972	23.273	25.0859	Q60770;A0A0G2JEI5;A2AEC9;A0A0G2JEQ3	Q60770	Syntaxin-binding protein 3	Q60770	sp|Q60770|STXB3_MOUSE Syntaxin-binding protein 3 OS=Mus musculus OX=10090 GN=Stxbp3 PE=1 SV=1
Scaf1	0.780814	biosynthetic process;cellular metabolic process;cellular nitrogen compound metabolic process;cellular process;macromolecule metabolic process;metabolic process;mRNA metabolic process;mRNA processing;nitrogen compound metabolic process;nucleobase-containing compound metabolic process;primary metabolic process;RNA metabolic process;RNA processing;RNA splicing;transcription from RNA polymerase II pr…	cell part;intracellular membrane-bounded organelle;intracellular organelle;nucleus;organelle	binding;nucleic acid binding;RNA binding		8	8	8	8.6	8.6	8.6	133.84	26.7638	25.7643	24.5781	24.9276	Q5U4C3	Q5U4C3	Splicing factor, arginine/serine-rich 19	Q5U4C3	sp|Q5U4C3|SFR19_MOUSE Splicing factor, arginine/serine-rich 19 OS=Mus musculus OX=10090 GN=Scaf1 PE=1 SV=1
Ahcyl1	0.778797	amine metabolic process;biological regulation;cellular amino acid metabolic process;cellular ketone metabolic process;cellular metabolic process;cellular nitrogen compound metabolic process;cellular process;cofactor metabolic process;establishment of localization;heterocycle metabolic process;macromolecule metabolic process;metabolic process;mRNA metabolic process;mRNA processing;nitrogen compoun…	cell part;cytosol;endoplasmic reticulum;extracellular organelle;intracellular membrane-bounded organelle;intracellular organelle;organelle;vesicle	catalytic activity;hydrolase activity	Cysteine and methionine metabolism	13	13	5	31.5	31.5	15.1	58.951	26.7902	25.6617	24.7146	25.079	Q80SW1	Q80SW1	Putative adenosylhomocysteinase 2	Q80SW1	sp|Q80SW1|SAHH2_MOUSE S-adenosylhomocysteine hydrolase-like protein 1 OS=Mus musculus OX=10090 GN=Ahcyl1 PE=1 SV=1
Nmt1	0.775767	cellular metabolic process;cellular process;developmental process;embryo development;macromolecule metabolic process;macromolecule modification;metabolic process;peptidyl-amino acid modification;primary metabolic process;protein acylation;protein lipidation;protein metabolic process;protein modification process	cell part;cytoplasm;cytoskeleton;cytosol;intracellular non-membrane-bounded organelle;intracellular organelle;membrane;organelle;plasma membrane	catalytic activity;glycylpeptide N-tetradecanoyltransferase activity;myristoyltransferase activity;N-acyltransferase activity;transferase activity;transferase activity, transferring acyl groups;transferase activity, transferring acyl groups other than amino-acyl groups		4	4	4	10.7	10.7	10.7	56.888	26.1597	25.1532	23.4892	24.6251	O70310	O70310	Glycylpeptide N-tetradecanoyltransferase 1	O70310	sp|O70310|NMT1_MOUSE Glycylpeptide N-tetradecanoyltransferase 1 OS=Mus musculus OX=10090 GN=Nmt1 PE=1 SV=1
Pfkl	0.775683	alcohol metabolic process;biological regulation;carbohydrate metabolic process;catabolic process;cellular component assembly;cellular component organization;cellular homeostasis;cellular metabolic process;cellular process;generation of precursor metabolites and energy;homeostatic process;macromolecular complex assembly;metabolic process;phosphorus metabolic process;primary metabolic process;prote…	cell part;cytosol;extracellular organelle;macromolecular complex;membrane;organelle;protein complex;vesicle	6-phosphofructokinase activity;adenyl nucleotide binding;adenyl ribonucleotide binding;ATP binding;binding;carbohydrate binding;carbohydrate kinase activity;catalytic activity;cation binding;enzyme binding;fructose binding;fructose-6-phosphate binding;identical protein binding;ion binding;kinase activity;kinase binding;metal ion binding;monosaccharide binding;nucleotide binding;phosphofructokinas…	Fructose and mannose metabolism;Galactose metabolism;Glycolysis / Gluconeogenesis;Methane metabolism;Pentose phosphate pathway	11	9	9	20.3	16.7	16.7	85.359	26.152	25.3927	23.6534	24.0457	P12382;P47857	P12382	ATP-dependent 6-phosphofructokinase, liver type	P12382	sp|P12382|PFKAL_MOUSE ATP-dependent 6-phosphofructokinase, liver type OS=Mus musculus OX=10090 GN=Pfkl PE=1 SV=4
Slc26a11	0.775093	establishment of localization;ion transport;transport	cell part;endoplasmic reticulum;extracellular organelle;Golgi apparatus;intracellular membrane-bounded organelle;intracellular organelle;membrane;organelle;plasma membrane;vesicle	active transmembrane transporter activity;anion transmembrane transporter activity;anion:anion antiporter activity;antiporter activity;inorganic anion transmembrane transporter activity;ion transmembrane transporter activity;secondary active sulfate transmembrane transporter activity;secondary active transmembrane transporter activity;solute:solute antiporter activity;substrate-specific transmemb…		2	2	2	5.1	5.1	5.1	64.109	21.9426	20.7282	19.7651	20.4196	Q80ZD3	Q80ZD3	Sodium-independent sulfate anion transporter	Q80ZD3	sp|Q80ZD3|S2611_MOUSE Sodium-independent sulfate anion transporter OS=Mus musculus OX=10090 GN=Slc26a11 PE=2 SV=2
Rab1b	0.761285	autophagy;biological regulation;catabolic process;cellular component assembly;cellular component organization;cellular localization;cellular membrane organization;cellular metabolic process;cellular process;establishment of localization;Golgi vesicle transport;localization;membrane docking;membrane organization;metabolic process;plasma membrane organization;protein transport;regulation of organel…	cell part;extracellular organelle;Golgi apparatus;intracellular membrane-bounded organelle;intracellular organelle;membrane;mitochondrion;organelle;plasma membrane;vesicle	binding;catalytic activity;GTP binding;GTPase activity;guanyl nucleotide binding;guanyl ribonucleotide binding;hydrolase activity;hydrolase activity, acting on acid anhydrides;hydrolase activity, acting on acid anhydrides, in phosphorus-containing anhydrides;nucleoside-triphosphatase activity;nucleotide binding;purine nucleotide binding;purine ribonucleoside triphosphate binding;purine ribonucleo…		8	8	3	42.9	42.9	18.1	20.186	29.7242	28.8254	27.414	27.792	A0A494BA38;Q9D1G1;A0A494B945;A0A494BBL7;Q3TYH2;Q8K386	A0A494BA38;Q9D1G1;A0A494B945;A0A494BBL7	Ras-related protein Rab-1B	A0A494BA38	tr|A0A494BA38|A0A494BA38_MOUSE Ras-related protein Rab-1B OS=Mus musculus OX=10090 GN=Rab1b PE=1 SV=1;sp|Q9D1G1|RAB1B_MOUSE Ras-related protein Rab-1B OS=Mus musculus OX=10090 GN=Rab1b PE=1 SV=1;tr|A0A494B945|A0A494B945_MOUSE Ras-related protein Rab-1B (Fr
Zmpste24	0.756853	catabolic process;cellular component organization;cellular membrane organization;cellular metabolic process;cellular process;macromolecule metabolic process;membrane organization;metabolic process;primary metabolic process;protein maturation;protein metabolic process;proteolysis;proteolysis involved in cellular protein catabolic process	cell part;extracellular organelle;membrane;organelle;vesicle	binding;catalytic activity;cation binding;endopeptidase activity;hydrolase activity;ion binding;metal ion binding;metalloendopeptidase activity;metallopeptidase activity;peptidase activity;peptidase activity, acting on L-amino acid peptides		3	3	3	9.1	9.1	9.1	54.734	24.1934	23.4028	21.7722	22.1056	Q80W54	Q80W54	CAAX prenyl protease 1 homolog	Q80W54	sp|Q80W54|FACE1_MOUSE CAAX prenyl protease 1 homolog OS=Mus musculus OX=10090 GN=Zmpste24 PE=1 SV=2
Rsf1	0.755998	biological regulation;biosynthetic process;cellular component assembly;cellular component organization;cellular macromolecular complex assembly;cellular metabolic process;cellular nitrogen compound metabolic process;cellular process;chromatin modification;chromatin organization;chromosome organization;macromolecular complex assembly;macromolecule metabolic process;metabolic process;nitrogen compo…	cell part;chromatin remodeling complex;intracellular membrane-bounded organelle;intracellular organelle;macromolecular complex;nucleoplasm;nucleus;organelle;protein complex	binding;cation binding;histone binding;ion binding;metal ion binding;protein binding;transition metal ion binding;zinc ion binding		13	13	13	11.9	11.9	11.9	161.75	27.5077	26.4494	25.3331	25.7624	E9PWW9;A0A0U1RP31	E9PWW9		E9PWW9	tr|E9PWW9|E9PWW9_MOUSE Remodeling and spacing factor 1 OS=Mus musculus OX=10090 GN=Rsf1 PE=1 SV=2
Eefsec	0.754716	biological regulation;biosynthetic process;cellular metabolic process;cellular process;macromolecule metabolic process;metabolic process;regulation of translation;translational elongation	cell part;intracellular membrane-bounded organelle;intracellular organelle;macromolecular complex;mitochondrion;nucleus;organelle;ribonucleoprotein complex	binding;catalytic activity;GTP binding;GTPase activity;guanyl nucleotide binding;guanyl ribonucleotide binding;hydrolase activity;hydrolase activity, acting on acid anhydrides;hydrolase activity, acting on acid anhydrides, in phosphorus-containing anhydrides;mRNA binding;nucleic acid binding;nucleoside-triphosphatase activity;nucleotide binding;purine nucleotide binding;purine ribonucleoside trip…		4	4	4	12	12	12	58.016	22.9197	22.3494	20.0182	20.5444	A0A0N4SUV6;Q9JHW4;A0A0N4SVA4;A0A0N4SWB3;A0A0N4SUU3	A0A0N4SUV6;Q9JHW4;A0A0N4SVA4	Selenocysteine-specific elongation factor	A0A0N4SUV6	tr|A0A0N4SUV6|A0A0N4SUV6_MOUSE Selenocysteine-specific elongation factor OS=Mus musculus OX=10090 GN=Eefsec PE=1 SV=1;sp|Q9JHW4|SELB_MOUSE Selenocysteine-specific elongation factor OS=Mus musculus OX=10090 GN=Eefsec PE=1 SV=2;tr|A0A0N4SVA4|A0A0N4SVA4_MOUSE
Hinfp	0.74992	biological regulation;biosynthetic process;cell differentiation;cellular metabolic process;cellular nitrogen compound metabolic process;cellular process;developmental process;DNA metabolic process;DNA repair;embryo development;establishment of localization;macromolecule metabolic process;metabolic process;nitrogen compound metabolic process;nucleobase-containing compound metabolic process;primary…	cell part;intracellular membrane-bounded organelle;intracellular organelle;nucleoplasm;nucleus;organelle	binding;cation binding;chromatin binding;core promoter proximal region DNA binding;core promoter proximal region sequence-specific DNA binding;DNA binding;enzyme binding;histone binding;ion binding;metal ion binding;nucleic acid binding;nucleic acid binding transcription factor activity;protein binding;protein binding transcription factor activity;regulatory region DNA binding;regulatory region n…		1	1	1	4	4	4	47.806	22.5505	20.7306	21.3433	20.7326	A0A1N9M8B2;Q8K1K9	A0A1N9M8B2;Q8K1K9	Histone H4 transcription factor	A0A1N9M8B2	tr|A0A1N9M8B2|A0A1N9M8B2_MOUSE Histone H4 transcription factor (Fragment) OS=Mus musculus OX=10090 GN=Hinfp PE=1 SV=1;sp|Q8K1K9|HINFP_MOUSE Histone H4 transcription factor OS=Mus musculus OX=10090 GN=Hinfp PE=2 SV=3
Atp6v0c	0.747774	biological regulation;cellular homeostasis;cellular ion homeostasis;cellular process;establishment of localization;homeostatic process;hydrogen transport;ion transport;transmembrane transport;transport	cell part;extracellular organelle;macromolecular complex;membrane;organelle;protein complex;proton-transporting two-sector ATPase complex;vesicle	active transmembrane transporter activity;ATPase activity;ATPase activity, coupled;ATPase activity, coupled to movement of substances;ATPase activity, coupled to transmembrane movement of ions;ATPase activity, coupled to transmembrane movement of ions, phosphorylative mechanism;ATPase activity, coupled to transmembrane movement of substances;binding;catalytic activity;cation transmembrane transpo…	Collecting duct acid secretion;Epithelial cell signaling in Helicobacter pylori infection;ko05152;Lysosome;Oxidative phosphorylation;Phagosome;Rheumatoid arthritis;Vibrio cholerae infection	1	1	1	12	12	12	15.265	26.4174	25.5591	23.9587	24.5097	E9Q9C5;P63082	E9Q9C5;P63082	V-type proton ATPase 16 kDa proteolipid subunit	E9Q9C5	tr|E9Q9C5|E9Q9C5_MOUSE V-type proton ATPase proteolipid subunit (Fragment) OS=Mus musculus OX=10090 GN=Atp6v0c PE=1 SV=1;sp|P63082|VATL_MOUSE V-type proton ATPase 16 kDa proteolipid subunit OS=Mus musculus OX=10090 GN=Atp6v0c PE=1 SV=1
Cdc26	0.747087	biological regulation;catabolic process;cell division;cellular component organization;cellular metabolic process;cellular process;macromolecule metabolic process;macromolecule modification;metabolic process;mitosis;nuclear division;organelle fission;organelle organization;primary metabolic process;protein metabolic process;protein modification by small protein conjugation or removal;protein modif…	cell part;macromolecular complex;protein complex;ubiquitin ligase complex		Cell cycle;Cell cycle - yeast;Meiosis - yeast;Oocyte meiosis;Progesterone-mediated oocyte maturation;Ubiquitin mediated proteolysis	3	3	3	42.4	42.4	42.4	9.7608	25.1615	24.091	22.639	23.6461	Q99JP4	Q99JP4	Anaphase-promoting complex subunit CDC26	Q99JP4	sp|Q99JP4|CDC26_MOUSE Anaphase-promoting complex subunit CDC26 OS=Mus musculus OX=10090 GN=Cdc26 PE=1 SV=1
Mettl22	0.741834		cell part;intracellular membrane-bounded organelle;intracellular organelle;nucleus;organelle	catalytic activity;methyltransferase activity;transferase activity;transferase activity, transferring one-carbon groups		1	1	1	4.1	4.1	4.1	43.586	21.9852	21.2823	19.8172	19.3695	Q8R1C6	Q8R1C6	Methyltransferase-like protein 22	Q8R1C6	sp|Q8R1C6|MET22_MOUSE Methyltransferase-like protein 22 OS=Mus musculus OX=10090 GN=Mettl22 PE=2 SV=1
Rabepk	0.741661		cell part;intracellular membrane-bounded organelle;intracellular organelle;membrane;organelle;plasma membrane			4	4	4	25.8	25.8	25.8	41.119	24.7863	23.7212	22.413	23.1828	Q8VCH5;B0R0S4;A2AUF7	Q8VCH5;B0R0S4;A2AUF7	Rab9 effector protein with kelch motifs	Q8VCH5	sp|Q8VCH5|RABEK_MOUSE Rab9 effector protein with kelch motifs OS=Mus musculus OX=10090 GN=Rabepk PE=1 SV=2;tr|B0R0S4|B0R0S4_MOUSE Rab9 effector protein with kelch motifs OS=Mus musculus OX=10090 GN=Rabepk PE=1 SV=1;tr|A2AUF7|A2AUF7_MOUSE Rab9 effector prot
Vma21	0.73786	cellular component assembly;cellular component organization;cellular macromolecular complex assembly;cellular process;macromolecular complex assembly;protein complex assembly	cell part;macromolecular complex;membrane;protein complex			2	2	2	21.8	21.8	21.8	11.365	24.7413	23.9512	22.2065	22.7365	Q78T54;F2Z447	Q78T54;F2Z447	Vacuolar ATPase assembly integral membrane protein Vma21	Q78T54	sp|Q78T54|VMA21_MOUSE Vacuolar ATPase assembly integral membrane protein Vma21 OS=Mus musculus OX=10090 GN=Vma21 PE=1 SV=1;tr|F2Z447|F2Z447_MOUSE Vacuolar ATPase assembly integral membrane protein VMA21 OS=Mus musculus OX=10090 GN=Vma21 PE=1 SV=1
Vimp	0.734742	biological regulation;catabolic process;cellular homeostasis;cellular metabolic process;cellular process;establishment of localization;homeostatic process;macromolecule metabolic process;metabolic process;primary metabolic process;protein metabolic process;protein transport;proteolysis;proteolysis involved in cellular protein catabolic process;response to biotic stimulus;response to chemical stim…	cell part;endoplasmic reticulum;intracellular membrane-bounded organelle;intracellular organelle;macromolecular complex;organelle;protein complex	antioxidant activity;binding;enzyme binding;protein binding;selenium binding	Protein processing in endoplasmic reticulum	3	3	3	16.6	16.6	16.6	21.188	25.7905	23.6932	23.4801	24.966	A0A0U1RP62;Q9BCZ4;A0A0U1RPI8;A0A0U1RQ25	A0A0U1RP62;Q9BCZ4;A0A0U1RPI8	Selenoprotein S	A0A0U1RP62	tr|A0A0U1RP62|A0A0U1RP62_MOUSE Selenoprotein S OS=Mus musculus OX=10090 GN=Selenos PE=1 SV=1;sp|Q9BCZ4|SELS_MOUSE Selenoprotein S OS=Mus musculus OX=10090 GN=Selenos PE=1 SV=3;tr|A0A0U1RPI8|A0A0U1RPI8_MOUSE Selenoprotein S OS=Mus musculus OX=10090 GN=Selen
Ybx1	0.728225	anatomical structure development;biological regulation;cell development;cellular metabolic process;cellular nitrogen compound metabolic process;cellular process;developmental process;embryo development;macromolecule metabolic process;metabolic process;mRNA metabolic process;mRNA processing;multicellular organismal process;nitrogen compound metabolic process;nucleobase-containing compound metaboli…	cell part;cytoplasm;extracellular organelle;intracellular membrane-bounded organelle;intracellular non-membrane-bounded organelle;intracellular organelle;macromolecular complex;membrane;nucleolus;nucleus;organelle;polysome;protein complex;ribonucleoprotein complex;spliceosomal complex;vesicle	binding;chromatin binding;core promoter proximal region DNA binding;core promoter proximal region sequence-specific DNA binding;DNA binding;lipid binding;mRNA 3'-UTR binding;mRNA binding;nucleic acid binding;nucleic acid binding transcription factor activity;regulatory region DNA binding;regulatory region nucleic acid binding;ribonucleoprotein binding;RNA binding;RNA polymerase II core promoter p…		13	7	7	52.5	39.8	39.8	35.73	29.6843	28.9071	26.9823	27.7565	P62960;A2BGG7;A0A0A0MQD2;B2RUF0;Q9Z2C8	P62960;A2BGG7	Nuclease-sensitive element-binding protein 1	P62960	sp|P62960|YBOX1_MOUSE Y-box-binding protein 1 OS=Mus musculus OX=10090 GN=Ybx1 PE=1 SV=3;tr|A2BGG7|A2BGG7_MOUSE Y-box-binding protein 1 (Fragment) OS=Mus musculus OX=10090 GN=Ybx1 PE=1 SV=1
rp9;Rp9	0.727616	multicellular organismal process;neurological system process	cell part;cytoplasm;intracellular membrane-bounded organelle;intracellular organelle;nucleoplasm;nucleus;organelle	binding;cation binding;ion binding;metal ion binding;nucleic acid binding;transition metal ion binding;zinc ion binding		4	4	4	15	15	15	25.261	24.4411	23.4099	21.958	22.8497	P97762;Q3UGI5;A0A1L1SU01	P97762;Q3UGI5	Retinitis pigmentosa 9 protein homolog	P97762	sp|P97762|RP9_MOUSE Retinitis pigmentosa 9 protein homolog OS=Mus musculus OX=10090 GN=rp9 PE=1 SV=1;tr|Q3UGI5|Q3UGI5_MOUSE Retinitis pigmentosa 9 (human) OS=Mus musculus OX=10090 GN=Rp9 PE=1 SV=1
Tm9sf4	0.726395		cell part			2	2	2	4.4	4.4	4.4	74.692	23.2877	22.4093	21.0111	21.2855	Q8BH24	Q8BH24	Transmembrane 9 superfamily member 4	Q8BH24	sp|Q8BH24|TM9S4_MOUSE Transmembrane 9 superfamily member 4 OS=Mus musculus OX=10090 GN=Tm9sf4 PE=1 SV=1
Cnot6l	0.719052	biological regulation;biosynthetic process;catabolic process;cellular metabolic process;cellular nitrogen compound metabolic process;cellular process;gene silencing;macromolecule metabolic process;metabolic process;mRNA metabolic process;mRNA processing;nitrogen compound metabolic process;nucleobase-containing compound metabolic process;primary metabolic process;regulation of translation;RNA cata…	cell part;cytoplasm;intracellular membrane-bounded organelle;intracellular organelle;macromolecular complex;nucleus;organelle;protein complex;transcription factor complex	3'-5' exonuclease activity;3'-5'-exoribonuclease activity;binding;catalytic activity;cation binding;exonuclease activity;exonuclease activity, active with either ribo- or deoxyribonucleic acids and producing 5'-phosphomonoesters;exoribonuclease activity;exoribonuclease activity, producing 5'-phosphomonoesters;hydrolase activity;hydrolase activity, acting on ester bonds;ion binding;metal ion bindi…	RNA degradation	2	2	2	5.8	5.8	5.8	63.023	25.2311	24.228	23.2381	23.2302	Q8VEG6;D3YXZ0	Q8VEG6;D3YXZ0	CCR4-NOT transcription complex subunit 6-like	Q8VEG6	sp|Q8VEG6|CNO6L_MOUSE CCR4-NOT transcription complex subunit 6-like OS=Mus musculus OX=10090 GN=Cnot6l PE=1 SV=2;tr|D3YXZ0|D3YXZ0_MOUSE CCR4-NOT transcription complex subunit 6-like (Fragment) OS=Mus musculus OX=10090 GN=Cnot6l PE=1 SV=8
Rpl3	0.718438	biosynthetic process;cellular metabolic process;cellular process;macromolecule metabolic process;metabolic process;primary metabolic process;protein metabolic process;response to chemical stimulus;response to stimulus;translation	cell part;cytoplasm;extracellular organelle;intracellular membrane-bounded organelle;intracellular non-membrane-bounded organelle;intracellular organelle;macromolecular complex;membrane;nucleolus;nucleoplasm;nucleus;organelle;ribonucleoprotein complex;vesicle	structural constituent of ribosome;structural molecule activity	Ribosome	13	13	13	34.7	34.7	34.7	46.109	28.3167	27.8408	25.2765	25.6678	P27659;A0A2R8VHN4;A0A087WNS0;A0A087WQK0;Q9CQ09;E9PWZ3	P27659	60S ribosomal protein L3	P27659	sp|P27659|RL3_MOUSE 60S ribosomal protein L3 OS=Mus musculus OX=10090 GN=Rpl3 PE=1 SV=3
Slc29a1	0.717386	behavior;biological regulation;cellular homeostasis;cellular ion homeostasis;cellular process;establishment of localization;homeostatic process;multicellular organismal process;nucleobase-containing compound transport;regulation of body fluid levels;response to chemical stimulus;response to stimulus;response to stress;secretion;sleep;transmembrane transport;transport	cell part;membrane	nucleobase-containing compound transmembrane transporter activity;nucleoside transmembrane transporter activity;substrate-specific transmembrane transporter activity;substrate-specific transporter activity;transmembrane transporter activity;transporter activity		3	3	3	7.8	7.8	7.8	50.192	26.7225	25.2341	24.8259	25.3072	Q9JIM1;E9PXM6;E9Q221;E9Q503;E9Q3D1;E9PWD6;E9PZV0;E9PVH9;E9PXQ6;E9PWY7	Q9JIM1;E9PXM6	Equilibrative nucleoside transporter 1	Q9JIM1	sp|Q9JIM1|S29A1_MOUSE Equilibrative nucleoside transporter 1 OS=Mus musculus OX=10090 GN=Slc29a1 PE=1 SV=3;tr|E9PXM6|E9PXM6_MOUSE Equilibrative nucleoside transporter 1 OS=Mus musculus OX=10090 GN=Slc29a1 PE=1 SV=1
Rpl26	0.714399	biosynthetic process;cellular metabolic process;cellular nitrogen compound metabolic process;cellular process;macromolecule metabolic process;metabolic process;nitrogen compound metabolic process;nucleobase-containing compound metabolic process;primary metabolic process;protein metabolic process;ribosomal large subunit biogenesis;RNA metabolic process;RNA processing;rRNA processing;translation	cell part;extracellular organelle;macromolecular complex;membrane;organelle;ribonucleoprotein complex;vesicle	structural constituent of ribosome;structural molecule activity	Ribosome	5	5	5	39.8	39.8	39.8	12.217	28.5981	27.9793	25.827	26.2928	B1ARA3;B1ARA5;P61255	B1ARA3;B1ARA5;P61255	60S ribosomal protein L26	B1ARA3	tr|B1ARA3|B1ARA3_MOUSE 60S ribosomal protein L26 (Fragment) OS=Mus musculus OX=10090 GN=Rpl26 PE=1 SV=1;tr|B1ARA5|B1ARA5_MOUSE 60S ribosomal protein L26 OS=Mus musculus OX=10090 GN=Rpl26 PE=1 SV=1;sp|P61255|RL26_MOUSE 60S ribosomal protein L26 OS=Mus muscu
Plaur	0.710702	biological regulation;regulation of organelle organization;regulation of protein modification process	cell part;extracellular organelle;membrane;organelle;plasma membrane;vesicle	binding;enzyme binding;protein binding;protein domain specific binding;receptor binding	Complement and coagulation cascades	1	1	1	7.2	7.2	7.2	24.673	23.6059	22.6731	21.249	21.7744	A0A0U1RNN0;P35456	A0A0U1RNN0;P35456	Urokinase plasminogen activator surface receptor	A0A0U1RNN0	tr|A0A0U1RNN0|A0A0U1RNN0_MOUSE Urokinase plasminogen activator surface receptor OS=Mus musculus OX=10090 GN=Plaur PE=1 SV=1;sp|P35456|UPAR_MOUSE Urokinase plasminogen activator surface receptor OS=Mus musculus OX=10090 GN=Plaur PE=1 SV=1
Cmtm7	0.70726	cell activation;cell differentiation;cellular process;developmental process;immune system process;locomotion;response to chemical stimulus;response to external stimulus;response to stimulus	cell part;extracellular space;membrane			1	1	1	33.3	33.3	33.3	6.6316	23.1193	22.3007	20.6862	21.1068	A0A1L1SRR1;Q9ESD6	A0A1L1SRR1;Q9ESD6	CKLF-like MARVEL transmembrane domain-containing protein 7	A0A1L1SRR1	tr|A0A1L1SRR1|A0A1L1SRR1_MOUSE CKLF-like MARVEL transmembrane domain-containing protein 7 OS=Mus musculus OX=10090 GN=Cmtm7 PE=1 SV=1;sp|Q9ESD6|CKLF7_MOUSE CKLF-like MARVEL transmembrane domain-containing protein 7 OS=Mus musculus OX=10090 GN=Cmtm7 PE=1 SV
Cds2	0.705049	biological regulation;biosynthetic process;carbohydrate metabolic process;cellular lipid metabolic process;cellular metabolic process;cellular process;detection of stimulus;glycerol ether metabolic process;lipid metabolic process;metabolic process;primary metabolic process;response to abiotic stimulus;response to external stimulus;response to stimulus;signal transduction;small molecule metabolic …	cell part;endoplasmic reticulum;intracellular membrane-bounded organelle;intracellular organelle;membrane;organelle	catalytic activity;cytidylyltransferase activity;nucleotidyltransferase activity;phosphatidate cytidylyltransferase activity;transferase activity;transferase activity, transferring phosphorus-containing groups	Glycerophospholipid metabolism;Phosphatidylinositol signaling system	3	3	3	13.1	13.1	13.1	51.313	22.2091	21.2899	19.9929	20.2434	Q99L43;Q6PBC0;A2AMQ5;F6S4G2	Q99L43;Q6PBC0;A2AMQ5	Phosphatidate cytidylyltransferase 2;Phosphatidate cytidylyltransferase	Q99L43	sp|Q99L43|CDS2_MOUSE Phosphatidate cytidylyltransferase 2 OS=Mus musculus OX=10090 GN=Cds2 PE=1 SV=1;tr|Q6PBC0|Q6PBC0_MOUSE Phosphatidate cytidylyltransferase OS=Mus musculus OX=10090 GN=Cds2 PE=1 SV=1;tr|A2AMQ5|A2AMQ5_MOUSE Phosphatidate cytidylyltransfer
Tmco1	0.704164		cell part;endoplasmic reticulum;intracellular membrane-bounded organelle;intracellular organelle;membrane;organelle			3	3	3	18.5	18.5	18.5	22.283	25.9725	25.087	23.4823	24.1399	A0A0A6YVS2;Q921L3	A0A0A6YVS2;Q921L3	Transmembrane and coiled-coil domain-containing protein 1	A0A0A6YVS2	tr|A0A0A6YVS2|A0A0A6YVS2_MOUSE Calcium load-activated calcium channel (Fragment) OS=Mus musculus OX=10090 GN=Tmco1 PE=1 SV=1;sp|Q921L3|TMCO1_MOUSE Calcium load-activated calcium channel OS=Mus musculus OX=10090 GN=Tmco1 PE=1 SV=1
Elp2	0.703898	biological regulation;biosynthetic process;cellular component assembly;cellular component organization;cellular macromolecular complex assembly;cellular metabolic process;cellular nitrogen compound metabolic process;cellular process;macromolecular complex assembly;macromolecule metabolic process;metabolic process;nitrogen compound metabolic process;nucleobase-containing compound metabolic process…	cell part;cytoplasm;macromolecular complex;proteasome complex;protein complex;transcription elongation factor complex	binding;endopeptidase activator activity;endopeptidase regulator activity;enzyme activator activity;enzyme binding;enzyme regulator activity;kinase binding;peptidase activator activity;peptidase regulator activity;protein binding;protein kinase binding		4	4	4	6.4	6.4	6.4	93.092	23.7809	22.4874	21.5701	22.3698	Q91WG4	Q91WG4	Elongator complex protein 2	Q91WG4	sp|Q91WG4|ELP2_MOUSE Elongator complex protein 2 OS=Mus musculus OX=10090 GN=Elp2 PE=1 SV=1
Unc93b1	0.703455	biological regulation;cellular process;establishment of localization;immune system process;multi-organism process;protein transport;response to biotic stimulus;response to stimulus;response to stress;signal transduction;transport	cell part;cytoplasmic membrane-bounded vesicle;endoplasmic reticulum;endosome;intracellular membrane-bounded organelle;intracellular organelle;lysosome;membrane;organelle;vacuole;vesicle	binding;protein binding;protein transporter activity;receptor binding;substrate-specific transporter activity;Toll-like receptor binding;transporter activity		3	3	3	7.8	7.8	7.8	47.836	24.6311	23.499	22.4966	22.9691	E9Q8P6;E9PYK0;Q8VCW4;A0A494B9X0;A0A494BBK7	E9Q8P6;E9PYK0;Q8VCW4;A0A494B9X0;A0A494BBK7	Protein unc-93 homolog B1	E9Q8P6	tr|E9Q8P6|E9Q8P6_MOUSE Protein unc-93 homolog B1 OS=Mus musculus OX=10090 GN=Unc93b1 PE=1 SV=1;tr|E9PYK0|E9PYK0_MOUSE Protein unc-93 homolog B1 OS=Mus musculus OX=10090 GN=Unc93b1 PE=1 SV=1;sp|Q8VCW4|UN93B_MOUSE Protein unc-93 homolog B1 OS=Mus musculus OX
Lcp2	0.701239	biological regulation;cell activation;cellular process;establishment of localization;immune system process;protein transport;response to stimulus;secretion;signal transduction;transport	cell part;cytosol		Fc epsilon RI signaling pathway;Natural killer cell mediated cytotoxicity;Osteoclast differentiation;T cell receptor signaling pathway	5	5	5	10.9	10.9	10.9	60.238	25.8157	23.4064	22.5907	25.3109	Q60787;B1ATD1	Q60787;B1ATD1	Lymphocyte cytosolic protein 2	Q60787	sp|Q60787|LCP2_MOUSE Lymphocyte cytosolic protein 2 OS=Mus musculus OX=10090 GN=Lcp2 PE=1 SV=2;tr|B1ATD1|B1ATD1_MOUSE Lymphocyte cytosolic protein 2 OS=Mus musculus OX=10090 GN=Lcp2 PE=1 SV=2
Stt3a	0.70115	carbohydrate metabolic process;cellular metabolic process;cellular process;macromolecule metabolic process;macromolecule modification;metabolic process;peptidyl-amino acid modification;primary metabolic process;protein glycosylation;protein metabolic process;protein modification process	cell part;macromolecular complex;membrane;protein complex	catalytic activity;dolichyl-diphosphooligosaccharide-protein glycotransferase activity;oligosaccharyl transferase activity;transferase activity;transferase activity, transferring glycosyl groups;transferase activity, transferring hexosyl groups	N-Glycan biosynthesis;Protein processing in endoplasmic reticulum;Various types of N-glycan biosynthesis	6	6	6	7.8	7.8	7.8	80.597	26.1388	25.3423	23.5574	24.1798	P46978;D3YZN5	P46978	Dolichyl-diphosphooligosaccharide--protein glycosyltransferase subunit STT3A	P46978	sp|P46978|STT3A_MOUSE Dolichyl-diphosphooligosaccharide--protein glycosyltransferase subunit STT3A OS=Mus musculus OX=10090 GN=Stt3a PE=1 SV=1
Slc29a3	0.700529		cell part;membrane	nucleobase-containing compound transmembrane transporter activity;nucleoside transmembrane transporter activity;substrate-specific transmembrane transporter activity;substrate-specific transporter activity;transmembrane transporter activity;transporter activity		4	4	4	12.6	12.6	12.6	51.719	24.2869	22.9828	22.2727	22.7619	Q99P65;D6RI95;D3YWS9	Q99P65	Equilibrative nucleoside transporter 3	Q99P65	sp|Q99P65|S29A3_MOUSE Equilibrative nucleoside transporter 3 OS=Mus musculus OX=10090 GN=Slc29a3 PE=1 SV=1
Rheb	0.699107	biological regulation;cellular process;response to stimulus;signal transduction	cell body;cell part;cell projection;cytosol;extracellular organelle;macromolecular complex;membrane;neuron projection;neuronal cell body;organelle;ribonucleoprotein complex;spliceosomal complex;vesicle	binding;cation binding;enzyme binding;GDP binding;GTP binding;guanyl nucleotide binding;guanyl ribonucleotide binding;ion binding;kinase binding;metal ion binding;nucleotide binding;protein binding;protein kinase binding;purine nucleotide binding;purine ribonucleoside triphosphate binding;purine ribonucleotide binding;ribonucleotide binding	Insulin signaling pathway;mTOR signaling pathway	2	2	2	14.1	14.1	14.1	20.451	24.2367	23.2366	21.6274	22.6639	Q921J2	Q921J2	GTP-binding protein Rheb	Q921J2	sp|Q921J2|RHEB_MOUSE GTP-binding protein Rheb OS=Mus musculus OX=10090 GN=Rheb PE=1 SV=1
Rp2	0.699107	anatomical structure morphogenesis;biological regulation;biosynthetic process;cell morphogenesis;cellular component morphogenesis;cellular component organization;cellular metabolic process;cellular nitrogen compound metabolic process;cellular process;cytoskeleton organization;developmental process;establishment of localization;Golgi vesicle transport;heterocycle metabolic process;metabolic proces…	cell part;cytoplasm;extracellular organelle;Golgi apparatus;intracellular membrane-bounded organelle;intracellular non-membrane-bounded organelle;intracellular organelle;membrane;organelle;plasma membrane;vesicle	adenyl nucleotide binding;adenyl ribonucleotide binding;ATP binding;binding;catalytic activity;enzyme activator activity;enzyme regulator activity;GTP binding;GTPase activator activity;GTPase regulator activity;guanyl nucleotide binding;guanyl ribonucleotide binding;kinase activity;nucleobase-containing compound kinase activity;nucleoside diphosphate kinase activity;nucleoside-triphosphatase regu…		3	3	3	8.1	8.1	8.1	39.376	22.736	21.6008	20.5973	21.0814	Q9EPK2	Q9EPK2	Protein XRP2	Q9EPK2	sp|Q9EPK2|XRP2_MOUSE Protein XRP2 OS=Mus musculus OX=10090 GN=Rp2 PE=1 SV=3
Colgalt1	0.698841		cell part;membrane	catalytic activity;galactosyltransferase activity;procollagen galactosyltransferase activity;transferase activity;transferase activity, transferring glycosyl groups;transferase activity, transferring hexosyl groups;UDP-galactosyltransferase activity;UDP-glycosyltransferase activity	Lysine degradation;Other types of O-glycan biosynthesis	14	14	14	26.1	26.1	26.1	71.06	27.8148	26.7459	25.5947	26.1191	Q8K297	Q8K297	Procollagen galactosyltransferase 1	Q8K297	sp|Q8K297|GT251_MOUSE Procollagen galactosyltransferase 1 OS=Mus musculus OX=10090 GN=Colgalt1 PE=1 SV=2
Exosc9	0.698841	biological regulation;catabolic process;cellular metabolic process;cellular nitrogen compound metabolic process;cellular process;macromolecule metabolic process;metabolic process;mRNA metabolic process;nitrogen compound metabolic process;nucleobase-containing compound metabolic process;primary metabolic process;RNA catabolic process;RNA metabolic process;RNA processing;rRNA processing	cell part;chromosome;cytoplasm;cytoskeleton;exosome (RNase complex);extracellular organelle;intracellular membrane-bounded organelle;intracellular non-membrane-bounded organelle;intracellular organelle;macromolecular complex;nuclear chromosome;nucleolus;nucleoplasm;nucleus;organelle;protein complex;vesicle	AU-rich element binding;binding;catalytic activity;exonuclease activity;hydrolase activity;hydrolase activity, acting on ester bonds;nuclease activity;nucleic acid binding;RNA binding	RNA degradation	4	4	4	10.5	10.5	10.5	48.936	26.264	25.654	23.5116	23.916	Q9JHI7;A0A0G2JFV9;D6RGB5	Q9JHI7;A0A0G2JFV9	Exosome complex component RRP45	Q9JHI7	sp|Q9JHI7|EXOS9_MOUSE Exosome complex component RRP45 OS=Mus musculus OX=10090 GN=Exosc9 PE=1 SV=1;tr|A0A0G2JFV9|A0A0G2JFV9_MOUSE Exosome complex component RRP45 (Fragment) OS=Mus musculus OX=10090 GN=Exosc9 PE=1 SV=1
Nmd3	0.697418	cellular localization;cellular process;establishment of localization;localization;nuclear transport;nucleocytoplasmic transport;protein transport;ribosomal subunit export from nucleus;transport	cell part;cytoplasm;intracellular membrane-bounded organelle;intracellular non-membrane-bounded organelle;intracellular organelle;membrane;nucleolus;nucleoplasm;nucleus;organelle	binding;binding, bridging;protein binding;protein binding, bridging;ribonucleoprotein binding;ribosomal large subunit binding	Ribosome biogenesis in eukaryotes;RNA transport	4	4	4	10.1	10.1	10.1	57.611	23.809	22.5019	21.9455	22.1699	Q99L48	Q99L48	60S ribosomal export protein NMD3	Q99L48	sp|Q99L48|NMD3_MOUSE 60S ribosomal export protein NMD3 OS=Mus musculus OX=10090 GN=Nmd3 PE=1 SV=1
Ndufa11	0.696973	metabolic process	cell part;intracellular membrane-bounded organelle;intracellular organelle;macromolecular complex;mitochondrion;NADH dehydrogenase complex;organelle;protein complex		Alzheimer's disease;Huntington's disease;Oxidative phosphorylation;Parkinson's disease	2	2	2	33.6	33.6	33.6	12.32	22.1534	21.49	19.1301	20.1278	A0A3B2W441;G5E814;Q9D8B4;A0A3B2W4A5	A0A3B2W441;G5E814;Q9D8B4;A0A3B2W4A5	NADH dehydrogenase [ubiquinone] 1 alpha subcomplex subunit 11	A0A3B2W441	tr|A0A3B2W441|A0A3B2W441_MOUSE Complex I-B14,7 OS=Mus musculus OX=10090 GN=Ndufa11 PE=1 SV=1;tr|G5E814|G5E814_MOUSE Complex I-B14,7 OS=Mus musculus OX=10090 GN=Ndufa11 PE=1 SV=1;sp|Q9D8B4|NDUAB_MOUSE NADH dehydrogenase [ubiquinone] 1 alpha subcomplex subun
Atpaf1	0.696261	cellular component assembly;cellular component organization;macromolecular complex assembly;protein complex assembly	cell part;intracellular membrane-bounded organelle;intracellular organelle;mitochondrion;organelle			2	2	2	9.2	9.2	9.2	23.736	22.8078	22.0447	20.2937	20.7229	H3BJP9;H3BK16;V9GX21;H3BLL2;Q811I0;H3BLD0	H3BJP9;H3BK16;V9GX21;H3BLL2;Q811I0;H3BLD0	ATP synthase mitochondrial F1 complex assembly factor 1	H3BJP9	tr|H3BJP9|H3BJP9_MOUSE ATP synthase mitochondrial F1 complex assembly factor 1 OS=Mus musculus OX=10090 GN=Atpaf1 PE=1 SV=1;tr|H3BK16|H3BK16_MOUSE ATP synthase mitochondrial F1 complex assembly factor 1 (Fragment) OS=Mus musculus OX=10090 GN=Atpaf1 PE=1 SV
Faf1	0.694657	biological regulation;cell death;cellular process;death;regulation of transport	cell part;cytoplasm;cytosol;intracellular membrane-bounded organelle;intracellular organelle;macromolecular complex;nuclear envelope;nucleus;organelle;protein complex	binding;enzyme binding;heat shock protein binding;kinase binding;NF-kappaB binding;protein binding;protein domain specific binding;protein kinase binding;small conjugating protein binding;transcription factor binding;ubiquitin binding;ubiquitin protein ligase binding		12	12	12	26.2	26.2	26.2	73.862	27.8525	26.8603	25.6619	26.0067	P54731	P54731	FAS-associated factor 1	P54731	sp|P54731|FAF1_MOUSE FAS-associated factor 1 OS=Mus musculus OX=10090 GN=Faf1 PE=1 SV=2
Prkacb	0.693498	anatomical structure formation involved in morphogenesis;biological regulation;cellular metabolic process;cellular process;developmental process;macromolecule metabolic process;macromolecule modification;metabolic process;phosphorus metabolic process;primary metabolic process;protein metabolic process;protein modification process;protein phosphorylation;regulation of cell cycle;response to stimul…	cell part;centrosome;cytosol;extracellular organelle;intracellular membrane-bounded organelle;intracellular non-membrane-bounded organelle;intracellular organelle;macromolecular complex;membrane;microtubule organizing center;nucleus;organelle;plasma membrane;protein complex;vesicle	adenyl nucleotide binding;adenyl ribonucleotide binding;ATP binding;binding;cAMP-dependent protein kinase activity;catalytic activity;cation binding;cyclic nucleotide-dependent protein kinase activity;enzyme binding;ion binding;kinase activity;magnesium ion binding;metal ion binding;nucleotide binding;phosphotransferase activity, alcohol group as acceptor;protein binding;protein kinase activity;p…	Amoebiasis;Apoptosis;Bile secretion;Calcium signaling pathway;Chemokine signaling pathway;Dilated cardiomyopathy;Endocrine and other factor-regulated calcium reabsorption;Gap junction;Gastric acid secretion;GnRH signaling pathway;Hedgehog signaling pathway;Insulin signaling pathway;Long-term potentiation;MAPK signaling pathway;Meiosis - yeast;Melanogenesis;Olfactory transduction;Oocyte meiosis;Pr…	10	3	3	28.8	13.7	13.7	40.707	25.0141	24.1619	22.4568	23.1578	P68181;H6TMF5	P68181	cAMP-dependent protein kinase catalytic subunit beta	P68181	sp|P68181|KAPCB_MOUSE cAMP-dependent protein kinase catalytic subunit beta OS=Mus musculus OX=10090 GN=Prkacb PE=1 SV=2
Med13	0.689925	biological regulation;biosynthetic process;cellular metabolic process;cellular nitrogen compound metabolic process;cellular process;macromolecule metabolic process;metabolic process;nitrogen compound metabolic process;nucleobase-containing compound metabolic process;primary metabolic process;response to stimulus;RNA metabolic process;signal transduction;transcription initiation, DNA-dependent	cell part;intracellular membrane-bounded organelle;intracellular organelle;macromolecular complex;membrane;nucleoplasm;nucleus;organelle;protein complex	binding;hormone receptor binding;nuclear hormone receptor binding;protein binding;protein binding transcription factor activity;receptor activity;receptor binding;RNA polymerase II transcription cofactor activity;RNA polymerase II transcription factor binding transcription factor activity;thyroid hormone receptor binding;transcription coactivator activity;transcription cofactor activity;transcrip…		2	2	2	1.1	1.1	1.1	238.59	24.2131	22.2111	21.6198	23.4387	Q5SWW4	Q5SWW4	Mediator of RNA polymerase II transcription subunit 13	Q5SWW4	sp|Q5SWW4|MED13_MOUSE Mediator of RNA polymerase II transcription subunit 13 OS=Mus musculus OX=10090 GN=Med13 PE=1 SV=1
Vps26a	0.689657	cellular process;endosome transport;establishment of localization;protein transport;transport;vesicle-mediated transport	cell part;cytosol;endosome;extracellular organelle;intracellular membrane-bounded organelle;intracellular organelle;macromolecular complex;membrane;organelle;protein complex;retromer complex;vesicle	protein transporter activity;substrate-specific transporter activity;transporter activity		8	8	8	34.6	34.6	34.6	38.113	27.49	26.5812	24.9816	25.7122	P40336;A0A1W2P7Z9;A0A1W2P7R7	P40336	Vacuolar protein sorting-associated protein 26A	P40336	sp|P40336|VP26A_MOUSE Vacuolar protein sorting-associated protein 26A OS=Mus musculus OX=10090 GN=Vps26a PE=1 SV=1
Slco4a1	0.686881	establishment of localization;ion transport;transport	cell part	anion transmembrane transporter activity;ion transmembrane transporter activity;organic anion transmembrane transporter activity;substrate-specific transmembrane transporter activity;substrate-specific transporter activity;transmembrane transporter activity;transporter activity		5	5	5	10.1	10.1	10.1	77.668	26.0776	24.7784	24.0304	24.5699	Q8K078	Q8K078	Solute carrier organic anion transporter family member 4A1	Q8K078	sp|Q8K078|SO4A1_MOUSE Solute carrier organic anion transporter family member 4A1 OS=Mus musculus OX=10090 GN=Slco4a1 PE=1 SV=2
Gdi1	0.683652	biological regulation;cellular process;establishment of localization;protein transport;regulation of transport;response to chemical stimulus;response to stimulus;signal transduction;transport	cell part;cell projection;cytoplasm;Golgi apparatus;intracellular membrane-bounded organelle;intracellular organelle;macromolecular complex;midbody;neuron projection;organelle;protein complex	enzyme activator activity;enzyme regulator activity;GDP-dissociation inhibitor activity;GTPase activator activity;GTPase regulator activity;nucleoside-triphosphatase regulator activity;Rab GDP-dissociation inhibitor activity;small GTPase regulator activity		8	3	3	18.8	8.1	8.1	50.521	23.5317	22.6493	21.0265	21.7026	P50396;D6RI86;B7FAU8	P50396;D6RI86	Rab GDP dissociation inhibitor alpha	P50396	sp|P50396|GDIA_MOUSE Rab GDP dissociation inhibitor alpha OS=Mus musculus OX=10090 GN=Gdi1 PE=1 SV=3;tr|D6RI86|D6RI86_MOUSE Rab GDP dissociation inhibitor alpha (Fragment) OS=Mus musculus OX=10090 GN=Gdi1 PE=1 SV=2
Rer1	0.683202	biological regulation;cellular component organization;cellular localization;cellular membrane organization;cellular process;establishment of localization;Golgi vesicle transport;localization;membrane organization;transport;vesicle-mediated transport	cell part;cell surface;Golgi apparatus;intracellular membrane-bounded organelle;intracellular organelle;organelle	acetylcholine receptor binding;binding;protein binding;receptor binding		2	2	2	14.8	14.8	14.8	22.988	24.5825	23.8329	21.6528	22.7147	Q9CQU3	Q9CQU3	Protein RER1	Q9CQU3	sp|Q9CQU3|RER1_MOUSE Protein RER1 OS=Mus musculus OX=10090 GN=Rer1 PE=1 SV=1
Srek1ip1	0.681944	cellular metabolic process;cellular nitrogen compound metabolic process;cellular process;macromolecule metabolic process;metabolic process;mRNA metabolic process;mRNA processing;nitrogen compound metabolic process;nucleobase-containing compound metabolic process;primary metabolic process;RNA metabolic process;RNA processing;RNA splicing		binding;cation binding;ion binding;metal ion binding;nucleic acid binding;transition metal ion binding;zinc ion binding		1	1	1	7.8	7.8	7.8	18.151	24.4096	23.6443	21.7739	22.4141	Q4V9W2	Q4V9W2	Protein SREK1IP1	Q4V9W2	sp|Q4V9W2|SR1IP_MOUSE Protein SREK1IP1 OS=Mus musculus OX=10090 GN=Srek1ip1 PE=1 SV=1
Trappc2l	0.678883	cellular process;establishment of localization;Golgi vesicle transport;transport;vesicle-mediated transport	cell part;cytoplasm;endoplasmic reticulum;Golgi apparatus;intracellular membrane-bounded organelle;intracellular organelle;organelle			1	1	1	13.7	13.7	13.7	16.018	22.2883	21.4375	19.9788	20.2522	Q9JME7	Q9JME7	Trafficking protein particle complex subunit 2-like protein	Q9JME7	sp|Q9JME7|TPC2L_MOUSE Trafficking protein particle complex subunit 2-like protein OS=Mus musculus OX=10090 GN=Trappc2l PE=1 SV=1
Dph3	0.675635	biological regulation;biosynthetic process;cellular metabolic process;cellular process;macromolecule metabolic process;macromolecule modification;metabolic process;peptidyl-amino acid modification;primary metabolic process;protein metabolic process;protein modification process;regulation of transport	cell part;cytoplasm;intracellular membrane-bounded organelle;intracellular organelle;nucleoplasm;nucleus;organelle	binding;cation binding;ion binding;metal ion binding		1	1	1	25.6	25.6	25.6	9.2862	24.3759	22.8671	22.4466	23.0027	Q8K0W9	Q8K0W9	DPH3 homolog	Q8K0W9	sp|Q8K0W9|DPH3_MOUSE DPH3 homolog OS=Mus musculus OX=10090 GN=Dph3 PE=1 SV=1
Ncoa5	0.674189	biological regulation;biosynthetic process;cellular metabolic process;cellular nitrogen compound metabolic process;cellular process;homeostatic process;macromolecule metabolic process;metabolic process;nitrogen compound metabolic process;nucleobase-containing compound metabolic process;primary metabolic process;RNA metabolic process	cell part;cytoskeleton;extracellular space;intracellular membrane-bounded organelle;intracellular non-membrane-bounded organelle;intracellular organelle;nucleoplasm;nucleus;organelle	binding;chromatin binding		10	10	10	23.8	23.8	23.8	65.318	27.3679	26.4417	24.7569	25.6784	Q91W39;B7ZC24;B7ZC23;A2A5L3	Q91W39;B7ZC24;B7ZC23	Nuclear receptor coactivator 5	Q91W39	sp|Q91W39|NCOA5_MOUSE Nuclear receptor coactivator 5 OS=Mus musculus OX=10090 GN=Ncoa5 PE=1 SV=1;tr|B7ZC24|B7ZC24_MOUSE Nuclear receptor coactivator 5 OS=Mus musculus OX=10090 GN=Ncoa5 PE=1 SV=1;tr|B7ZC23|B7ZC23_MOUSE Nuclear receptor coactivator 5 OS=Mus
Vps39	0.674099	cellular process;establishment of localization;protein transport;transport;vesicle-mediated transport	cell part;macromolecular complex;membrane;protein complex			3	3	3	4.6	4.6	4.6	101.69	22.546	21.5791	20.4249	20.5944	Q8R5L3	Q8R5L3	Vam6/Vps39-like protein	Q8R5L3	sp|Q8R5L3|VPS39_MOUSE Vam6/Vps39-like protein OS=Mus musculus OX=10090 GN=Vps39 PE=1 SV=1
Stom	0.673375	biological regulation;cellular component assembly;cellular component organization;macromolecular complex assembly;protein complex assembly;regulation of transport	cell part;cytoplasm;cytoplasmic membrane-bounded vesicle;cytoskeleton;endoplasmic reticulum;extracellular organelle;extracellular space;intracellular membrane-bounded organelle;intracellular non-membrane-bounded organelle;intracellular organelle;membrane;mitochondrion;organelle;vesicle	binding;enzyme binding;identical protein binding;protein binding;protein dimerization activity;protein homodimerization activity;RNA polymerase binding		8	8	8	44	44	44	31.375	28.9544	27.9485	26.7686	27.1295	P54116	P54116	Erythrocyte band 7 integral membrane protein	P54116	sp|P54116|STOM_MOUSE Stomatin OS=Mus musculus OX=10090 GN=Stom PE=1 SV=3
Ppig	0.672652	cellular metabolic process;cellular process;macromolecule metabolic process;macromolecule modification;metabolic process;peptidyl-amino acid modification;primary metabolic process;protein folding;protein metabolic process;protein modification process	cell part;cytoplasm;nucleoplasm	catalytic activity;cis-trans isomerase activity;isomerase activity;peptidyl-prolyl cis-trans isomerase activity		12	12	12	17.8	17.8	17.8	88.324	27.9601	27.2368	25.1845	25.9497	A2AR02;A2AR01	A2AR02	Peptidyl-prolyl cis-trans isomerase G	A2AR02	sp|A2AR02|PPIG_MOUSE Peptidyl-prolyl cis-trans isomerase G OS=Mus musculus OX=10090 GN=Ppig PE=1 SV=1
Rpn2	0.672561	aging;carbohydrate metabolic process;cellular metabolic process;cellular process;developmental process;macromolecule metabolic process;macromolecule modification;metabolic process;primary metabolic process;protein glycosylation;protein metabolic process;protein modification process;response to chemical stimulus;response to drug;response to stimulus	cell part;endoplasmic reticulum;intracellular membrane-bounded organelle;intracellular organelle;macromolecular complex;membrane;nucleus;organelle;protein complex	binding;catalytic activity;ribonucleoprotein binding;ribosome binding;transferase activity;transferase activity, transferring glycosyl groups	N-Glycan biosynthesis;Protein processing in endoplasmic reticulum;Various types of N-glycan biosynthesis	9	9	9	22	22	22	67.501	29.3598	28.5321	26.9507	27.3499	A2ACG7;Q9DBG6	A2ACG7;Q9DBG6	Dolichyl-diphosphooligosaccharide--protein glycosyltransferase subunit 2	A2ACG7	tr|A2ACG7|A2ACG7_MOUSE Dolichyl-diphosphooligosaccharide--protein glycosyltransferase subunit 2 OS=Mus musculus OX=10090 GN=Rpn2 PE=1 SV=1;sp|Q9DBG6|RPN2_MOUSE Dolichyl-diphosphooligosaccharide--protein glycosyltransferase subunit 2 OS=Mus musculus OX=1009
Trove2	0.671475	anatomical structure development;anatomical structure morphogenesis;biological regulation;cellular component morphogenesis;cellular component organization;cellular process;developmental process;immune system process;response to abiotic stimulus;response to stimulus;signal transduction	cell part;cytoplasm;intracellular membrane-bounded organelle;intracellular organelle;macromolecular complex;nucleoplasm;nucleus;organelle;ribonucleoprotein complex	binding;cation binding;ion binding;metal ion binding;misfolded RNA binding;nucleic acid binding;RNA binding;snRNA binding;U2 snRNA binding	Systemic lupus erythematosus	6	6	6	12.6	12.6	12.6	60.123	24.3182	23.5291	21.9182	22.2094	O08848	O08848	60 kDa SS-A/Ro ribonucleoprotein	O08848	sp|O08848|RO60_MOUSE 60 kDa SS-A/Ro ribonucleoprotein OS=Mus musculus OX=10090 GN=RO60 PE=1 SV=1
Eif2a	0.671022	biological regulation;biosynthetic process;cellular component assembly;cellular component organization;cellular macromolecular complex assembly;cellular metabolic process;cellular process;macromolecular complex assembly;macromolecule metabolic process;macromolecule modification;metabolic process;organelle assembly;phosphorus metabolic process;primary metabolic process;protein metabolic process;pr…	cell part;cytoplasm;extracellular space;macromolecular complex;protein complex	binding;nucleic acid binding;ribonucleoprotein binding;ribosome binding;RNA binding;translation factor activity, nucleic acid binding;translation initiation factor activity;tRNA binding		8	8	8	19.4	19.4	19.4	64.403	27.8575	27.1176	25.4156	25.6546	Q8BJW6;D3YZZ6;D6RFN2;D6RGA6	Q8BJW6	Eukaryotic translation initiation factor 2A;Eukaryotic translation initiation factor 2A, N-terminally processed	Q8BJW6	sp|Q8BJW6|EIF2A_MOUSE Eukaryotic translation initiation factor 2A OS=Mus musculus OX=10090 GN=Eif2a PE=1 SV=2
Tcof1	0.669662	biosynthetic process;cellular metabolic process;cellular nitrogen compound metabolic process;cellular process;establishment of localization;macromolecule metabolic process;metabolic process;nitrogen compound metabolic process;nucleobase-containing compound metabolic process;primary metabolic process;RNA metabolic process;transcription from RNA polymerase I promoter;transport	cell part;cytoplasm;intracellular membrane-bounded organelle;intracellular non-membrane-bounded organelle;intracellular organelle;nucleolus;nucleus;organelle		Ribosome biogenesis in eukaryotes	22	22	22	20.6	20.6	20.6	138.55	30.8854	30.1755	28.242	28.7562	H3BL37;O08784;H3BIX0;F6R3V4;H3BK88	H3BL37;O08784;H3BIX0;F6R3V4	Treacle protein	H3BL37	tr|H3BL37|H3BL37_MOUSE Treacle protein OS=Mus musculus OX=10090 GN=Tcof1 PE=1 SV=1;sp|O08784|TCOF_MOUSE Treacle protein OS=Mus musculus OX=10090 GN=Tcof1 PE=1 SV=1;tr|H3BIX0|H3BIX0_MOUSE Treacle protein (Fragment) OS=Mus musculus OX=10090 GN=Tcof1 PE=1 SV=
Serinc3	0.667937	amine transport;amino acid transport;cellular lipid metabolic process;cellular metabolic process;cellular process;establishment of localization;lipid metabolic process;metabolic process;organic acid transport;primary metabolic process;transport	cell part;Golgi apparatus;intracellular membrane-bounded organelle;intracellular organelle;membrane;organelle;plasma membrane	active transmembrane transporter activity;amine transmembrane transporter activity;amino acid transmembrane transporter activity;carboxylic acid transmembrane transporter activity;L-amino acid transmembrane transporter activity;L-serine transmembrane transporter activity;neutral amino acid transmembrane transporter activity;organic acid transmembrane transporter activity;serine transmembrane tran…		3	3	3	4.7	4.7	4.7	52.622	25.0689	22.8172	23.6276	23.8234	Q9QZI9	Q9QZI9	Serine incorporator 3	Q9QZI9	sp|Q9QZI9|SERC3_MOUSE Serine incorporator 3 OS=Mus musculus OX=10090 GN=Serinc3 PE=1 SV=2
Jun	0.661658	aging;anatomical structure development;anatomical structure formation involved in morphogenesis;anatomical structure morphogenesis;behavior;biological regulation;cell activation;cell communication;cell differentiation;cellular component morphogenesis;cellular component organization;cellular homeostasis;cellular ion homeostasis;cellular process;developmental process;establishment of localization;h…	cell part;cytosol;intracellular membrane-bounded organelle;intracellular organelle;macromolecular complex;nucleoplasm;nucleus;organelle;protein complex;transcription factor complex;transcriptional repressor complex	activating transcription factor binding;binding;cAMP response element binding;chromatin binding;core promoter proximal region DNA binding;core promoter proximal region sequence-specific DNA binding;DNA binding;double-stranded DNA binding;enhancer binding;enhancer sequence-specific DNA binding;enzyme activator activity;enzyme binding;enzyme regulator activity;GTPase activator activity;GTPase regul…	B cell receptor signaling pathway;Chagas disease (American trypanosomiasis);Colorectal cancer;Epithelial cell signaling in Helicobacter pylori infection;ErbB signaling pathway;Focal adhesion;GnRH signaling pathway;Leishmaniasis;MAPK signaling pathway;Neurotrophin signaling pathway;Osteoclast differentiation;Pathways in cancer;Renal cell carcinoma;Rheumatoid arthritis;T cell receptor signaling pat…	5	5	4	23.7	23.7	21.3	35.943	26.3098	24.1584	24.5277	25.2633	P05627	P05627	Transcription factor AP-1	P05627	sp|P05627|JUN_MOUSE Transcription factor AP-1 OS=Mus musculus OX=10090 GN=Jun PE=1 SV=3
Adh5	0.661294	aging;alcohol metabolic process;biological regulation;catabolic process;cellular aldehyde metabolic process;cellular lipid metabolic process;cellular metabolic process;cellular process;developmental process;lipid metabolic process;macromolecule metabolic process;macromolecule modification;metabolic process;multicellular organismal process;peptidyl-amino acid modification;primary metabolic process…	cell part;extracellular organelle;intracellular membrane-bounded organelle;intracellular organelle;mitochondrion;nucleus;organelle;vesicle	alcohol dehydrogenase (NAD) activity;binding;carboxylic acid binding;catalytic activity;cation binding;fatty acid binding;formaldehyde dehydrogenase activity;identical protein binding;ion binding;lipid binding;metal ion binding;monocarboxylic acid binding;oxidoreductase activity;oxidoreductase activity, acting on CH-OH group of donors;oxidoreductase activity, acting on the aldehyde or oxo group o…	Chloroalkane and chloroalkene degradation;Drug metabolism - cytochrome P450;Fatty acid metabolism;Glycolysis / Gluconeogenesis;Metabolism of xenobiotics by cytochrome P450;Methane metabolism;Naphthalene degradation;Retinol metabolism;Tyrosine metabolism	10	10	8	28.6	28.6	25.9	39.547	28.7658	28.0647	26.118	26.6157	P28474	P28474	Alcohol dehydrogenase class-3	P28474	sp|P28474|ADHX_MOUSE Alcohol dehydrogenase class-3 OS=Mus musculus OX=10090 GN=Adh5 PE=1 SV=3
Med26	0.660746	biological regulation;biosynthetic process;cellular metabolic process;cellular nitrogen compound metabolic process;cellular process;macromolecule metabolic process;metabolic process;nitrogen compound metabolic process;nucleobase-containing compound metabolic process;primary metabolic process;RNA metabolic process;transcription from RNA polymerase II promoter	cell part;macromolecular complex;nucleoplasm;protein complex	binding;DNA binding;nucleic acid binding;protein binding transcription factor activity;RNA polymerase II transcription cofactor activity;RNA polymerase II transcription factor binding transcription factor activity;transcription cofactor activity;transcription factor binding transcription factor activity		3	3	3	7.5	7.5	7.5	64.679	27.1323	26.9839	22.7847	22.7694	Q7TN02	Q7TN02	Mediator of RNA polymerase II transcription subunit 26	Q7TN02	sp|Q7TN02|MED26_MOUSE Mediator of RNA polymerase II transcription subunit 26 OS=Mus musculus OX=10090 GN=Med26 PE=1 SV=1
Tmem160	0.66029		cell part;intracellular membrane-bounded organelle;intracellular organelle;mitochondrion;organelle			4	4	4	16.5	16.5	16.5	19.587	23.359	22.4347	20.9969	21.5151	Q9D938;A0A1B0GR84	Q9D938;A0A1B0GR84	Transmembrane protein 160	Q9D938	sp|Q9D938|TM160_MOUSE Transmembrane protein 160 OS=Mus musculus OX=10090 GN=Tmem160 PE=2 SV=1;tr|A0A1B0GR84|A0A1B0GR84_MOUSE Transmembrane protein 160 OS=Mus musculus OX=10090 GN=Tmem160 PE=1 SV=1
Pgrmc1	0.659925	locomotion;response to chemical stimulus;response to external stimulus;response to stimulus	cell part;endomembrane system;endoplasmic reticulum;extracellular organelle;intracellular membrane-bounded organelle;intracellular non-membrane-bounded organelle;intracellular organelle;membrane;nucleolus;organelle;vesicle	binding;cation binding;heme binding;ion binding;iron ion binding;lipid binding;metal ion binding;steroid binding;tetrapyrrole binding;transition metal ion binding		8	7	7	46.2	41.5	41.5	21.694	27.3402	26.671	24.7788	25.0306	O55022	O55022	Membrane-associated progesterone receptor component 1	O55022	sp|O55022|PGRC1_MOUSE Membrane-associated progesterone receptor component 1 OS=Mus musculus OX=10090 GN=Pgrmc1 PE=1 SV=4
Atp6v1h	0.659194	cellular component organization;cellular membrane organization;cellular process;endocytosis;establishment of localization;hydrogen transport;ion transport;membrane invagination;membrane organization;transmembrane transport;transport;vesicle-mediated transport	cell part;extracellular organelle;macromolecular complex;membrane;organelle;protein complex;vesicle	active transmembrane transporter activity;ATPase activity;ATPase activity, coupled;ATPase activity, coupled to movement of substances;ATPase activity, coupled to transmembrane movement of ions;ATPase activity, coupled to transmembrane movement of substances;catalytic activity;cation transmembrane transporter activity;cation-transporting ATPase activity;hydrogen ion transmembrane transporter activ…	Epithelial cell signaling in Helicobacter pylori infection;ko05152;Lysosome;Oxidative phosphorylation;Phagosome;Rheumatoid arthritis;Vibrio cholerae infection	12	12	12	34.7	34.7	34.7	50.811	28.2621	27.1271	26.1156	26.613	A0A0A6YWP6;A0A0A6YX18;Q8BVE3;A0A0A6YVU0;A0A0A6YW86	A0A0A6YWP6;A0A0A6YX18;Q8BVE3;A0A0A6YVU0	V-type proton ATPase subunit H	A0A0A6YWP6	tr|A0A0A6YWP6|A0A0A6YWP6_MOUSE V-type proton ATPase subunit H OS=Mus musculus OX=10090 GN=Atp6v1h PE=1 SV=1;tr|A0A0A6YX18|A0A0A6YX18_MOUSE V-type proton ATPase subunit H OS=Mus musculus OX=10090 GN=Atp6v1h PE=1 SV=1;sp|Q8BVE3|VATH_MOUSE V-type proton ATPas
Znf503	0.657914	biological regulation;biosynthetic process;cell proliferation;cellular metabolic process;cellular nitrogen compound metabolic process;cellular process;macromolecule metabolic process;metabolic process;nitrogen compound metabolic process;nucleobase-containing compound metabolic process;primary metabolic process;regulation of cell cycle;RNA metabolic process	cell part;intracellular membrane-bounded organelle;intracellular organelle;nucleus;organelle	binding;cation binding;ion binding;metal ion binding;nucleic acid binding		1	1	1	3.4	3.4	3.4	63.036	23.8238	22.0392	22.1973	22.4498	Q7TMA2	Q7TMA2	Zinc finger protein 503	Q7TMA2	sp|Q7TMA2|ZN503_MOUSE Zinc finger protein 503 OS=Mus musculus OX=10090 GN=Znf503 PE=1 SV=1
Homez	0.655352	biological regulation;biosynthetic process;cellular metabolic process;cellular nitrogen compound metabolic process;cellular process;macromolecule metabolic process;metabolic process;nitrogen compound metabolic process;nucleobase-containing compound metabolic process;primary metabolic process;RNA metabolic process	cell part;cytoplasm;intracellular membrane-bounded organelle;intracellular non-membrane-bounded organelle;intracellular organelle;nucleolus;nucleus;organelle	binding;DNA binding;nucleic acid binding;nucleic acid binding transcription factor activity;protein binding transcription factor activity;sequence-specific DNA binding transcription factor activity;transcription cofactor activity;transcription corepressor activity;transcription factor binding transcription factor activity		3	3	3	7.9	7.9	7.9	60.914	23.137	21.9437	21.1064	21.4838	Q80W88;A0A0R4J108;H3BL46	Q80W88;A0A0R4J108	Homeobox and leucine zipper protein Homez	Q80W88	sp|Q80W88|HOMEZ_MOUSE Homeobox and leucine zipper protein Homez OS=Mus musculus OX=10090 GN=Homez PE=1 SV=2;tr|A0A0R4J108|A0A0R4J108_MOUSE Homeobox and leucine zipper protein Homez OS=Mus musculus OX=10090 GN=Homez PE=1 SV=1
Fth1	0.654802	biological regulation;cellular process;establishment of localization;immune system process;ion transport;response to stimulus;transport	cell part;extracellular organelle;extracellular region;intracellular membrane-bounded organelle;intracellular organelle;mitochondrion;nucleus;organelle;vesicle	binding;catalytic activity;cation binding;ferric iron binding;ferroxidase activity;ion binding;iron ion binding;metal ion binding;oxidoreductase activity;oxidoreductase activity, oxidizing metal ions;oxidoreductase activity, oxidizing metal ions, oxygen as acceptor;transition metal ion binding	Mineral absorption;Porphyrin and chlorophyll metabolism	14	14	14	69.8	69.8	69.8	21.066	32.2919	30.4911	30.5757	31.0007	P09528;A0A494BA92;A0A494B9D4;A0A494BAP3	P09528;A0A494BA92	Ferritin heavy chain;Ferritin heavy chain, N-terminally processed	P09528	sp|P09528|FRIH_MOUSE Ferritin heavy chain OS=Mus musculus OX=10090 GN=Fth1 PE=1 SV=2;tr|A0A494BA92|A0A494BA92_MOUSE Ferritin OS=Mus musculus OX=10090 GN=Fth1 PE=1 SV=1
Hmga1	0.653519	aging;biological regulation;biosynthetic process;cellular component assembly;cellular component organization;cellular metabolic process;cellular nitrogen compound metabolic process;cellular process;chromatin modification;chromatin organization;chromosome organization;developmental process;macromolecule metabolic process;metabolic process;nitrogen compound metabolic process;nucleobase-containing c…	cell part;intracellular membrane-bounded organelle;intracellular organelle;nucleus;organelle	binding;DNA binding;hormone receptor binding;ligand-dependent nuclear receptor transcription coactivator activity;nuclear hormone receptor binding;nucleic acid binding;peroxisome proliferator activated receptor binding;protein binding;protein binding transcription factor activity;receptor binding;retinoic acid receptor binding;retinoid X receptor binding;transcription coactivator activity;transcr…		4	4	3	41.1	41.1	41.1	11.614	27.4875	26.6362	25.4863	25.1361	P17095;Q3TE85;A0A338P6F6;A0A338P6E8	P17095;Q3TE85;A0A338P6F6;A0A338P6E8	High mobility group protein HMG-I/HMG-Y	P17095	sp|P17095|HMGA1_MOUSE High mobility group protein HMG-I/HMG-Y OS=Mus musculus OX=10090 GN=Hmga1 PE=1 SV=4;tr|Q3TE85|Q3TE85_MOUSE High mobility group protein HMG-I/HMG-Y OS=Mus musculus OX=10090 GN=Hmga1 PE=1 SV=1;tr|A0A338P6F6|A0A338P6F6_MOUSE High mobilit
Rsrp1	0.652601					1	1	1	4.7	4.7	4.7	34.539	24.7524	23.0132	23.1691	23.3051	Q3UC65	Q3UC65	Arginine/serine-rich protein 1	Q3UC65	sp|Q3UC65|RSRP1_MOUSE Arginine/serine-rich protein 1 OS=Mus musculus OX=10090 GN=Rsrp1 PE=1 SV=1
Ap1m1	0.652142	cellular component organization;cellular process;endosome transport;establishment of localization;organelle organization;pigment granule organization;protein transport;transport;vesicle organization;vesicle-mediated transport	AP-type membrane coat adaptor complex;cell part;extracellular organelle;intracellular membrane-bounded organelle;intracellular organelle;macromolecular complex;membrane;organelle;protein complex;vesicle		Lysosome	5	5	5	11.8	11.8	11.8	48.542	26.1176	25.3816	23.5032	24.0361	P35585;D3YZ71;S4R1Q4;A0A1L1SUA0;A0A0R4IZX6;A0A0R4J1L4;Q9WVP1	P35585;D3YZ71	AP-1 complex subunit mu-1	P35585	sp|P35585|AP1M1_MOUSE AP-1 complex subunit mu-1 OS=Mus musculus OX=10090 GN=Ap1m1 PE=1 SV=3;tr|D3YZ71|D3YZ71_MOUSE AP-1 complex subunit mu-1 (Fragment) OS=Mus musculus OX=10090 GN=Ap1m1 PE=1 SV=1
Slc5a3	0.650581	alcohol metabolic process;anatomical structure development;biological regulation;carbohydrate metabolic process;cellular metabolic process;cellular process;developmental process;establishment of localization;ion transport;metabolic process;polyol transport;primary metabolic process;small molecule metabolic process;transport	cell part	active transmembrane transporter activity;secondary active transmembrane transporter activity;symporter activity;transmembrane transporter activity;transporter activity		1	1	1	3.1	3.1	3.1	79.582	23.6	22.366	21.6487	21.9395	Q9JKZ2	Q9JKZ2	Sodium/myo-inositol cotransporter	Q9JKZ2	sp|Q9JKZ2|SC5A3_MOUSE Sodium/myo-inositol cotransporter OS=Mus musculus OX=10090 GN=Slc5a3 PE=1 SV=2
Dimt1	0.650489		cell part;cytoplasm;intracellular membrane-bounded organelle;intracellular non-membrane-bounded organelle;intracellular organelle;nucleolus;nucleus;organelle	catalytic activity;methyltransferase activity;N-methyltransferase activity;RNA methyltransferase activity;rRNA (adenine) methyltransferase activity;rRNA (adenine-N6,N6-)-dimethyltransferase activity;rRNA methyltransferase activity;S-adenosylmethionine-dependent methyltransferase activity;transferase activity;transferase activity, transferring one-carbon groups		5	5	5	20.8	20.8	20.8	35.274	24.181	23.3475	21.6153	22.2918	Q9D0D4;A0A286YCE5	Q9D0D4	Probable dimethyladenosine transferase	Q9D0D4	sp|Q9D0D4|DIM1_MOUSE Probable dimethyladenosine transferase OS=Mus musculus OX=10090 GN=Dimt1 PE=2 SV=1
Scamp1	0.648189	cellular component organization;cellular membrane organization;cellular process;endocytosis;establishment of localization;exocytosis;membrane invagination;membrane organization;protein transport;secretion;transport;vesicle-mediated transport	cell part;cytoplasmic membrane-bounded vesicle;intracellular membrane-bounded organelle;intracellular organelle;membrane;organelle;synapse;vesicle			5	5	5	26	26	26	38.028	28.0053	26.8933	25.7894	26.371	Q8K021;Q3TSA8;D3YTP4	Q8K021;Q3TSA8;D3YTP4	Secretory carrier-associated membrane protein 1	Q8K021	sp|Q8K021|SCAM1_MOUSE Secretory carrier-associated membrane protein 1 OS=Mus musculus OX=10090 GN=Scamp1 PE=1 SV=1;tr|Q3TSA8|Q3TSA8_MOUSE Secretory carrier-associated membrane protein OS=Mus musculus OX=10090 GN=Scamp1 PE=1 SV=1;tr|D3YTP4|D3YTP4_MOUSE Secr
Pex3	0.646992	amine transport;amino acid transport;cellular component organization;cellular process;establishment of localization;organelle organization;organic acid transport;peroxisome organization;protein targeting;protein transport;transmembrane transport;transport	cell part;cytosol;endoplasmic reticulum;intracellular membrane-bounded organelle;intracellular organelle;macromolecular complex;membrane;microbody;nucleoplasm;organelle;peroxisome;protein complex	active transmembrane transporter activity;amine transmembrane transporter activity;amino acid transmembrane transporter activity;binding;carboxylic acid transmembrane transporter activity;lipid binding;organic acid transmembrane transporter activity;protein binding;protein dimerization activity;substrate-specific transmembrane transporter activity;substrate-specific transporter activity;transmemb…	Peroxisome	2	2	2	5.6	5.6	5.6	40.639	22.7602	21.8369	20.3163	20.969	E9QA46;Q9QXY9;D3Z6X3;D3Z6X4	E9QA46;Q9QXY9;D3Z6X3;D3Z6X4	Peroxisomal biogenesis factor 3	E9QA46	tr|E9QA46|E9QA46_MOUSE Peroxisomal assembly protein PEX3 OS=Mus musculus OX=10090 GN=Pex3 PE=1 SV=1;sp|Q9QXY9|PEX3_MOUSE Peroxisomal biogenesis factor 3 OS=Mus musculus OX=10090 GN=Pex3 PE=1 SV=1;tr|D3Z6X3|D3Z6X3_MOUSE Peroxisomal assembly protein PEX3 OS=
Twf1	0.646439	biological regulation;cellular component organization;cellular metabolic process;cellular process;macromolecule metabolic process;macromolecule modification;metabolic process;peptidyl-amino acid modification;phosphorus metabolic process;primary metabolic process;protein metabolic process;protein modification process;protein phosphorylation;regulation of organelle organization;regulation of protei…	cell part;cell projection;cytoplasm;cytoskeleton;filopodium;intracellular non-membrane-bounded organelle;intracellular organelle;organelle	actin binding;actin monomer binding;adenyl nucleotide binding;adenyl ribonucleotide binding;ATP binding;binding;catalytic activity;cytoskeletal protein binding;kinase activity;lipid binding;nucleotide binding;phosphatidylinositol binding;phosphatidylinositol-4,5-bisphosphate binding;phospholipid binding;phosphotransferase activity, alcohol group as acceptor;protein binding;protein complex binding…		10	8	8	27.4	23.4	23.4	40.079	26.6661	25.7882	24.2693	24.7557	Q91YR1;D3Z2H0	Q91YR1	Twinfilin-1	Q91YR1	sp|Q91YR1|TWF1_MOUSE Twinfilin-1 OS=Mus musculus OX=10090 GN=Twf1 PE=1 SV=2
Fbl	0.644687	cell differentiation;cellular metabolic process;cellular nitrogen compound metabolic process;cellular process;developmental process;macromolecule metabolic process;macromolecule modification;metabolic process;nitrogen compound metabolic process;nucleobase-containing compound metabolic process;one-carbon metabolic process;primary metabolic process;RNA metabolic process;RNA modification;RNA process…	cell part;extracellular organelle;intracellular membrane-bounded organelle;intracellular non-membrane-bounded organelle;intracellular organelle;macromolecular complex;membrane;nucleolus;nucleus;organelle;preribosome;ribonucleoprotein complex;small nucleolar ribonucleoprotein complex;vesicle	binding;catalytic activity;methyltransferase activity;nucleic acid binding;RNA binding;RNA methyltransferase activity;rRNA methyltransferase activity;S-adenosylmethionine-dependent methyltransferase activity;transferase activity;transferase activity, transferring one-carbon groups	Ribosome biogenesis in eukaryotes	12	12	10	43.4	43.4	35.8	34.306	28.2147	27.5257	25.4818	26.0902	P35550;A0A140LIR6	P35550	rRNA 2-O-methyltransferase fibrillarin	P35550	sp|P35550|FBRL_MOUSE rRNA 2-O-methyltransferase fibrillarin OS=Mus musculus OX=10090 GN=Fbl PE=1 SV=2
Nhlrc2	0.64441					5	5	5	9.2	9.2	9.2	78.429	24.6448	23.9912	22.078	22.29	Q8BZW8;A0A494BBH3	Q8BZW8	NHL repeat-containing protein 2	Q8BZW8	sp|Q8BZW8|NHLC2_MOUSE NHL repeat-containing protein 2 OS=Mus musculus OX=10090 GN=Nhlrc2 PE=1 SV=1
Ifih1	0.643949	biological regulation;cellular metabolic process;cellular process;immune system process;macromolecule metabolic process;macromolecule modification;metabolic process;multi-organism process;primary metabolic process;protein metabolic process;protein modification by small protein conjugation or removal;protein modification process;response to biotic stimulus;response to stimulus;response to stress	cell part;cytoplasm;intracellular membrane-bounded organelle;intracellular organelle;nucleus;organelle	adenyl nucleotide binding;adenyl ribonucleotide binding;ATP binding;binding;catalytic activity;cation binding;DNA binding;double-stranded RNA binding;helicase activity;hydrolase activity;hydrolase activity, acting on acid anhydrides;hydrolase activity, acting on acid anhydrides, in phosphorus-containing anhydrides;ion binding;metal ion binding;nucleic acid binding;nucleoside-triphosphatase activi…	Measles;RIG-I-like receptor signaling pathway	10	10	10	13.5	13.5	13.5	115.97	26.6424	25.2274	24.7404	25.158	Q8R5F7	Q8R5F7	Interferon-induced helicase C domain-containing protein 1	Q8R5F7	sp|Q8R5F7|IFIH1_MOUSE Interferon-induced helicase C domain-containing protein 1 OS=Mus musculus OX=10090 GN=Ifih1 PE=1 SV=1
Mettl20	0.643117		cell part	catalytic activity;methyltransferase activity;transferase activity;transferase activity, transferring one-carbon groups		2	2	2	17.6	17.6	17.6	18.184	23.2833	21.9894	21.0471	21.8871	E9PY99;Q80ZM3;Q80VP4;B8JKU6	E9PY99;Q80ZM3;Q80VP4;B8JKU6	Protein N-lysine methyltransferase METTL20	E9PY99	tr|E9PY99|E9PY99_MOUSE Electron transfer flavoprotein beta subunit lysine methyltransferase (Fragment) OS=Mus musculus OX=10090 GN=Etfbkmt PE=1 SV=1;sp|Q80ZM3|ETKMT_MOUSE Electron transfer flavoprotein beta subunit lysine methyltransferase OS=Mus musculus
Rnf7;Gm7075	0.63988	biological regulation;catabolic process;cell motility;cellular component movement;cellular component organization;cellular metabolic process;cellular process;locomotion;macromolecule metabolic process;macromolecule modification;metabolic process;mitochondrion organization;organelle organization;primary metabolic process;protein metabolic process;protein modification by small protein conjugation o…	cell part;cytoplasm;intracellular membrane-bounded organelle;intracellular organelle;macromolecular complex;nucleoplasm;nucleus;organelle;protein complex;ubiquitin ligase complex	acid-amino acid ligase activity;binding;catalytic activity;cation binding;ion binding;ligase activity;ligase activity, forming carbon-nitrogen bonds;metal ion binding;NEDD8 ligase activity;small conjugating protein ligase activity;transition metal ion binding;zinc ion binding	Ubiquitin mediated proteolysis	3	3	3	38.1	38.1	38.1	12.707	25.5092	24.3788	23.4467	23.7903	Q9WTZ1;D3Z497;D3Z392	Q9WTZ1;D3Z497	RING-box protein 2	Q9WTZ1	sp|Q9WTZ1|RBX2_MOUSE RING-box protein 2 OS=Mus musculus OX=10090 GN=Rnf7 PE=1 SV=1;tr|D3Z497|D3Z497_MOUSE Predicted gene 7075 OS=Mus musculus OX=10090 GN=Gm7075 PE=3 SV=1
Fundc2	0.639695	autophagy;catabolic process;cellular metabolic process;cellular process;metabolic process	cell part;intracellular membrane-bounded organelle;intracellular organelle;mitochondrion;nucleus;organelle			3	3	3	14.6	14.6	14.6	16.564	24.5339	23.418	22.4034	22.8453	Q9D6K8	Q9D6K8	FUN14 domain-containing protein 2	Q9D6K8	sp|Q9D6K8|FUND2_MOUSE FUN14 domain-containing protein 2 OS=Mus musculus OX=10090 GN=Fundc2 PE=1 SV=1
Man1a2	0.638769	anatomical structure development;carbohydrate metabolic process;cellular metabolic process;cellular process;developmental process;macromolecule metabolic process;macromolecule modification;metabolic process;multicellular organismal process;primary metabolic process;protein glycosylation;protein metabolic process;protein modification process	cell part;extracellular organelle;Golgi apparatus;intracellular membrane-bounded organelle;intracellular organelle;membrane;organelle;vesicle	binding;calcium ion binding;catalytic activity;cation binding;hydrolase activity;hydrolase activity, acting on glycosyl bonds;hydrolase activity, hydrolyzing O-glycosyl compounds;ion binding;mannosidase activity;mannosyl-oligosaccharide 1,2-alpha-mannosidase activity;mannosyl-oligosaccharide mannosidase activity;metal ion binding	N-Glycan biosynthesis;Protein processing in endoplasmic reticulum;Various types of N-glycan biosynthesis	4	4	4	11.2	11.2	11.2	72.871	23.1456	22.3841	20.581	21.0933	P39098;A0A0G2JGT9	P39098	Mannosyl-oligosaccharide 1,2-alpha-mannosidase IB	P39098	sp|P39098|MA1A2_MOUSE Mannosyl-oligosaccharide 1,2-alpha-mannosidase IB OS=Mus musculus OX=10090 GN=Man1a2 PE=1 SV=1
Nfx1	0.637471	biological regulation	cell part;cytoplasm;intracellular membrane-bounded organelle;intracellular organelle;membrane;nucleoplasm;nucleus;organelle;plasma membrane	binding;catalytic activity;cation binding;DNA binding;ion binding;ligase activity;metal ion binding;nucleic acid binding;nucleic acid binding transcription factor activity;regulatory region DNA binding;regulatory region nucleic acid binding;RNA polymerase II core promoter proximal region sequence-specific DNA binding transcription factor activity;RNA polymerase II core promoter proximal region se…		2	2	2	3.7	3.7	3.7	123.81	22.0075	20.7141	20.2537	20.2488	B1AY10	B1AY10	Transcriptional repressor NF-X1	B1AY10	sp|B1AY10|NFX1_MOUSE Transcriptional repressor NF-X1 OS=Mus musculus OX=10090 GN=Nfx1 PE=1 SV=1
Ikbip	0.635244		cell part;endoplasmic reticulum;intracellular membrane-bounded organelle;intracellular organelle;membrane;organelle			8	8	8	25.2	25.2	25.2	42.497	25.5506	24.4586	23.2918	23.9153	E9QMH7;Q9DBZ1	E9QMH7;Q9DBZ1	Inhibitor of nuclear factor kappa-B kinase-interacting protein	E9QMH7	tr|E9QMH7|E9QMH7_MOUSE Inhibitor of nuclear factor kappa-B kinase-interacting protein OS=Mus musculus OX=10090 GN=Ikbip PE=1 SV=1;sp|Q9DBZ1|IKIP_MOUSE Inhibitor of nuclear factor kappa-B kinase-interacting protein OS=Mus musculus OX=10090 GN=Ikbip PE=1 SV=
Vwa9	0.6345					3	3	3	8.7	8.7	8.7	57.236	23.4112	22.767	20.7735	21.0853	Q8R3P6	Q8R3P6	von Willebrand factor A domain-containing protein 9	Q8R3P6	sp|Q8R3P6|INT14_MOUSE Integrator complex subunit 14 OS=Mus musculus OX=10090 GN=Ints14 PE=1 SV=1
Gnai3	0.630965	biological regulation;cell cycle;cell division;cellular component organization;cellular membrane organization;cellular process;membrane fusion;membrane organization;metabolic process;organelle fusion;organelle organization;response to stimulus;signal transduction;vesicle organization	cell part;centrosome;cytoplasm;cytoplasmic membrane-bounded vesicle;extracellular organelle;Golgi apparatus;intracellular membrane-bounded organelle;intracellular non-membrane-bounded organelle;intracellular organelle;macromolecular complex;membrane;microtubule organizing center;midbody;organelle;plasma membrane;protein complex;vesicle	binding;catalytic activity;cation binding;G-protein beta/gamma-subunit complex binding;G-protein-coupled receptor binding;GTP binding;GTPase activity;guanyl nucleotide binding;guanyl ribonucleotide binding;hydrolase activity;hydrolase activity, acting on acid anhydrides;hydrolase activity, acting on acid anhydrides, in phosphorus-containing anhydrides;ion binding;metabotropic serotonin receptor b…	Axon guidance;Chagas disease (American trypanosomiasis);Chemokine signaling pathway;Gap junction;Gastric acid secretion;Leukocyte transendothelial migration;Long-term depression;Melanogenesis;Progesterone-mediated oocyte maturation;Tight junction;Toxoplasmosis	10	6	6	33.3	22	22	40.538	27.8326	26.9774	25.5766	25.7609	Q9DC51	Q9DC51	Guanine nucleotide-binding protein G(k) subunit alpha	Q9DC51	sp|Q9DC51|GNAI3_MOUSE Guanine nucleotide-binding protein G(i) subunit alpha-3 OS=Mus musculus OX=10090 GN=Gnai3 PE=1 SV=3
Ptpn12	0.630312	cellular metabolic process;cellular process;macromolecule metabolic process;macromolecule modification;metabolic process;phosphorus metabolic process;primary metabolic process;protein dephosphorylation;protein metabolic process;protein modification process	cell part;cell projection;cytoplasm;cytosol;intracellular non-membrane-bounded organelle;intracellular organelle;macromolecular complex;membrane;organelle;plasma membrane;protein complex	binding;catalytic activity;hydrolase activity;hydrolase activity, acting on ester bonds;phosphatase activity;phosphoprotein phosphatase activity;phosphoric ester hydrolase activity;protein binding;protein domain specific binding;protein tyrosine phosphatase activity;SH3 domain binding		12	12	12	24.6	24.6	24.6	86.525	26.2963	25.661	23.6191	23.9735	P35831	P35831	Tyrosine-protein phosphatase non-receptor type 12	P35831	sp|P35831|PTN12_MOUSE Tyrosine-protein phosphatase non-receptor type 12 OS=Mus musculus OX=10090 GN=Ptpn12 PE=1 SV=3
Tmem106b	0.628914	anatomical structure morphogenesis;cellular component morphogenesis;cellular component organization;cellular localization;cellular process;developmental process;establishment of localization;localization;organelle localization;transport	cell part;extracellular organelle;intracellular membrane-bounded organelle;intracellular organelle;membrane;organelle;vesicle			4	4	4	22.5	22.5	22.5	31.172	26.2089	24.7026	24.406	24.7406	Q80X71;D3Z6E0;D3Z0M2;D3Z191	Q80X71;D3Z6E0;D3Z0M2;D3Z191	Transmembrane protein 106B	Q80X71	sp|Q80X71|T106B_MOUSE Transmembrane protein 106B OS=Mus musculus OX=10090 GN=Tmem106b PE=1 SV=1;tr|D3Z6E0|D3Z6E0_MOUSE Transmembrane protein 106B (Fragment) OS=Mus musculus OX=10090 GN=Tmem106b PE=1 SV=1;tr|D3Z0M2|D3Z0M2_MOUSE Transmembrane protein 106B (F
Fau	0.62798	biosynthetic process;cellular metabolic process;cellular process;macromolecule metabolic process;metabolic process;primary metabolic process;protein metabolic process;translation	cell part;intracellular non-membrane-bounded organelle;intracellular organelle;macromolecular complex;organelle;ribonucleoprotein complex;ribosome	structural constituent of ribosome;structural molecule activity	Ribosome	2	2	2	17.5	17.5	17.5	7.0062	30.946	30.1413	28.753	28.6865	A0A494B9Z0;A0A494BBA8;Q642K5;P62862	A0A494B9Z0;A0A494BBA8;Q642K5;P62862	40S ribosomal protein S30	A0A494B9Z0	tr|A0A494B9Z0|A0A494B9Z0_MOUSE 40S ribosomal protein S30 OS=Mus musculus OX=10090 GN=Fau PE=1 SV=1;tr|A0A494BBA8|A0A494BBA8_MOUSE 40S ribosomal protein S30 OS=Mus musculus OX=10090 GN=Fau PE=1 SV=1;tr|Q642K5|Q642K5_MOUSE 40S ribosomal protein S30 OS=Mus mu
Fosl2	0.626953	anatomical structure development;biological regulation;biosynthetic process;cell development;cellular metabolic process;cellular nitrogen compound metabolic process;cellular process;developmental process;macromolecule metabolic process;metabolic process;multi-organism process;nitrogen compound metabolic process;nucleobase-containing compound metabolic process;primary metabolic process;response to…	cell part;intracellular membrane-bounded organelle;intracellular organelle;nucleoplasm;nucleus;organelle	binding;chromatin binding;DNA binding;double-stranded DNA binding;nucleic acid binding;nucleic acid binding transcription factor activity;regulatory region DNA binding;regulatory region nucleic acid binding;RNA polymerase II regulatory region DNA binding;RNA polymerase II regulatory region sequence-specific DNA binding;sequence-specific DNA binding;sequence-specific DNA binding transcription fact…	Osteoclast differentiation	2	2	2	8.9	8.9	8.9	35.298	22.1335	20.957	20.3244	20.256	P47930	P47930	Fos-related antigen 2	P47930	sp|P47930|FOSL2_MOUSE Fos-related antigen 2 OS=Mus musculus OX=10090 GN=Fosl2 PE=1 SV=2
Ddx49	0.626392	cellular metabolic process;cellular nitrogen compound metabolic process;cellular process;macromolecule metabolic process;metabolic process;nitrogen compound metabolic process;nucleobase-containing compound metabolic process;primary metabolic process;RNA metabolic process	cell part;cytoplasm;intracellular non-membrane-bounded organelle;intracellular organelle;nucleolus;organelle	adenyl nucleotide binding;adenyl ribonucleotide binding;ATP binding;ATPase activity;ATPase activity, coupled;ATP-dependent helicase activity;ATP-dependent RNA helicase activity;binding;catalytic activity;helicase activity;hydrolase activity;hydrolase activity, acting on acid anhydrides;hydrolase activity, acting on acid anhydrides, in phosphorus-containing anhydrides;nucleoside-triphosphatase act…		2	2	2	8.1	8.1	8.1	54.093	23.6266	21.8839	21.8863	22.3114	Q4FZF3	Q4FZF3	Probable ATP-dependent RNA helicase DDX49	Q4FZF3	sp|Q4FZF3|DDX49_MOUSE Probable ATP-dependent RNA helicase DDX49 OS=Mus musculus OX=10090 GN=Ddx49 PE=2 SV=1
Lrpap1	0.62396	biological regulation	cell part;cell surface;endoplasmic reticulum;extracellular region;intracellular membrane-bounded organelle;intracellular organelle;membrane;organelle;plasma membrane;vesicle	binding;carbohydrate binding;glycosaminoglycan binding;heparin binding;lipoprotein particle receptor binding;low-density lipoprotein particle receptor binding;pattern binding;polysaccharide binding;protein binding;receptor antagonist activity;receptor binding;receptor inhibitor activity;receptor regulator activity;very-low-density lipoprotein particle receptor binding		24	24	24	52.8	52.8	52.8	42.215	33.1861	31.9444	31.1982	31.5647	P55302;F6WMD1	P55302	Alpha-2-macroglobulin receptor-associated protein	P55302	sp|P55302|AMRP_MOUSE Alpha-2-macroglobulin receptor-associated protein OS=Mus musculus OX=10090 GN=Lrpap1 PE=1 SV=1
Cep164	0.621899	anatomical structure formation involved in morphogenesis;cell division;cellular component assembly;cellular component organization;cellular metabolic process;cellular nitrogen compound metabolic process;cellular process;developmental process;DNA metabolic process;DNA repair;macromolecule metabolic process;metabolic process;mitosis;nitrogen compound metabolic process;nuclear division;nucleobase-co…	cell part;cell projection;centrosome;cilium;extracellular space;intracellular non-membrane-bounded organelle;intracellular organelle;microtubule organizing center;nucleoplasm;organelle			2	2	2	1.9	1.9	1.9	131.29	23.3131	21.8497	21.6261	21.6995	A0A1L1SUF9;D3YVU3;A0A1L1SSA4;Q5DU05;F7AUV3	A0A1L1SUF9;D3YVU3;A0A1L1SSA4;Q5DU05;F7AUV3	Centrosomal protein of 164 kDa	A0A1L1SUF9	tr|A0A1L1SUF9|A0A1L1SUF9_MOUSE Centrosomal protein of 164 kDa (Fragment) OS=Mus musculus OX=10090 GN=Cep164 PE=1 SV=1;tr|D3YVU3|D3YVU3_MOUSE Centrosomal protein of 164 kDa OS=Mus musculus OX=10090 GN=Cep164 PE=1 SV=1;tr|A0A1L1SSA4|A0A1L1SSA4_MOUSE Centroso
Arl6ip5	0.621431	amine transport;amino acid transport;biological regulation;cellular homeostasis;cellular ion homeostasis;cellular process;establishment of localization;homeostatic process;ion transport;organic acid transport;regulation of transport;transport	cell part;cytoskeleton;endoplasmic reticulum;extracellular organelle;intracellular membrane-bounded organelle;intracellular non-membrane-bounded organelle;intracellular organelle;membrane;organelle;vesicle			5	5	5	28.7	28.7	28.7	21.557	27.2085	26.4209	24.8079	25.0966	Q8R5J9	Q8R5J9	PRA1 family protein 3	Q8R5J9	sp|Q8R5J9|PRAF3_MOUSE PRA1 family protein 3 OS=Mus musculus OX=10090 GN=Arl6ip5 PE=1 SV=2
Aim1	0.620868					2	2	2	2	2	2	184.73	21.9098	20.0601	20.164	20.6733	E9PVP1;A0A0G2JG52	E9PVP1;A0A0G2JG52		E9PVP1	tr|E9PVP1|E9PVP1_MOUSE Crystallin beta-gamma domain-containing 1 OS=Mus musculus OX=10090 GN=Crybg1 PE=1 SV=1;tr|A0A0G2JG52|A0A0G2JG52_MOUSE Crystallin beta-gamma domain-containing 1 OS=Mus musculus OX=10090 GN=Crybg1 PE=1 SV=1
[truncated: 6,262 more rows]

## Sheet: R2 original data
Gene names	Ratio H/M normalized	GOMF name	GOBP slim name	GOCC slim name	KEGG name	Peptides	Razor + unique peptides	Unique peptides	Sequence coverage [%]	Unique + razor sequence coverage [%]	Unique sequence coverage [%]	Mol, weight [kDa]	Intensity	Intensity L	Intensity M	Intensity H	Protein IDs	Majority protein IDs	Protein names	ID	Fasta headers
[truncated: 7,283 more rows]

## Sheet: R3 original data
Gene names	Ratio H/M normalized 15333	GOMF name	GOBP slim name	GOCC slim name	KEGG name	Peptides	Razor + unique peptides	Unique peptides	Sequence coverage [%]	Unique + razor sequence coverage [%]	Unique sequence coverage [%]	Mol, weight [kDa]	Intensity	Intensity L 15333	Intensity M 15333	Intensity H 15333	Protein IDs	Majority protein IDs	Protein names	ID	Fasta headers
[truncated: 7,329 more rows]

## Sheet: GO term enrichment
GO biological process complete	# in background	# in gene set	expected	Fold Enrichment	+/-	raw P value
negative regulation of transport	507	3	.58	5.2	+	0.0195
negative regulation of cellular component organization	763	4	.87	4.61	+	0.0103
cell motility	1146	5	1.30	3.84	+	0.00859
defense response	1461	5	1.66	3.01	+	0.0226
[truncated: 8 more rows]
