# Supplementary material for: Viral-bacterial co-infections screen in vitro reveals molecular processes affecting pathogen proliferation and host cell viability
Source: Nat Commun. 2024 Oct 4;15:8595. doi: 10.1038/s41467-024-52905-2 (PMC11452664; doi:10.1038/s41467-024-52905-2)
Supplement: Supplementary file 6 — Supplementary Data 3 [file 41467_2024_52905_MOESM6_ESM.xlsx]

## Sheet: LEGEND
Table sheet	Description
combined results	Summarized data: Enrichment values were combined across replicates by gene name. Requirement: Detection of an enrichment value in at least 2 of the 3 replicates.
R1 original data	Original proteomics data: SILAC enrichment ratios for all proteins detected in replicate 1. Additional information on number of unique peptides, protein mass and raw intensities is provided.
R2 R3 original data	Original proteomics data: SILAC enrichment ratios for all proteins detected in replicate 2 and 3. Additional information on number of unique peptides, protein mass and raw intensities is provided.
Column name	Description
Gene names	Unifier for replicate combination and identifier for proteins
R1	Enrichment value (H to M) in replicate 1
R2	Enrichment value (H to M) in replicate 2
R3	Enrichment value (H to M) in replicate 3
Average	Average enrichment value (H to M) across replicates
pval	significance of the deviation from 0 (null-hypothesis), not corrected for multiple testing, two-sided test
neg_log	negative logarithmic p-value
qval	significance of the deviation from 0 corrected for multiple testing (Benjamini-Hochberg)
candidate	"YES" if absolute enrichment >1.5 or if absolute enrichment >0.5 and p-value <0.01
Column name	Description
Ratio M/L normalized	Normalized enrichment value of uninfected to background
Ratio H/L normalized	Normalized enrichment value of mAdV2-infected to background
Ratio H/M normalized	Normalized enrichment value of mAdV2-infected to uninfected (used for analysis)
GOMF name	GO terms (Molecular Function) assigned to the given protein
GOBP slim name	GO terms (Biological Process) assigned to the given protein
GOCC slim name	GO terms (Cellular Compartment) assigned to the given protein
KEGG name	KEGG term assigned to the given protein
Peptides	Number of peptides detected
Razor + unique peptides	Number of Razor and unique peptides detected
Unique peptides	Number of unique peptides detected
Sequence coverage [%]	Total percentage of the protein sequence covered by detected peptides
Unique + razor sequence coverage [%]	Total percentage of the protein sequence covered by detected Razor and unique peptides
Unique sequence coverage [%]	Total percentage of the protein sequence covered by detected unique peptides
Mol, weight [kDa]	self explanatory
Intensity	Total protein intensity (non-normalized)
Intensity L	Protein intensity light (background) amino acids (non-normalized)
Intensity M	Protein intensity medium-labeled (uninfected) amino acids (non-normalized)
Intensity H	Protein intensity heavily-labeled (mAdV2) amino acids (non-normalized)
Ratio M/L	Non-normalized enrichment value of uninfected to background
Ratio H/L	Non-normalized enrichment value of mAdV2-infected to background
Ratio H/M	Non-normalized enrichment value of mAdV2-infected to uninfected
Protein IDs	self explanatory
Majority protein IDs	self explanatory
Protein names	self explanatory
Fasta headers	self explanatory

## Sheet: combined results
Gene names	R1	R2	R3	Average	pval	neg_log	qval	candidate
Ccl5	1.28457	5.27832		3.28145	0.348022	0.458394	0.597429	YES
Mprip	-0.49354	4.14225	4.96394	2.87088	0.233112	0.632435	0.501324	YES
Dusp1	2.05252	1.34534	1.9824	1.79342	0.0153714	1.81329	0.244127	YES
Nfkbiz	2.17271	1.17658	1.86509	1.73813	0.0275253	1.56027	0.270963	YES
Sap30bp	-0.00759407	2.51501	2.52062	1.67601	0.184737	0.733446	0.452276	YES
Tnf		1.6914	1.65942	1.67541	0.00607527	2.21643	0.227091	YES
Zfp36	1.76009	1.27226	1.84756	1.62664	0.0118909	1.92479	0.236928	YES
Il1b		1.14019	2.08454	1.61237	0.181361	0.741456	0.448744	YES
Rsad2	1.33199	1.45207	2.01489	1.59965	0.0168781	1.77268	0.244263	YES
Fuk	0.0611541	0.0223323	4.6709	1.58479	0.412387	0.384695	0.645543	YES
Serpine1	1.59908	1.36188	1.72028	1.56041	0.00451882	2.34497	0.226208	YES
Hist1h1a	2.21098	0.618896		1.41494	0.326245	0.486456	0.580292
Tnfaip3	1.43946	1.11523	1.38416	1.31295	0.00576701	2.23905	0.227091	YES
Pdp1	2.75576	-0.241919		1.25692	0.555744	0.255125	0.742695
Stk40		1.42465	1.08366	1.25415	0.0860193	1.0654	0.347306
Gm14446	1.19245	1.05956	1.49861	1.25021	0.0106386	1.97312	0.236115
Entpd5	2.41395		0.0677764	1.24086	0.48213	0.316836	0.690955
Rfx5		-0.027175	2.46681	1.21982	0.507013	0.294981	0.706941
Nos2	1.02041	1.37546	1.20789	1.20125	0.0072086	2.14215	0.230409	YES
Cxcl10	1.90462	0.539134	1.02984	1.15786	0.101215	0.994753	0.360725
Cmpk2	0.930851	1.0352	1.4283	1.13145	0.0174498	1.75821	0.244263
Mtfmt	1.10507	0.983751	1.28434	1.12439	0.00597535	2.22364	0.227091	YES
Arfrp1	0.347439		1.86616	1.1068	0.382817	0.417009	0.621602
Ptgs2	1.10199	0.958286	1.25399	1.10475	0.00591896	2.22775	0.227091	YES
Marcks	0.815739		1.36989	1.09281	0.158078	0.801128	0.425324
Dapk1	0.255803	1.45212	1.50635	1.07142	0.11961	0.922234	0.383549
Nfil3	1.01792	0.62854	1.53948	1.06198	0.0565577	1.24751	0.301886
Isca2	3.6487	-0.259098	-0.221876	1.05591	0.500933	0.300221	0.703026
Pcmtd1		-0.0772846	2.18463	1.05367	0.522512	0.281904	0.718858
Rad54l2	-0.0727862	2.14212		1.03467	0.521623	0.282643	0.718293
Acot13	0.23217	1.9486	0.791689	0.99082	0.188989	0.723564	0.45659
Plaur	0.305679	0.966209	1.67315	0.981679	0.130773	0.883483	0.396338
Ifit1	0.936968	0.836974	1.10876	0.9609	0.00675276	2.17052	0.229781	YES
I830012O16Rik	0.772561	0.814509	1.28309	0.956721	0.0280294	1.55239	0.270963
Fosl2	0.818769	0.894139	1.09133	0.934745	0.00747239	2.12654	0.230409	YES
Tnip3	0.902653	0.86845	0.961994	0.911032	0.000898519	3.04647	0.176471	YES
Mrps5	-0.0274838	2.88198	-0.125179	0.909772	0.453773	0.343162	0.670621
Qrsl1	2.1915	-0.569179	1.10648	0.909601	0.374838	0.426156	0.615422
Fam120b	2.74584	-0.114582	0.0147838	0.882014	0.444125	0.352494	0.663942
Slc30a6		0.265197	1.47384	0.869518	0.386662	0.412669	0.625444
Tanc2		1.53963	0.164143	0.851887	0.432384	0.36413	0.656771
Filip1l	1.17715	0.778797	0.59388	0.849943	0.0386362	1.41301	0.285068
Sdc4	0.767824	0.827819	0.949049	0.848231	0.00392542	2.40611	0.221691	YES
Peli1	0.814673	0.939452	0.77197	0.842032	0.00354186	2.45077	0.214017	YES
Wdr53	0.849759	0.176323	1.48527	0.837118	0.157133	0.803733	0.424649
Apoo	0.225152	1.44784		0.836498	0.401787	0.396004	0.638931
Il4r		0.743041	0.904889	0.823965	0.0623243	1.20534	0.31412
Slc28a2		1.11503	0.491186	0.80311	0.235843	0.627376	0.504104
Trim30d	0.765704	0.701682	0.94058	0.802656	0.00781935	2.10683	0.230409	YES
Tet2	0.724301	0.796681	0.884168	0.801717	0.00330695	2.48057	0.210037	YES
Hgsnat	0.158725	0.147176	2.05252	0.78614	0.340262	0.468187	0.591673
Cdyl2		0.17594	1.38056	0.778251	0.419304	0.377471	0.649193
Nfkbie	0.398898		1.15127	0.775086	0.287663	0.541116	0.55111
Abtb2		0.734655	0.802152	0.768404	0.0279423	1.55374	0.270963
Pithd1	0.596076	0.392317	1.29971	0.762702	0.109047	0.962388	0.370629
Vps13a	0.454176	1.70235	0.129876	0.762133	0.252802	0.597219	0.519803
Wbscr16		0.50853	0.993421	0.750975	0.198802	0.701579	0.46874
Rhbdd1		0.588229	0.901108	0.744669	0.131824	0.880006	0.397198
Urb1	0.127501	1.74412	0.359634	0.743751	0.27846	0.555237	0.542853
Rai1	0.765535	0.716508		0.741021	0.021052	1.67671	0.255801
Cxcl11	1.03963	0.486045	0.690372	0.738682	0.0446876	1.34981	0.296373
Il1rn	1.04292	0.706376	0.463309	0.737536	0.0481918	1.31703	0.296591
Dcun1d2	1.36983	0.095587		0.732708	0.455648	0.34137	0.671623
Dusp4		0.735262	0.722728	0.728995	0.00547269	2.2618	0.227091	YES
Zufsp	0.627887	0.83754	0.715806	0.727077	0.00691647	2.16012	0.229781	YES
Gtpbp2	1.38067	0.0697021		0.725188	0.467888	0.329858	0.681113
P4ha1	-0.0925863	1.50513		0.706271	0.539112	0.268321	0.729263
Gk5		0.659011	0.736821	0.697916	0.0354514	1.45037	0.283539
Wdr4	1.26339		0.11929	0.691342	0.440068	0.35648	0.662125
Ggta1	0.690372	0.528671	0.852958	0.690667	0.01788	1.74763	0.244263
Mdm2	0.754631	0.701593	0.6124	0.689541	0.0036024	2.44341	0.215185	YES
Naa30	1.71914	-0.00824688	0.335826	0.68224	0.325395	0.487589	0.580109
Tlr3	0.443288	0.462052	1.13777	0.681036	0.0964944	1.0155	0.356431
Ift80	1.20333		0.1503	0.676813	0.420894	0.375828	0.650663
Fchsd1		0.285461	1.05915	0.672304	0.332401	0.478338	0.584382
Klhl41		0.526269	0.814755	0.670512	0.134896	0.87	0.400434
Ate1	2.31475	0.0490731	-0.36857	0.665086	0.508638	0.293591	0.70824
Klhdc10	0.138814	1.18878		0.663798	0.425997	0.370594	0.653188
Ttc39b	0.627046	0.897008	0.463204	0.662419	0.0345724	1.46127	0.283145
Mtnd4	2.09892	-0.110698	-0.0211308	0.655699	0.45969	0.337535	0.67535
Apol9a		0.550507	0.759412	0.654959	0.10068	0.997057	0.359911
Ifit2	0.672923	0.498455	0.779386	0.650255	0.0154906	1.80993	0.244127
Ifi44l	1.62143	0.119157	0.204266	0.648285	0.314737	0.502052	0.571736
Otud5	0.799004	0.424385	0.703721	0.64237	0.0292839	1.53337	0.271584
Stk11	1.21897	-0.111321	0.812046	0.639897	0.24547	0.610001	0.513985
Supv3l1	-0.184539	-0.464664	2.54416	0.631654	0.578045	0.238039	0.758321
Vprbp	0.160275	0.482848	1.25078	0.631301	0.190214	0.720758	0.457744
Ints6	-0.0370291	1.84044	0.0901759	0.631197	0.406809	0.390609	0.643267
Etv3	0.560324	0.594071	0.721504	0.625299	0.0061041	2.21438	0.227091	YES
Jarid2	0.8118	0.452279	0.60521	0.623096	0.0268295	1.57139	0.270963
Rmnd5a	0.618427	0.623399		0.620913	0.00254893	2.59364	0.188875	YES
Map2k4	0.533563	0.697062	0.627607	0.619411	0.00579911	2.23664	0.227091	YES
Ing4	1.4409	-0.208061		0.616419	0.591295	0.228196	0.765549
Ddt;Gm20441		0.742006	0.483055	0.61253	0.132616	0.877405	0.397656
Junb	0.541515	0.486766	0.768333	0.598871	0.0200921	1.69698	0.25226
Zbtb49		0.107286	1.07217	0.58973	0.436509	0.360007	0.660191
Bcl3	0.774755	0.376957	0.6072	0.586304	0.0365707	1.43687	0.283539
Mthfr	0.524766	0.582556	0.645609	0.58431	0.00354763	2.45006	0.214017	YES
Hist1h1d		0.615134	0.551098	0.583116	0.0349209	1.45691	0.283145
Rel	0.574247	0.514501	0.63914	0.575962	0.00388192	2.41095	0.221691	YES
Daxx	0.432211	0.467697	0.822934	0.574281	0.0440894	1.35567	0.295693
Hist1h2bp;Hist1h2bc;Hist2h2bb;Hist1h2bh;Hist1h2bb;Hist1h2bm;Hist1h2bf;Hist1h2br;Hist1h2bk;Hist1h2ba		0.219587	0.928427	0.574007	0.352147	0.453276	0.601068
Fdx1l	-0.114722	1.25755		0.571416	0.557916	0.253431	0.744106
Cwf19l2		0.729444	0.406101	0.567773	0.176601	0.753006	0.444187
Clec2d		0.725698	0.407081	0.566389	0.174552	0.758074	0.44265
Brwd3	0.67238	0.363227	0.66339	0.566332	0.0307013	1.51284	0.273196
Oasl1	0.556895	0.465922	0.67229	0.565036	0.0109842	1.95923	0.236115
Spr	-0.174507		1.30323	0.564359	0.584742	0.233036	0.76286
Zfand5	0.345851	0.651775	0.691713	0.563113	0.0356347	1.44813	0.283539
Smg6	-0.114988	1.23909		0.562052	0.55891	0.252658	0.745173
Map3k8		0.624896	0.495081	0.559989	0.073462	1.13394	0.326574
Ticam1	0.791772		0.326537	0.559155	0.250979	0.600363	0.517535
Polr3f	0.964805	0.141825		0.553315	0.407083	0.390317	0.6434
Il13ra1	0.394734	0.610794	0.649569	0.551699	0.0200302	1.69831	0.25226
Smox	0.422233	0.813607	0.41684	0.550893	0.0524312	1.28041	0.297103
Taf7	0.177599	1.28688	0.187261	0.55058	0.273425	0.563161	0.538102
Plekha5	0.329296	1.06674	0.253747	0.549929	0.168036	0.774598	0.435076
Agbl2		0.379399	0.717737	0.548568	0.190432	0.720261	0.457744
Wibg	0.608715	0.591105	0.441377	0.547066	0.0092861	2.03217	0.236115	YES
Hist1h2ah;H2afj;Hist1h2ak;Hist1h2af;Hist3h2a;Hist1h2aa		0.268315	0.825134	0.546724	0.299852	0.523093	0.560632
Tm2d2		-1.09483	2.18307	0.54412	0.795936	0.0991219	0.886069
Usp18	0.363788	0.498251	0.762306	0.541448	0.0436951	1.35957	0.294125
Ubtd1;Ubtd2	-0.146915	0.326077	1.44355	0.540905	0.37004	0.431752	0.613082
Asun	0.853038	0.195474	0.565597	0.538036	0.105664	0.976071	0.366421
Fas	0.433066	0.633757	0.544881	0.537235	0.011479	1.9401	0.236928
Odc1	0.340505	0.829363	0.425567	0.531811	0.0718379	1.14365	0.326101
Gbp8		0.591584	0.47176	0.531672	0.0714367	1.14608	0.325156
Sdhc	-0.190618	0.264717	1.51268	0.528927	0.407978	0.389364	0.643603
Cops6	0.15769	1.27417	0.15069	0.527517	0.293198	0.532839	0.555596
Ifit3	0.423632	0.451857	0.705934	0.527141	0.0277954	1.55603	0.270963
Ece1		0.777283	0.273934	0.525608	0.284292	0.546235	0.547522
Commd3	1.73253		-0.683947	0.524291	0.739361	0.131143	0.850922
Rin2	0.706641	0.300768	0.564622	0.52401	0.0478313	1.32029	0.296591
Tlk2	0.346304	0.698396		0.52235	0.206946	0.684142	0.476277
Cd274	0.067914		0.973281	0.520597	0.45565	0.341369	0.671623
Gbp5	0.562279	0.477574	0.519542	0.519798	0.00220569	2.65646	0.188875	YES
Sav1	0.538935		0.497127	0.518031	0.0256758	1.59048	0.270963
Pabpc1	0.464041	0.389236	0.698396	0.517225	0.0309209	1.50975	0.273196
Dvl3		0.648189	0.385265	0.516727	0.158599	0.799698	0.425971
Yeats4	-0.418928	-0.451169	2.41676	0.515554	0.641947	0.192501	0.794031
Slc6a8		0.395172	0.630312	0.512742	0.143494	0.843166	0.408354
Aven	-0.212183	1.87873	-0.138315	0.509409	0.534572	0.271994	0.726504
Nadk2	-0.172522	1.32631	0.366252	0.506679	0.367145	0.435163	0.611384
Tmem2	0.068602	0.755657	0.690819	0.505026	0.147549	0.831064	0.41387
Flnc	0.491494	0.518132		0.504813	0.0167929	1.77487	0.244263
Akt3	0.0264459	0.127765	1.35637	0.503527	0.359963	0.443742	0.606485
Ripk2	0.742006	0.254715	0.506805	0.501175	0.0705707	1.15138	0.324131
Rps28	0.264957	0.719402	0.518334	0.500898	0.0625065	1.20407	0.31412
Abca7		0.222681	0.778461	0.500571	0.32263	0.491296	0.576835
Pcf11	0.253384	0.544782	0.701948	0.500038	0.0626421	1.20313	0.31412
Prrc2a	0.0695647	0.42975	0.999856	0.499723	0.2063	0.685501	0.476277
Zdhhc5	0.994652	0.107018	0.396927	0.499532	0.196091	0.707542	0.464828
Slamf7		0.385597	0.609188	0.497392	0.14075	0.851552	0.406168
Kiaa1551;2810474O19Rik	0.355467	0.447421	0.688762	0.497217	0.0377065	1.42358	0.283539
Tuba1b	1.48759	-0.0302951	0.0342158	0.49717	0.421401	0.375304	0.650735
A630001G21Rik		0.577344	0.414027	0.495686	0.103942	0.983208	0.364442
Ifi203	0.130667	0.796099	0.558072	0.494946	0.126093	0.899308	0.38937
Rybp	0.268794	0.719841		0.494317	0.272489	0.564651	0.537111
Ndfip1		0.304044	0.68428	0.494162	0.233813	0.631131	0.502269
Rab3ip		0.413377	0.569588	0.491483	0.100331	0.998564	0.359911
Il18	0.580531	0.339137	0.553459	0.491043	0.0233351	1.63199	0.265648
Ptrh1		0.466027	0.513592	0.489809	0.0308867	1.51023	0.273196
Ddx60	0.351741	0.563549	0.53436	0.483217	0.0182967	1.73763	0.244263
Tango2		1.11583	-0.149585	0.483124	0.584837	0.232965	0.76286
Arg2		0.588805	0.37729	0.483047	0.137215	0.862599	0.403466
Rps12	0.375957	0.480989	0.58602	0.480989	0.0155254	1.80896	0.244127
Caap1	1.00533	-0.0439285		0.4807	0.5278	0.277531	0.721025
Prkrir		0.330214	0.627887	0.479051	0.191772	0.717214	0.460031
Nipsnap1	1.96514	-0.532992	-0.000678201	0.477156	0.594104	0.226137	0.766916
Nod1	0.620117	0.466966	0.341644	0.476243	0.027417	1.56198	0.270963
Bach1	0.384381	0.535456	0.508124	0.475987	0.00940019	2.02686	0.236115
Nt5c3a	0.377401	0.421048	0.626392	0.474947	0.0251418	1.5996	0.269614
Pfkfb3	0.468844	0.423309	0.527571	0.473241	0.0040418	2.39343	0.226208
Katna1		0.438293	0.500802	0.469547	0.042313	1.37353	0.293374
Plin2	0.53824	0.468948	0.398898	0.468695	0.00728523	2.13756	0.230409
Thnsl1	0.591871	0.42417	0.386921	0.467654	0.0176863	1.75236	0.244263
Hist1h4a	0.256407	0.410667	0.730575	0.465883	0.0792969	1.10074	0.33821
Trim34a;Trim34b	0.561888	0.367818		0.464853	0.131009	0.8827	0.396666
Cd86	0.268554	0.606537	0.514501	0.463197	0.0443068	1.35353	0.296318
Alas1	0.43328	0.313942	0.631058	0.459427	0.0382058	1.41787	0.283539
Elp5	1.71	0.0506061	-0.387581	0.457674	0.548079	0.261157	0.736263
Rnf19b	0.37529	0.36087	0.634314	0.456825	0.0358029	1.44608	0.283539
Gps2	-0.470769		1.38438	0.456806	0.708677	0.149551	0.83501
Hist1h1b	0.423202	0.0209111	0.916247	0.453453	0.22197	0.653706	0.491606
Gpr108	-0.417271		1.31092	0.446826	0.696183	0.157277	0.824854
Rb1cc1	1.61079	-0.340989	0.0666747	0.445493	0.53174	0.2743	0.724655
Traf1	0.379066	0.489132	0.465922	0.444707	0.00562587	2.24981	0.227091
Cxcl9	0.0899048	1.34199	-0.0982739	0.444539	0.429056	0.367486	0.654648
Pip5k1a	0.133564	0.679874	0.517225	0.443554	0.111463	0.952871	0.373235
Cryl1	1.28185		-0.398608	0.441619	0.691931	0.159937	0.822385
B3GNT2	0.425674	0.457227		0.44145	0.0227414	1.64318	0.264093
Cpeb2	0.875308	0.265317	0.182692	0.441106	0.180856	0.742667	0.448624
Atf3	-0.00539131	0.613249	0.710173	0.439343	0.189015	0.723503	0.45659
Tnfrsf1b		0.878137	-0.00114018	0.438498	0.500827	0.300313	0.703026
Casp4	0.388465	0.486869	0.436588	0.437307	0.00419371	2.3774	0.226208
Tle3	0.310922	0.495286	0.504875	0.437027	0.0202253	1.69411	0.252325
Sbno2	0.435309	0.300534	0.573859	0.436567	0.0311484	1.50656	0.273608
Trim30a	0.27023	0.415975	0.622837	0.436347	0.0508096	1.29405	0.296591
Bnip3	0.493545		0.374622	0.434084	0.0866657	1.06215	0.348065
Trim21	0.3667	0.470823	0.463204	0.433576	0.00592043	2.22765	0.227091
Adap2	0.50518	0.438932	0.351855	0.431989	0.010398	1.98305	0.236115
Efcab6	0.932515		-0.0691794	0.431668	0.547142	0.2619	0.735322
Ebi3		0.619648	0.24062	0.430134	0.2642	0.578068	0.528737
Rab24	-0.212216	1.77615	-0.274826	0.429701	0.588752	0.230068	0.764816
Gbp7	0.399554	0.502432	0.386921	0.429636	0.00717145	2.14439	0.230409
Enpp4	0.183963	0.552082	0.550704	0.428916	0.0727528	1.13815	0.326512
Tpst2		0.0346383	0.820485	0.427562	0.47314	0.32501	0.684487
Ccna2	1.91311	-0.523608	-0.107601	0.4273	0.627411	0.202448	0.78628
Suco	0.228726	0.67717	0.368489	0.424795	0.0850393	1.07038	0.34623
Mob2	1.07875	-0.232311		0.423218	0.635036	0.197202	0.790044
Isg15	0.351855	0.495593	0.419647	0.422365	0.00952391	2.02118	0.236115
Fcgr3	1.09187	0.0395595	0.129745	0.420391	0.338213	0.470809	0.589794
Slfn8	0.503145	0.251204	0.506196	0.420182	0.0381381	1.41864	0.283539
Ralgapa2	0.487898	0.710614	0.0545011	0.417671	0.162414	0.789376	0.42926
Dok2	0.559345	0.330903	0.36233	0.417526	0.0280862	1.55151	0.270963
Dnm3	0.466131		0.365916	0.416024	0.0763091	1.11742	0.332707
Ccrn4l	0.63988	0.475811	0.126709	0.414133	0.111595	0.952355	0.373235
Bloc1s4	0.351967		0.475811	0.413889	0.0945433	1.02437	0.35428
Fndc3a	0.257735	0.429	0.546956	0.41123	0.039249	1.40617	0.287225
Kcna1;Kcna2;Kcna3;Kcna5		0.407733	0.412185	0.409959	0.0034567	2.46134	0.214017
Utp23	-0.0745625	0.359521	0.944634	0.409864	0.299539	0.523547	0.560384
Mnd1	0.399007	0.0943712	0.735782	0.40972	0.157489	0.802749	0.424687
Cdkn1b	0.407407	0.524365	0.296663	0.409478	0.0248194	1.60521	0.26933
Hist1h3a	0.130008	0.363227	0.733528	0.408921	0.145418	0.837381	0.41086
Rnf115	0.249506	0.445939	0.523963	0.406469	0.0380622	1.41951	0.283539
Tgtp1	0.393746	0.413594	0.408168	0.405169	0.000213615	3.67037	0.176471
Hist1h1e	0.517225	0.343123	0.352194	0.404181	0.0190404	1.72032	0.245555
Alpk1	0.332049	0.38084	0.498353	0.403747	0.0146165	1.83516	0.238459
Cep290	-0.0543623	0.860685		0.403161	0.540157	0.26748	0.730202
Gch1	0.393636	0.477263	0.338111	0.403003	0.0099208	2.00345	0.236115
Tmem67	0.260989	0.516116	0.429107	0.402071	0.032977	1.48179	0.278496
Ccdc12	0.130404	0.521654	0.553262	0.401773	0.0980128	1.00872	0.357828
Jak2	0.501821	0.299714	0.400319	0.400618	0.0205575	1.68703	0.25393
Dffb	0.41738	0.178619	0.605589	0.400529	0.0834104	1.07878	0.344336
Slc15a3	0.143263	0.544485	0.512581	0.40011	0.0898192	1.04663	0.349133
Mllt3		0.913646	-0.113926	0.39986	0.578975	0.23734	0.758577
Epsti1	0.30871	0.29678	0.588037	0.397843	0.0527273	1.27796	0.297103
Slc12a2	0.391658	0.403377		0.397517	0.00938329	2.02765	0.236115
Eef2	0.403595	0.300065	0.488001	0.39722	0.0182088	1.73972	0.244263
Med26	1.21151	0.0930192	-0.114426	0.396701	0.437006	0.359512	0.660191
Cfb;Gm20547		0.451963	0.337768	0.394865	0.0914211	1.03895	0.350616
Parp14	0.336626	0.323543	0.523562	0.394577	0.0257747	1.58881	0.270963
Themis2	0.434348	0.302758	0.438719	0.391941	0.012708	1.89592	0.238459
Ckap2	0.401849		0.380951	0.3914	0.0169914	1.76977	0.244263
Pyhin1	0.316725	0.361207	0.49252	0.390151	0.0178074	1.7494	0.244263
Glt8d1		0.557288	0.218471	0.387879	0.26215	0.581449	0.527612
Il17ra		0.281906	0.491699	0.386803	0.168589	0.773169	0.43589
Rab20	0.260748	0.445727	0.448267	0.384914	0.0250448	1.60128	0.26933
Eef1b;Eef1b2	0.454808	0.290188	0.405557	0.383518	0.0157968	1.80143	0.244263
Marcksl1	0.337882		0.425674	0.381778	0.0728769	1.13741	0.326512
Txn2	-0.22896	0.534759	0.83212	0.379307	0.352916	0.452329	0.601696
Zcchc4	1.37212	-0.0949726	-0.143277	0.377956	0.526599	0.27852	0.720176
Ccdc124	0.87798	0.258217	-0.00462402	0.377191	0.286132	0.543433	0.549533
Ufm1	-0.0745474	0.297954	0.907121	0.376843	0.318465	0.496938	0.573929
Sp140	0.20063	0.415867	0.513693	0.37673	0.0552955	1.25731	0.301111
Mark4		0.152638	0.599318	0.375978	0.341237	0.466944	0.592208
Zc3h7a	0.342213	0.356595	0.424277	0.374362	0.00453647	2.34328	0.226208
Lrrc58	0.214249	0.175301	0.730575	0.373375	0.172233	0.763885	0.439322
Nat2	0.435309	0.325502	0.358846	0.373219	0.00749913	2.12499	0.230409
Fos	0.366812	0.144177	0.608052	0.373014	0.108382	0.965042	0.370395
Rpsa	0.295723	0.3667	0.453439	0.371954	0.0147019	1.83263	0.238982
Lrch1	0.237564	0.507211	0.363564	0.369446	0.0416952	1.37991	0.293374
Klrk1	0.323082	0.419539	0.363339	0.368653	0.00570763	2.24354	0.227091
Ifi202	0.360758	0.319618	0.424707	0.368361	0.00681861	2.1663	0.229781
Tle4	0.337654	0.261832	0.497842	0.365776	0.0343202	1.46445	0.282157
Btg1		0.430285	0.298658	0.364472	0.11373	0.944124	0.375454
Phkg2		0.190678	0.533264	0.361971	0.281384	0.5507	0.544658
Ifih1	0.341303	0.298776	0.445833	0.36197	0.0142587	1.84592	0.238459
Rpl37a	0.426533	-0.0838903	0.742179	0.361607	0.271816	0.565725	0.536465
Serpina3f		0.330558	0.392647	0.361603	0.0545215	1.26343	0.300035
Nab2	0.306146	0.29066	0.485324	0.36071	0.0287056	1.54203	0.271126
Ikbke	0.641454	0.360083	0.0805212	0.360686	0.15578	0.807489	0.422647
Kiaa0907	0.0836559	0.532766	0.462785	0.359736	0.123211	0.90935	0.38656
Aldh1b1	-0.206878		0.92562	0.359371	0.639985	0.19383	0.792626
C130026I21Rik	0.237808	0.369494	0.462681	0.356661	0.0318604	1.49675	0.275276
Lrrc8d	0.267236	0.587749	0.211635	0.35554	0.0936599	1.02845	0.352246
Xpo4	0.512277	0.19711		0.354694	0.266163	0.574853	0.531214
Rhbdf2	0.389347	0.286408	0.386149	0.353968	0.00899135	2.04618	0.236115
Cdk17	0.640251	0.275603	0.145351	0.353735	0.139536	0.855313	0.405626
Sowahc	0.491186	0.218595	0.346078	0.351953	0.046588	1.33173	0.296373
Mmp19		0.232661	0.465713	0.349187	0.205047	0.688146	0.475712
Rgs3	0.822281	-0.128283		0.346999	0.598524	0.222919	0.769584
Triobp	0.239765	0.342669	0.452912	0.345115	0.0303589	1.51771	0.272341
Dph5	0.0489336	0.640714		0.344824	0.451473	0.345368	0.668973
Cdkn1a	0.32964	0.207018	0.4959	0.344186	0.0543718	1.26463	0.300012
Crtc2	-0.362881	1.04831		0.342712	0.712153	0.147427	0.837518
Ncoa7	0.422664	-0.0886229	0.690819	0.34162	0.273713	0.562704	0.538499
Rasgef1b	0.242572	0.482435	0.299245	0.341417	0.0421263	1.37545	0.293374
Rplp0	0.317767	0.336626	0.367818	0.340737	0.00182944	2.73768	0.179221
Rps20	0.217727	0.383608	0.420617	0.340651	0.0319387	1.49568	0.275276
Eef1a1	0.293253	0.294782	0.432746	0.34026	0.017975	1.74533	0.244263
Dram2	0.358734	0.262072	0.397803	0.339536	0.013824	1.85937	0.238459
Ppil3	0.362554	-0.177604	0.833335	0.339428	0.365096	0.437592	0.609605
D17Wsu92e		0.261591	0.413052	0.337322	0.140594	0.852034	0.406019
Seh1l	0.191057	-0.0669714	0.878058	0.334048	0.357906	0.446231	0.604691
Fam107b	0.58246		0.0840642	0.333262	0.408749	0.388543	0.643697
Casp6	0.448267	0.264597	0.286408	0.33309	0.0289417	1.53848	0.271126
Fnbp4	0.275961	0.305562	0.417164	0.332896	0.0162726	1.78854	0.244263
Gltscr1		-0.188989	0.853676	0.332343	0.6387	0.194703	0.791952
Ktn1	0.305679	0.34153	0.348572	0.331927	0.00159705	2.79668	0.176471
Cd40	0.170566	0.367818	0.457121	0.331835	0.0593478	1.2266	0.309077
Ube2r2	0.201759	0.458487	0.335255	0.331834	0.0464561	1.33296	0.296373
Ppp4r1	0.192825	0.338681	0.463727	0.331745	0.0514217	1.28885	0.296591
Eps8	0.360758	0.303109	0.32987	0.331245	0.00251884	2.5988	0.188875
Etnk1	0.243547	0.316262	0.432425	0.330745	0.0265591	1.57579	0.270963
Samd9l	0.310573	0.353436	0.327457	0.330489	0.00141978	2.84778	0.176471
Ccnc		0.0618453	0.596458	0.329152	0.434225	0.362285	0.658492
Lcor		0.200881	0.457121	0.329001	0.236411	0.626332	0.504104
Nbeal1	0.738379		-0.0819802	0.328199	0.570394	0.243825	0.753051
Nlrp3	0.467384	0.255803	0.26123	0.328139	0.0422093	1.37459	0.293374
Rps24	0.154324	0.160533	0.663572	0.326143	0.192935	0.714589	0.461395
Vcpip1	0.317188	0.310922	0.348119	0.32541	0.00124613	2.90444	0.176471
Aim2	0.234747	0.489851	0.249385	0.324661	0.0591885	1.22776	0.308685
Bad	0.140517	-0.526701	1.35963	0.324483	0.616327	0.210189	0.78007
Mtrr		0.710173	-0.0613905	0.324391	0.554896	0.255789	0.742211
Mier1	0.117163	0.289244	0.565987	0.324131	0.131372	0.881496	0.397198
Prol1	1.06212	-0.12874	0.0381553	0.323846	0.47606	0.322338	0.687109
Ap1s3		0.428357	0.219215	0.323786	0.198873	0.701425	0.46874
Lcp2	0.176195	0.445409	0.347552	0.323052	0.0545061	1.26356	0.300035
Adprm	0.348572	0.255924	0.361993	0.322163	0.0105441	1.97699	0.236115
Znf281	0.343465	0.363564	0.257735	0.321588	0.0100286	1.99876	0.236115
Nfyb		0.116098	0.524665	0.320382	0.361362	0.442057	0.607835
Chmp4b	0.118493	0.472176	0.369606	0.320092	0.0929487	1.03176	0.351101
Ifi205a	0.365916	0.174406	0.419431	0.319918	0.05003	1.30077	0.296591
Vps54	-0.110713	0.750521		0.319904	0.593239	0.22677	0.766484
Rc3h1	0.489954	0.266996	0.201759	0.31957	0.0671215	1.17314	0.321286
Ccdc25	0.256165	0.202637	0.494569	0.317791	0.0713027	1.14689	0.325156
Tox4;Tox3		0.189919	0.444773	0.317346	0.243082	0.614247	0.511089
Hsdl2	0.122871	0.440421	0.387914	0.317069	0.0841226	1.07509	0.345655
Mterf3		0.409798	0.224287	0.317043	0.181196	0.741852	0.448693
Tnks1bp1	0.623492	0.218843	0.10742	0.316585	0.180917	0.74252	0.448624
Hps4		-0.341446	0.974603	0.316579	0.714529	0.14598	0.838173
Ergic2		0.266157	0.366476	0.316316	0.100118	0.999489	0.359911
Helz2	0.218223	0.302524	0.427284	0.31601	0.0350004	1.45593	0.283145
Zc3h11a	0.139731	0.359859	0.446468	0.315353	0.0745669	1.12745	0.328338
Ndrg1	0.349252	0.273695	0.321235	0.314727	0.00487391	2.31212	0.226208
Ptk7		0.265077	0.362778	0.313928	0.0982774	1.00755	0.358078
Kcnh7	0.413811	0.393087	0.134615	0.313838	0.0730346	1.13647	0.326574
Pigw	-0.0769345	0.703366		0.313216	0.569358	0.244615	0.752323
Kat8		0.870897	-0.24631	0.312294	0.675468	0.170395	0.812209
Wdr37	0.354678	0.19131	0.387693	0.311227	0.0360098	1.44358	0.283539
Gbp6		0.238909	0.382944	0.310926	0.1449	0.838932	0.41033
Glrx	0.436055	0.225398	0.265077	0.308843	0.0411089	1.38606	0.291232
Eef1g	0.315102	0.180912	0.425459	0.307158	0.0491188	1.30875	0.296591
Kctd20	0.497229	0.217479	0.204642	0.30645	0.0848668	1.07126	0.346211
Map4k4	0.142217	0.390227	0.385597	0.306014	0.0647623	1.18868	0.317765
Zfp217		0.239031	0.370276	0.304654	0.135064	0.86946	0.400741
Tlr6		0.177599	0.430499	0.304049	0.250909	0.600484	0.517535
Rpl32	0.339137	0.189287	0.382612	0.303679	0.0352282	1.45311	0.283539
Saal1	0.455755	0.062398	0.392427	0.303527	0.130536	0.884268	0.396006
5031414D18Rik;Kiaa0226l	0.542308	0.23842	0.129349	0.303359	0.133464	0.874635	0.398522
Fam188a	0.441165	0.245982	0.222186	0.303111	0.0485881	1.31347	0.296591
Mterf4	0.0732718	0.532666		0.302969	0.412975	0.384076	0.646041
Pou2f2	-0.0603973	0.447421	0.520447	0.30249	0.239563	0.62058	0.507123
Gpsm2	0.0938305	0.258579	0.548634	0.300348	0.152369	0.817102	0.419792
Rps19	0.221939	0.243547	0.435202	0.300229	0.0473674	1.32452	0.296591
Rsbn1	0.153027	0.33514	0.405992	0.298053	0.058361	1.23388	0.307025
Slfn5	0.260267	0.267955	0.365692	0.297971	0.0127219	1.89545	0.238459
Tgm2	0.541118	0.146134	0.206018	0.297757	0.136372	0.865276	0.402568
Hddc2	0.274172	0.318924		0.296548	0.0479452	1.31926	0.296591
Fam96a	-0.00216568	-0.071012	0.958212	0.295011	0.468201	0.329568	0.681249
Ugcg	0.0851526	0.430606	0.368265	0.294675	0.109214	0.961721	0.37079
Kiaa0100	0.165301	0.317767	0.399773	0.29428	0.05041	1.29748	0.296591
Dcp1b	0.338681	0.249506		0.294094	0.0957886	1.01869	0.355596
Casp8	0.295018	0.275722	0.311503	0.294081	0.00123389	2.90873	0.176471
Mndal	0.116631	0.288063	0.475915	0.293536	0.105524	0.976649	0.366421
Olfm1		0.351289	0.235359	0.293324	0.124204	0.905863	0.387584
R3hcc1l	0.301588	0.313246	0.264236	0.293023	0.00253509	2.59601	0.188875
Ubap1	0.674822	0.148479	0.0529723	0.292091	0.269953	0.568712	0.535047
Lgals3bp	0.92524	-0.0284546	-0.0206039	0.29206	0.453656	0.343273	0.670608
Ccdc71l		0.219091	0.361881	0.290486	0.153425	0.814103	0.421038
Tnfaip8l2	0.234011	0.349139	0.286881	0.29001	0.0129075	1.88916	0.238459
Dcp1a	0.225522	0.237808	0.403704	0.289011	0.0373234	1.42802	0.283539
Dgkh	0.081067	0.317304	0.466653	0.288341	0.123981	0.906643	0.387277
Sco1	-0.112054	0.100305	0.875544	0.287932	0.438618	0.357913	0.661216
Chd7	0.179893	0.282262	0.39846	0.286872	0.045181	1.34504	0.296373
Slc19a2	1.27531	-0.702233		0.286536	0.820432	0.0859572	0.898974
Hinfp		0.231678	0.341189	0.286434	0.120247	0.919926	0.383805
Rpl27a	0.213254	0.165944	0.478092	0.285763	0.0987171	1.00561	0.358672
Rpl11	0.205768	0.275126	0.375957	0.285617	0.0286455	1.54294	0.271126
Rbm12;Gm28036	0.48656	0.176961	0.192447	0.285323	0.105291	0.977607	0.365976
Ifi35	0.300768	0.242694	0.312433	0.285298	0.00566583	2.24674	0.227091
Vps13d	0.269392	0.376402	0.210015	0.28527	0.0279104	1.55423	0.270963
Cep135	0.562377	0.11929	0.173511	0.285059	0.177794	0.750083	0.445378
Rps7	0.165044	0.177471	0.512581	0.285032	0.129275	0.888484	0.394105
Atp11b	-0.195005	0.737773	0.310224	0.284331	0.402159	0.395602	0.639359
Apobec3	0.0947765	0.276675	0.478609	0.283354	0.124994	0.903111	0.388117
Stx11	0.0939657	0.319734	0.434988	0.282896	0.105813	0.975461	0.366657
Prpf38a	0.14965	0.34153	0.357045	0.282742	0.0513932	1.28909	0.296591
Kctd5	0.24123	0.364348	0.240986	0.282188	0.020542	1.68736	0.25393
Mrpl27	1.04775	-0.229991	0.0287106	0.282156	0.544574	0.263943	0.733573
Oser1	0.201006	0.352871	0.291604	0.281827	0.0236332	1.62648	0.265981
Tbc1d9	0.0214797	0.0567222	0.764431	0.280878	0.36558	0.437017	0.609618
Ly96	0.260146	0.210389	0.371838	0.280791	0.027706	1.55743	0.270963
Prr14	0.296663	0.224905	0.320427	0.280665	0.0103036	1.98701	0.236115
Ip6k1	0.380729	0.178746		0.279738	0.220563	0.656467	0.49111
Tpt1	0.216858	0.186754	0.434562	0.279391	0.0699836	1.155	0.324131
Furin	-0.00414652	0.44297	0.396159	0.278328	0.188819	0.723954	0.45659
Slc30a9	-0.142353	0.698841		0.278244	0.627929	0.20209	0.78628
Plscr1	0.241718	0.188148	0.404685	0.278184	0.0506604	1.29533	0.296591
Aff1	-0.116848	0.302992	0.644964	0.277036	0.335499	0.474309	0.587336
Angel2	0.239887	0.209017	0.381726	0.276877	0.0349639	1.45638	0.283145
D1Ertd622e	0.339594	0.241474	0.245861	0.275643	0.0132113	1.87905	0.238459
Fbxo11	0.209765	0.167743	0.447526	0.275012	0.0873739	1.05862	0.348432
Pcgf5	0.0706641	0.279887	0.474047	0.274866	0.14223	0.847008	0.408001
Sec24b	0.259544	0.323197	0.238665	0.273802	0.00851117	2.07001	0.236115
Slc38a1	0.10675	0.439357		0.273054	0.348261	0.458095	0.597429
Ndfip2		0.183455	0.361432	0.272443	0.200985	0.696836	0.471639
Zc3h12c	0.165044	0.117562	0.533364	0.27199	0.174318	0.758659	0.442417
Ccbl2		0.331247	0.210514	0.27088	0.139592	0.85514	0.405626
Sidt2		0.156008	0.385707	0.270858	0.255311	0.592931	0.522307
Smg9	0.485427	-0.0697547	0.393746	0.269806	0.256952	0.590147	0.524283
Tceb3	0.229588	0.40523	0.174151	0.269656	0.0607039	1.21678	0.312472
Psmg4	0.226632	0.284633	0.29443	0.268565	0.00614841	2.21124	0.227323
Rnps1	0.327457	0.20964		0.268549	0.137471	0.86179	0.403466
Rad9a	-0.0109482	0.279887	0.533065	0.267335	0.231059	0.636277	0.498808
Eif3k	-0.0968229	0.133432	0.763072	0.26656	0.408596	0.388706	0.643697
Ube2z	0.125254	0.292075	0.382059	0.266463	0.0712922	1.14696	0.325156
Hist2h2ac;Hist2h2aa1	-0.060939	0.321928	0.537942	0.26631	0.267682	0.572381	0.533048
Prmt7	0.533364	-0.210997	0.476122	0.266163	0.381567	0.418429	0.621025
Ggps1		-0.118398	0.647453	0.264527	0.615145	0.211023	0.779502
Apaf1	0.227864	0.287945	0.277509	0.264439	0.00487644	2.3119	0.226208
Rgs14	0.277628	0.341075	0.174534	0.264412	0.0320723	1.49387	0.275988
Gm12185	0.205643	0.438399	0.147437	0.263826	0.0972411	1.01215	0.357339
Upp1	0.379288	0.270469	0.141694	0.263817	0.0615594	1.21071	0.313435
Eif2ak2	0.133169	0.29125	0.364797	0.263072	0.0613295	1.21233	0.313104
Chka		0.170566	0.354565	0.262565	0.214553	0.668465	0.485212
Eci1	0.136323		0.388134	0.262229	0.284971	0.545199	0.54849
Herc6	0.183582	0.229219	0.373509	0.262103	0.0445309	1.35134	0.296373
Rpl28	0.270589	0.200002	0.314755	0.261782	0.0159078	1.79839	0.244263
Lrrc25	0.397912	0.214249	0.171719	0.261294	0.0638676	1.19472	0.316185
Adap1	0.379621	-0.0898968	0.49375	0.261158	0.28117	0.551031	0.544658
Notch2	0.237808	0.307195	0.238053	0.261019	0.00773356	2.11162	0.230409
Pnisr	0.116764	0.402831	0.261832	0.260476	0.087524	1.05787	0.348432
Phf11	0.157949	0.284988	0.337083	0.260007	0.0394053	1.40445	0.287225
Tnfrsf26	-0.12477	0.354565	0.550211	0.260002	0.32417	0.489228	0.57885
AI607873	0.145482	0.327457	0.306029	0.259656	0.0455865	1.34116	0.296373
Runx1	0.248899	0.286763	0.242206	0.259289	0.00285001	2.54515	0.198956
Pstpip1	0.397474	0.216858	0.162855	0.259062	0.0674831	1.1708	0.321528
Marchf5	0.14483	0.190299	0.44074	0.258623	0.106675	0.971937	0.367901
Qil1		0.131326	0.385486	0.258406	0.290969	0.536153	0.554242
Trafd1	0.200253	0.276199	0.297954	0.258136	0.0129076	1.88915	0.238459
Cd44	0.192321	0.309293	0.270469	0.257361	0.0173984	1.75949	0.244263
Nfat5	-0.11785	0.2929	0.595599	0.256883	0.339963	0.468569	0.59165
Cdc42ep4	0.335712	0.160146	0.27453	0.256796	0.0378776	1.42162	0.283539
Isg20	0.188528	0.317188	0.262914	0.25621	0.0205353	1.6875	0.25393
Igtp	0.10541	0.363451	0.298072	0.255644	0.0808183	1.09249	0.340058
Prr14l	0.38228	0.0117819	0.372618	0.25556	0.17103	0.766928	0.438478
Rps17	0.385044	0.131063	0.249627	0.255245	0.0736226	1.13299	0.326641
Pik3r6	0.0551957	0.369271	0.33754	0.254002	0.125931	0.899866	0.389354
Mrpl30	0.338681	0.169284		0.253982	0.204918	0.688419	0.47559
Slc39a1	0.208143	0.470094	0.0813396	0.253192	0.157473	0.802794	0.424687
Vapa	-0.0522665	0.298189	0.512884	0.252936	0.264402	0.577736	0.528737
Myd88	0.0371714	0.454913	0.266277	0.252787	0.171421	0.765935	0.438815
Rps11	0.23131	0.138683	0.387804	0.252599	0.07378	1.13206	0.32676
Haus6	-0.0579472	1.29889	-0.488208	0.250913	0.687078	0.162994	0.820137
Ppp1r13l	0.124328	0.282025	0.346078	0.25081	0.0626023	1.20341	0.31412
Rap2c	0.152378	0.325041	0.273576	0.250332	0.0393494	1.40506	0.287225
Parp8		0.292782	0.206768	0.249775	0.10855	0.964369	0.370629
Ddx59	0.234624	0.264597		0.24961	0.0381761	1.41821	0.283539
Cept1	0.148869	0.41846	0.18053	0.249286	0.099413	1.00256	0.359911
Ppp1r15b		0.397365	0.100305	0.248835	0.342589	0.465226	0.592733
Pja2	0.365469	0.240497	0.13947	0.248479	0.0627523	1.20237	0.314315
Zcchc2	0.163628	0.259423	0.322044	0.248365	0.0327196	1.48519	0.278496
Tbc1d22b	0.473631	0.227618	0.0415233	0.247591	0.186455	0.729426	0.454592
Znrf2	1.35174	-0.52197	-0.0890065	0.246922	0.705404	0.151562	0.833008
Daam1	0.0142124	0.356144	0.370053	0.246803	0.167995	0.774704	0.435076
Aplp2		0.364124	0.129349	0.246736	0.282703	0.548669	0.545815
Myo10	0.283922	0.260989	0.193961	0.246291	0.0117964	1.92825	0.236928
Lpp	0.207018	0.333996	0.197488	0.246167	0.0304948	1.51577	0.27289
Irgm2	0.0640551	0.321351	0.352758	0.246055	0.114827	0.939957	0.376167
Tuba1a;Tuba3a	0.361881	0.19862	0.176578	0.245693	0.0521892	1.28242	0.297103
Fem1c		0.345283	0.145873	0.245578	0.245524	0.609905	0.513985
Nfkb1	0.271426	0.227002	0.238175	0.245534	0.00293946	2.53173	0.200659
Ehd1	0.35061	0.161823	0.223546	0.245327	0.0476787	1.32168	0.296591
Kctd12	0.208767	0.337654	0.188907	0.245109	0.0343331	1.46429	0.282157
Ripk3	0.182692	0.336855	0.215244	0.24493	0.0347832	1.45863	0.283145
Ppp6r2	0.440314	0.0229004	0.271306	0.24484	0.180839	0.742709	0.448624
Camlg	0.0896338	0.132643	0.511772	0.244683	0.209657	0.678492	0.478723
Slfn9	0.207518	0.129745	0.396598	0.24462	0.0908497	1.04168	0.349722
Gbp4	0.252537	0.2444	0.234747	0.243894	0.000444161	3.35246	0.176471
Top3a	0.685267	0.333767	-0.28817	0.243621	0.482178	0.316793	0.690955
D10Jhu81e		0.166073	0.320773	0.243423	0.195869	0.708034	0.464828
Pars2	-0.342927	-0.490841	1.56174	0.242658	0.748716	0.125683	0.856822
Baz2b	-0.0151263	0.148739	0.593784	0.242466	0.314141	0.502875	0.571191
Paxbp1	0.552672	0.016211	0.158337	0.242407	0.269978	0.568671	0.535047
Frmd4a	0.31545	0.213129	0.197488	0.242023	0.0225718	1.64643	0.263609
Babam1		0.586885	-0.102899	0.241993	0.610496	0.214317	0.776328
Taok1	0.194339	0.279887	0.251568	0.241931	0.0106439	1.9729	0.236115
Crlf3	0.392317	0.126312	0.206018	0.241549	0.0920126	1.03615	0.350987
Armc8	0.324926	0.116764	0.282855	0.241515	0.0627815	1.20217	0.314315
Arf4	0.196607	0.172872	0.354678	0.241385	0.0515904	1.28743	0.296591
Atm	0.144568	0.422986	0.15549	0.241015	0.117965	0.928247	0.380823
Wdr44	0.154713	0.307312	0.259544	0.240523	0.0333603	1.47677	0.280468
Dhx32	-0.0979805	0.37629	0.441058	0.239789	0.293643	0.53218	0.555882
Ube2j2		0.393965	0.0854246	0.239695	0.364064	0.438822	0.609349
Chd2	0.0764222	0.510253	0.130008	0.238895	0.222328	0.653006	0.491749
Phf11b	0.261832	0.177344	0.276556	0.238577	0.016375	1.78582	0.244263
Dtx2		0.349139	0.127765	0.238452	0.276669	0.55804	0.540718
Rps2	0.314755	0.0950467	0.304861	0.238221	0.0797749	1.09813	0.338352
Agpat9	0.168514	0.289952	0.254473	0.237646	0.0222488	1.65269	0.26158
Rab9a;Rab9	0.0820213	0.309293	0.321466	0.237593	0.0927098	1.03287	0.351101
Ppp4r2	0.183201	0.211386	0.316146	0.236911	0.0279286	1.55395	0.270963
Ythdc1	-0.238579	0.368601	0.577634	0.235886	0.436902	0.359616	0.660191
Rere	-0.0608637	0.772899	-0.00445037	0.235862	0.473079	0.325066	0.684487
Rps27a;Gm8797;Uba52		0.247563	0.222928	0.235246	0.0333029	1.47752	0.280368
Rpap2	0.107554	0.362217		0.234886	0.316246	0.499975	0.572927
Wdsub1	0.147046	0.321466		0.234256	0.226884	0.644196	0.494938
Rps29	0.286645	0.19333	0.22231	0.234095	0.0135927	1.86669	0.238459
Naip7;Naip5;Naip6;Naip1		0.184344	0.283092	0.233718	0.132541	0.877651	0.397656
Srgap3	-0.0246046	0.636915	0.0886844	0.233665	0.371095	0.430515	0.61335
Stard7		0.170053	0.29725	0.233652	0.169185	0.771638	0.43661
Sfpq	0.0701146	0.266637	0.363788	0.233513	0.113922	0.943394	0.375636
Marchf7	0.526269	-0.0593296		0.23347	0.571468	0.243008	0.754085
Rab19	0.431783	0.173	0.095587	0.233457	0.148487	0.82831	0.415092
Rce1	-0.199305	0.129613	0.76774	0.232682	0.498552	0.30229	0.702223
Arid3a		0.0226164	0.442015	0.232315	0.467455	0.33026	0.680642
Arid4a	0.130008	0.352758	0.214125	0.232297	0.0700425	1.15464	0.324131
Rnf139	-0.124881	0.381283	0.439889	0.232097	0.324791	0.488396	0.579531
Trappc13	0.201885	0.29443	0.1995	0.231938	0.0176772	1.75259	0.244263
Evi5	-0.0028449	0.789604	-0.0910334	0.231909	0.494643	0.305708	0.699731
C330027C09Rik;Kiaa1524	0.280244	0.112366	0.302992	0.231867	0.0611114	1.21388	0.312619
Rps16	0.162468	0.143393	0.387693	0.231185	0.098436	1.00685	0.358279
Rpl23a	0.145091	0.213378	0.334568	0.231012	0.052988	1.27582	0.29715
Ist1	0.179638	0.320773	0.192321	0.230911	0.0360647	1.44292	0.283539
Irg1	0.0237522	0.394624	0.272501	0.230292	0.169273	0.771413	0.43661
Rttn		0.147176	0.31313	0.230153	0.220285	0.657015	0.490934
Uimc1	-0.0822246	0.591775	0.180784	0.230112	0.361492	0.441902	0.607835
Ca13	0.180912	0.238298	0.270589	0.229933	0.0127584	1.8942	0.238459
Rnf213	0.186627	0.200253	0.30229	0.229724	0.0243221	1.614	0.268327
Zfp36l2	0.332737	0.282262	0.0738202	0.229606	0.101332	0.994254	0.360788
Ttc4		0.300299	0.158725	0.229512	0.190457	0.720204	0.457744
Lzic	0.670659		-0.211799	0.22943	0.694739	0.158179	0.824058
Pml	0.0473989	0.308827	0.330903	0.229043	0.128296	0.891788	0.392318
Arhgef10		0.630405	-0.173384	0.228511	0.670869	0.173362	0.809656
Dnaja2	0.0705267	0.346531	0.268195	0.228418	0.108601	0.964165	0.370629
Spop	0.191436	0.171591	0.321813	0.22828	0.0400569	1.39732	0.287716
Lsm14a	0.0973411	0.234992	0.35242	0.228251	0.0903766	1.04394	0.349232
Rps10	0.343919	0.132774	0.207768	0.228154	0.0661686	1.17935	0.31968
Ubxn8	-0.133575	0.589859		0.228142	0.641773	0.192619	0.793974
Phyh	0.179766	0.162339	0.34153	0.227878	0.0573357	1.24158	0.30369
Sik3	0.118493	0.23842	0.325847	0.227587	0.063202	1.19927	0.31558
Hapln2	0.680414	-0.0109628	0.0123541	0.227269	0.42164	0.375059	0.650845
Ap4e1	0.274888	-0.0296028	0.435842	0.227042	0.238093	0.623254	0.506867
Zbtb7b	0.279887	0.454387	-0.0533739	0.226967	0.267026	0.573446	0.532424
Mdfic	0.237808	0.436588	0.00647761	0.226958	0.209361	0.679105	0.478723
Ranbp2	0.138683	0.221815	0.319965	0.226821	0.0494295	1.30601	0.296591
Etv6	0.183455	0.199123	0.297837	0.226805	0.0240248	1.61934	0.267237
Nfkb2	0.189034	0.275245	0.215865	0.226715	0.0123886	1.90698	0.238459
Nhlrc3	0.641546	-0.208478	0.246712	0.226593	0.453587	0.343339	0.670608
Snx6	0.212632	0.272859	0.193583	0.226358	0.0109581	1.96026	0.236115
L1cam	-0.128598	0.580724		0.226063	0.638737	0.194678	0.791952
Rpl3	0.143655	0.14991	0.383939	0.225835	0.103848	0.983604	0.364378
Casp7	0.0968015	0.255924	0.324465	0.22573	0.0788318	1.1033	0.337549
Tmod3	0.0843364	0.326307	0.265557	0.2254	0.0901354	1.0451	0.349133
Pmpca	0.250234	0.254957	0.170822	0.225338	0.0143537	1.84304	0.238459
Rps8	0.174406	0.185867	0.315682	0.225318	0.0381287	1.41875	0.283539
Ptpn2	0.270469	0.123799	0.28155	0.225273	0.0473407	1.32477	0.296591
Ifi47	0.210514	0.220082	0.244887	0.225161	0.00206292	2.68552	0.188491
Slfn1	0.0549179	0.287236	0.332966	0.22504	0.120443	0.919219	0.383947
Ms4a6c	0.103397	0.259303	0.312084	0.224928	0.0695743	1.15755	0.323997
Dxo	0.527571	0.389347	-0.242277	0.22488	0.442781	0.353811	0.663211
Prkd2	-0.217256	0.25181	0.638491	0.224348	0.460239	0.337017	0.675499
Kdm5a	0.161952	0.216858	0.292782	0.223864	0.0275268	1.56024	0.270963
Cox5a	-0.199388	0.206268	0.664574	0.223818	0.464442	0.333068	0.678871
Trip12	0.0499095	0.442227	0.178746	0.223628	0.192362	0.71588	0.460334
Rps3a	0.242694	0.121811	0.302524	0.222343	0.0526695	1.27844	0.297103
Nme1	0.109829	0.368936	0.187768	0.222177	0.101492	0.99357	0.361026
Arhgap12	0.47228	0.0801119	0.113834	0.222075	0.218781	0.65999	0.489304
Prkx	0.250355	0.244278	0.170951	0.221861	0.01297	1.88706	0.238459
Med13l	0.357045	0.117562	0.189919	0.221509	0.0890178	1.05052	0.348432
Bfar	-0.103767	0.0720372	0.694479	0.220916	0.457922	0.339208	0.673868
Irf5	0.171335	0.222063	0.268075	0.220491	0.0156779	1.80471	0.244263
Hdac2	-0.228993	0.279531	0.609944	0.22016	0.46212	0.335245	0.676839
4931406P16Rik	0.142609	0.147046	0.368713	0.219456	0.0988247	1.00513	0.358797
Poc1a	0.0639171	0.233275	0.360982	0.219391	0.125486	0.901405	0.388463
Ppap2a	-0.466496		0.904812	0.219158	0.803049	0.095258	0.889525
Lilrb3		0.225398	0.212881	0.21914	0.0181777	1.74046	0.244263
Riok3	0.264356	0.212009	0.18053	0.218965	0.0122372	1.91232	0.238459
Gvin1	0.319849	0.143916	0.192068	0.218611	0.0531066	1.27485	0.29715
Pdk1	0.266397	0.457647	-0.0686497	0.218465	0.291357	0.535574	0.554242
Gcc1	0.165687	0.126444	0.360758	0.21763	0.0952663	1.02106	0.354849
Traf2	0.256045	0.20389	0.191942	0.217292	0.00810389	2.09131	0.234245
C1galt1c1	-0.549789	0.984334		0.217273	0.824278	0.083926	0.900715
Tax1bp1	0.278223	0.206518	0.164014	0.216252	0.0229359	1.63948	0.265103
Pnpt1	0.0117819	0.296311	0.340505	0.216199	0.170675	0.76783	0.438437
Nat9	1.01071	-0.314159	-0.0480542	0.216165	0.646617	0.189353	0.796162
Gtf2h4	0.216238	0.215865		0.216051	0.000549047	3.26039	0.176471
Usp25	0.23352	0.191057	0.222186	0.215588	0.00344911	2.46229	0.214017
Lims2		0.338339	0.0915306	0.214935	0.331802	0.479121	0.583835
Gsto1	1.25924	-0.236028	-0.378682	0.214844	0.721459	0.141789	0.840777
Sde2	0.156397	0.328147	0.158725	0.214423	0.0636884	1.19594	0.316049
Gnptg	-0.0298679	0.456701		0.213417	0.541575	0.266341	0.73132
Abhd6	0.107018	0.0621218	0.463832	0.210991	0.238739	0.622077	0.506867
Rlf	0.129481	0.291486		0.210483	0.233875	0.631017	0.502269
Eif5	0.198746	0.0437644	0.386811	0.209774	0.168711	0.772856	0.436024
Mtmr14	0.295135	0.195977	0.138028	0.209714	0.044661	1.35007	0.296373
Eif1ax	0.369383	-0.0231965	0.281669	0.209285	0.220616	0.656363	0.49111
Rbms1	0.383276	0.140517	0.103397	0.209063	0.140117	0.85351	0.405931
Dab2	0.301939	0.151859	0.173	0.208932	0.0468779	1.32903	0.296591
Cul2	0.358734	0.164529	0.103531	0.208931	0.113079	0.94662	0.374733
G3bp2	0.237686	0.175812	0.213254	0.208917	0.00733569	2.13456	0.230409
Parp10	0.180912	0.238909	0.205267	0.208363	0.00644873	2.19053	0.227657
Rpgrip1l	-0.0160305	0.499884	0.140255	0.208036	0.306305	0.513846	0.56471
Tmem50b	0.0556121	0.279293	0.288181	0.207695	0.112082	0.950464	0.374189
Tbc1d1	0.127501	0.218347	0.276437	0.207429	0.040989	1.38733	0.290713
Ddx43		0.114367	0.300417	0.207392	0.268427	0.571174	0.533541
Mettl2	0.714487	-0.20312	0.109026	0.206798	0.522903	0.281579	0.718858
Rps15a	0.178746	0.145873	0.295253	0.206624	0.0448915	1.34784	0.296373
Fcgr4	0.126048	0.214871	0.277985	0.206301	0.0427284	1.36928	0.293374
Ddhd1	0.62293	0.178874	-0.183916	0.205963	0.470475	0.327463	0.683475
Ppp2cb	0.368489	0.0433446		0.205917	0.425458	0.371143	0.653188
Gbp9	0.11836	0.246226	0.253142	0.205909	0.0424281	1.37235	0.293374
Szrd1		-0.00852261	0.420294	0.205886	0.512907	0.289961	0.711783
Ptbp3	0.126048	0.260748	0.229465	0.20542	0.037087	1.43078	0.283539
Ppie	-0.0449997	0.784588	-0.123371	0.205406	0.552769	0.257456	0.740366
Plekhf2	0.109962	0.224164	0.281906	0.205344	0.0555346	1.25544	0.301111
Rps5	0.0888201	0.309409	0.217603	0.205277	0.0849379	1.0709	0.34623
Taf15	0.123931	0.289362	0.201885	0.205059	0.0502402	1.29895	0.296591
Nhlrc2	-0.00601411	0.257735	0.362554	0.204758	0.202796	0.692941	0.474456
Ythdf1	0.111699	0.127633	0.3744	0.204577	0.137917	0.860383	0.403763
Vamp3		0.273456	0.135666	0.204561	0.206813	0.684421	0.476277
Mlxip	0.128425	0.280362		0.204394	0.226544	0.644848	0.49484
Pxn	0.255803	0.196733	0.159113	0.203883	0.0185222	1.73231	0.244845
Acvr2a	0.33948	0.0751904	0.196229	0.203633	0.116601	0.933297	0.379289
Gm5431	0.0437644	0.259664	0.306962	0.203464	0.128635	0.89064	0.392688
Ubash3b	0.483055	0.0590784	0.0668125	0.202982	0.284281	0.546253	0.547522
Gpr89a	-0.0563262	0.332507	0.332737	0.202973	0.257937	0.588486	0.52503
Gbp1;Gbp2b		0.193204	0.211137	0.20217	0.028216	1.5495	0.270963
Trove2	0.180657	0.164014	0.26135	0.202007	0.0214314	1.66895	0.257103
Itpkb	0.149129	0.189919	0.266277	0.201775	0.0277534	1.55668	0.270963
Kdm6a	0.282736	0.0163537	0.305795	0.201628	0.162104	0.790205	0.42926
Mfsd5		-0.0981967	0.501108	0.201456	0.62319	0.205379	0.784404
Sqstm1	0.138945	0.227987	0.237319	0.201417	0.0233824	1.63111	0.265648
Gstp1	0.499578	-0.0316954	0.134615	0.200833	0.328946	0.482876	0.581366
Tdrd7	0.10742	0.339251	0.15549	0.200721	0.104758	0.979814	0.365187
Clec4d	0.303459	0.132906	0.165301	0.200555	0.0617591	1.2093	0.313435
Naa10	0.115566	0.207768	0.277032	0.200122	0.0505119	1.29661	0.296591
Pvr	0.237564	0.268434	0.0918014	0.199267	0.0672616	1.17223	0.321528
Tpd52	0.113701	0.221692	0.25882	0.198071	0.0450506	1.3463	0.296373
Arhgef3		0.529171	-0.134493	0.197339	0.658447	0.181479	0.803816
Pex7		0.188274	0.206143	0.197209	0.0288218	1.54028	0.271126
Hnrnph2	0.100978	0.272382	0.217975	0.197111	0.0599568	1.22216	0.310304
Gk;Gyk	0.117961	0.236584	0.235605	0.196717	0.037814	1.42235	0.283539
H1f0	0.252658	0.123799	0.213627	0.196695	0.0356205	1.4483	0.283539
Gnb4	0.0416635	0.259785	0.288536	0.196661	0.127676	0.89389	0.391483
Mycbp2	-0.1666	-0.0321379	0.788686	0.196649	0.577794	0.238227	0.758321
Rpl31	0.169925	0.0799754	0.339707	0.196536	0.123026	0.910003	0.38656
Dnaja1	0.167872	0.186627	0.234011	0.19617	0.00991477	2.00372	0.236115
Mtnd1		0.262193	0.129613	0.195903	0.207721	0.682519	0.477635
Ints5	-0.0153888	0.401849	0.200881	0.19578	0.245644	0.609693	0.513985
Casp3	0.151599	0.229219	0.206018	0.195612	0.0135482	1.86812	0.238459
B9d2	1.35095	-0.131329	-0.633882	0.195246	0.774254	0.111117	0.871299
Rsrp1	-0.0990462	0.232783	0.451963	0.195233	0.347126	0.459513	0.596986
Ccdc186	0.140124	0.207018	0.238053	0.195065	0.021245	1.67274	0.257103
Bcl10	0.249385	0.193204	0.140909	0.194499	0.0249646	1.60268	0.26933
Znfx1	0.138159	0.176323	0.268315	0.194265	0.0373391	1.42784	0.283539
Rpl23	0.140124	0.149129	0.292428	0.193894	0.0590654	1.22867	0.308405
Dscc1;DSCC1		0.0966667	0.290188	0.193428	0.295291	0.52975	0.557303
Cabin1	-0.119793	0.239276	0.460585	0.193356	0.371281	0.430298	0.61335
Wdr45b	0.24245	0.0593554	0.27608	0.192628	0.103569	0.984768	0.363956
Fbxw11		0.185105	0.200002	0.192554	0.0246135	1.60883	0.268764
Iba57		0.192699	0.192194	0.192447	0.00083518	3.07822	0.176471
Bcl2l11	-0.184228	0.626579	0.134747	0.192366	0.500361	0.300717	0.703026
Mrpl33	0.470823	0.0082	0.0977456	0.192256	0.3076	0.512014	0.565777
Rnf214	0.131853	0.250477	0.194213	0.192181	0.030339	1.518	0.272341
Mapkapk2	0.155879	0.13829	0.281431	0.191867	0.0509935	1.29249	0.296591
Gnb2l1	0.219463	0.068602	0.286526	0.19153	0.0970084	1.01319	0.357056
Sgk223	0.298541	0.1121	0.16337	0.191337	0.0750764	1.1245	0.329057
Mief1		0.220578	0.161307	0.190942	0.0980244	1.00867	0.357828
Srxn1	0.75232	-0.11327	-0.0674852	0.190522	0.567951	0.245689	0.751743
Kmt2c	0.042084	0.338453		0.190268	0.421245	0.375465	0.650735
Dclre1c		0.231432	0.148869	0.190151	0.136098	0.866148	0.402568
Yme1l1	0.0257376	0.269871	0.274649	0.190086	0.146847	0.833134	0.41302
Crbn	0.43808	0	0.131853	0.189978	0.280751	0.551679	0.544658
Clip2	0.218223	0.0603242	0.290188	0.189579	0.107868	0.967105	0.369595
Rps4x	0.226262	0.0886844	0.253626	0.189524	0.0654706	1.18395	0.318671
Arhgap26		0.184344	0.193583	0.188963	0.0155597	1.808	0.244127
Tec	0.232538	0.178109	0.155361	0.188669	0.0144099	1.84134	0.238459
Trmt44	0.0886844	0.288654		0.188669	0.310236	0.508308	0.567132
Kat6a	0.115166	0.309525	0.140124	0.188272	0.0910286	1.04082	0.34994
Gga1	0.114367	0.273814	0.176195	0.188125	0.0558205	1.25321	0.301841
Asxl1	0.363451	0.325041	-0.124534	0.187986	0.352999	0.452227	0.601696
Rpl13a	0.133827	0.136191	0.292782	0.1876	0.0704018	1.15242	0.324131
Pomt1	-0.397885	0.772308		0.187211	0.802856	0.0953622	0.889469
Zc3h4	-0.18043	0.299596	0.442439	0.187202	0.425073	0.371536	0.653188
Ap3m2	-0.0310319	0.405339		0.187153	0.548643	0.26071	0.736597
Shoc2	0.0130691	0.190425	0.357271	0.186922	0.200719	0.697411	0.471639
Ndel1		0.101381	0.272143	0.186762	0.272979	0.56387	0.537403
Flrt2	-0.143962	0.370611	0.332851	0.1865	0.377026	0.423629	0.616925
Pcyt1a	0.0284277	0.374622	0.15549	0.18618	0.206911	0.684215	0.476277
Rps21	0.142871	0.0844725	0.331017	0.18612	0.12943	0.887964	0.394384
Cep41	0.0769695	-0.194691	0.675364	0.185881	0.544662	0.263873	0.733573
Gm10260;Rps18	0.101381	0.125122	0.330329	0.185611	0.125187	0.902439	0.388117
Nudt21	0.193078	0.120883	0.241596	0.185186	0.0340425	1.46798	0.282012
Dok1	0.0359054	0.296428	0.223175	0.18517	0.139648	0.854964	0.405626
Acvrl1		0.286999	0.0820213	0.18451	0.322785	0.491087	0.576946
Arntl	0.232783	0.136191		0.184487	0.163	0.787813	0.429698
Kbtbd4	-0.0360968	0.0106367	0.578311	0.184284	0.449232	0.347529	0.667243
Ccser2		0.0764222	0.291957	0.18419	0.337016	0.472349	0.589162
Trim25	0.121413	0.163112	0.267716	0.18408	0.0515957	1.28739	0.296591
Ireb2	0.183074	0.189034	0.179893	0.184	0.000211926	3.67382	0.176471
Sin3b	0.212134	0.210015	0.129745	0.183964	0.021044	1.67687	0.255801
Rpl35	0.18916	0.179638	0.183074	0.183957	0.000228968	3.64023	0.176471
Gtf2f1	0.15069	0.14496	0.254836	0.183495	0.0358463	1.44556	0.283539
Itgam	0.216734	0.218471	0.114767	0.183324	0.0332368	1.47838	0.280192
Slfn4	0.0539454	0.235605	0.259664	0.183071	0.106153	0.974066	0.367425
Fth1	0.0854246	0.198117	0.265317	0.182953	0.0733477	1.13461	0.326574
Tes	0.171847	0.186754	0.190172	0.182925	0.000944532	3.02478	0.176471
Ccdc109b	-0.0728014	0.352758	0.268794	0.182917	0.295062	0.530087	0.557303
Rps13	0.107956	0.0918014	0.348686	0.182814	0.158718	0.799373	0.425971
Rpl10a	0.115033	0.217479	0.215119	0.182544	0.0325471	1.48749	0.278149
Tma16	0.365469	0.280838	-0.0998655	0.182147	0.331032	0.48013	0.583159
Erc1	0.0803847	0.204642	0.259303	0.181443	0.075592	1.12152	0.330509
Ssr3	-0.0712697	0.517124	0.0984196	0.181425	0.40845	0.388861	0.643697
Flt1		0.197362	0.164529	0.180946	0.0576009	1.23957	0.304574
Parp12	0.0746424	0.156526	0.311619	0.180929	0.121256	0.916298	0.385352
9930111J21Rik2		0.108357	0.253263	0.18081	0.242629	0.615057	0.510655
Sash1	0.272859	0.0875986	0.181802	0.180753	0.0775077	1.11066	0.335191
Zyx	0.249385	0.225892	0.0669503	0.180742	0.08751	1.05794	0.348432
Eno2		0.361768	-0.000476127	0.180646	0.500838	0.300303	0.703026
Rpl24	0.140386	0.0706641	0.32987	0.180307	0.145315	0.83769	0.41086
Tex2	0.0870554		0.273456	0.180256	0.303789	0.517428	0.563658
Hspb11	0.508632	-0.0938637	0.125387	0.180052	0.414022	0.382977	0.646961
Fam193b	0.0515809		0.308128	0.179854	0.394408	0.404054	0.633147
Mgea5	0.16221	0.318809	0.0585243	0.179848	0.140577	0.852087	0.406019
Atp5h	0.00158601	0.477366	0.0603242	0.179759	0.352922	0.452321	0.601696
Med6	0.37829		-0.02116	0.178565	0.535573	0.271181	0.727049
Kiaa1468;2310035C23Rik		0.0926134	0.264116	0.178365	0.285295	0.544706	0.548591
Emilin2	0.209017	0.157949	0.167872	0.178279	0.00760204	2.11907	0.230409
Trim56	0.309525	0.156267	0.0688772	0.178223	0.126781	0.896945	0.390385
Ifrd1	0.215368	0.163112	0.154972	0.177817	0.0111346	1.95333	0.236115
Homer1	0.298893	0.185232	0.0489336	0.177686	0.133126	0.875738	0.398416
Gse1	0.0427844	0.0408223	0.449218	0.177608	0.321053	0.493423	0.575008
Slc9a3r1	0.141694	0.195348	0.195096	0.177379	0.00996731	2.00142	0.236115
Gys1	0.145351	0.0794293	0.306962	0.177248	0.119835	0.921415	0.383549
Amn1	0.160404	-0.0204575	0.390778	0.176908	0.275468	0.559929	0.5399
Unkl	0.477884		-0.124409	0.176738	0.662134	0.179054	0.804899
Zranb2	1.11417	-0.385074	-0.198941	0.176718	0.743971	0.128444	0.853624
Crkl	0.140124	0.268075	0.119157	0.175785	0.0634925	1.19728	0.315833
Cd47		0.29537	0.0561673	0.175769	0.380369	0.419795	0.620778
Rps9	0.142087	0.0963968	0.288299	0.175594	0.0936277	1.0286	0.352246
Kcmf1	0.250719	0.067914	0.207768	0.175467	0.0863071	1.06395	0.347851
Gp49a	0.141694	0.128293	0.25544	0.175143	0.0491585	1.3084	0.296591
Gls	0.00216244	0.205393	0.317188	0.174914	0.198279	0.702724	0.467695
Tubb2b	0.462262	-0.113083		0.174589	0.652737	0.185262	0.800816
Nrde2	0.648189		-0.299756	0.174217	0.775758	0.110274	0.872675
Fbxo30	0.0930192	0.227864	0.199876	0.173587	0.0517142	1.28639	0.296591
Ugp2	0.0688772	0.250355	0.201508	0.17358	0.0852679	1.06921	0.346255
Papolg	0.164014	0.541515	-0.185179	0.17345	0.495374	0.305067	0.699834
Fam49a		0.396488	-0.0495913	0.173449	0.579215	0.23716	0.758731
Rpl18a	0.151599	0.122474	0.245861	0.173311	0.0431927	1.36459	0.293374
Nono	0.0561673	0.213005	0.249506	0.172893	0.100278	0.998796	0.359911
Ppm1m	0.369941	0.120617	0.0277203	0.17276	0.232933	0.63277	0.501286
Rars	0.0954519	0.206768	0.215989	0.172736	0.0467818	1.32992	0.296591
Pnp		0.1153	0.229834	0.172567	0.203986	0.690401	0.475198
Elmod2	-0.239379	0.652601	0.104337	0.17252	0.574889	0.240416	0.756414
Relb	0.184852	0.162468	0.170181	0.1725	0.00144519	2.84008	0.176471
Phc2	0.0294175	0.220949	0.266637	0.172334	0.141111	0.850438	0.406832
Rnf34		0.303693	0.0409626	0.172328	0.414647	0.382322	0.64745
Plcb3	0.201634	0.126312	0.188907	0.172284	0.0177704	1.7503	0.244263
Gbp2	0.224781	0.116232	0.175557	0.17219	0.0316451	1.49969	0.274596
Slc7a6os	-0.163979	0.336626	0.34301	0.171886	0.413718	0.383296	0.646961
Rpl26	0.100978	0.119024	0.295488	0.17183	0.109408	0.96095	0.371246
Crk	0.213129	0.163885	0.13829	0.171768	0.0159558	1.79708	0.244263
Nr3c1	0.194213	0.20989	0.110898	0.171667	0.0305626	1.51481	0.27289
Prosc	-0.193222	0.585828	0.121811	0.171472	0.527661	0.277645	0.720994
Nek6	0.189919	0.175429	0.148479	0.171276	0.0049879	2.30208	0.226208
Sub1	0.00949053	0.650121	-0.145797	0.171272	0.554803	0.255861	0.742211
Tnip2	-0.038347	0.310456	0.241474	0.171195	0.249655	0.602659	0.516842
Pgrmc1	0.00230651	0.372172	0.139077	0.171185	0.253739	0.595613	0.520298
Bcl9	0.471656		-0.129371	0.171142	0.670428	0.173648	0.809438
Nmi	0.17594	0.109829	0.227495	0.171088	0.0374091	1.42702	0.283539
Slc35a3	-0.084961	0.513996	0.0837921	0.170942	0.438886	0.357648	0.661216
Sp110	-0.0940793	0.267596	0.33754	0.170352	0.330779	0.480462	0.583159
Map4k3	0.0430645	0.213627	0.2529	0.169864	0.118702	0.92554	0.382488
Znf143	-0.0726193	0.411969		0.169675	0.611078	0.213903	0.776328
Gcat	-0.59144	0.641269	0.458172	0.169333	0.70235	0.153446	0.83039
Adrm1;Gm9774		0.333767	0.00403388	0.168901	0.492306	0.307765	0.698706
Tlr2	-0.0523713	0.181039	0.377401	0.16869	0.307371	0.512337	0.565668
9530068E07Rik;Kct2	0.239765	0.0640551	0.202136	0.168652	0.0873635	1.05867	0.348432
Iigp1	0.0717627	0.288063	0.14496	0.168262	0.11784	0.928707	0.380823
Ggct	0.156267	0.163499	0.184344	0.168037	0.00249939	2.60217	0.188875
Nxf1	0.134221	0.142217	0.227125	0.167854	0.0299582	1.52348	0.271584
Ass1	0.186881	0.118227	0.197991	0.1677	0.0214152	1.66928	0.257103
Tjap1	0.0097772	0.104068	0.389126	0.167657	0.279285	0.553952	0.543608
Prdx1	0.127633	0.185867	0.189287	0.167596	0.0139512	1.85539	0.238459
Mycbp	0.254231		0.0802483	0.16724	0.305352	0.5152	0.564308
Lxn	0.197614	0.18053	0.123136	0.167093	0.0176915	1.75223	0.244263
Nlrc4		0.195348	0.138683	0.167016	0.106976	0.970714	0.368427
Fyb	0.0261627	0.345056	0.129349	0.166856	0.217708	0.662126	0.487958
Smg1	0.0352017	0.230326	0.234501	0.166676	0.126699	0.897227	0.390385
Trim12c;Trim5	0.10675	0.185359	0.207643	0.166584	0.0321267	1.49313	0.276079
Ppa1	0.0775164	0.217975	0.204016	0.166502	0.0650472	1.18677	0.317801
Usp34	0.196859	-0.0528201	0.354791	0.166276	0.296137	0.528507	0.557878
Tsc22d2;Tsc22d1		-0.0556063	0.388024	0.166209	0.590615	0.228696	0.765549
Selt		0.222434	0.109695	0.166064	0.208327	0.681254	0.478298
Sptlc1	0.0302654	0.28238	0.185486	0.166044	0.152144	0.817744	0.419747
1600014C10Rik	0.130404	0.0255958	0.341872	0.165957	0.216325	0.664894	0.486966
Slc33a1	-0.143994	0.385265	0.256286	0.165852	0.407224	0.390166	0.643459
Abcb1b		0.438506	-0.107446	0.16553	0.652975	0.185103	0.800816
Fpgt		0.0802483	0.250598	0.165423	0.302706	0.518979	0.562989
S100a10	0.146394	0.176323	0.173383	0.165367	0.0033006	2.48141	0.210037
Cxxc1	-0.0957587	1.03062	-0.442066	0.164265	0.747212	0.126556	0.856695
Pdlim5	0.149389	0.183836	0.158854	0.164026	0.00390084	2.40884	0.221691
Qpct		0.294312	0.033652	0.163982	0.427523	0.369041	0.654075
Phactr4	0.216982	0.117163	0.157303	0.163816	0.0299364	1.5238	0.271584
Baz2a	0.0329472	0.249021	0.208392	0.163453	0.132578	0.877529	0.397656
Rplp2	0.0313951	0.0846086	0.372283	0.162762	0.264061	0.578295	0.528737
Etf1	0.237197	0.155361	0.0930192	0.161859	0.0605453	1.21792	0.312149
Ppme1	-0.0150826	0.233152	0.267476	0.161848	0.21067	0.676398	0.479624
Picalm	0.256528	0.0154976	0.213503	0.161843	0.160998	0.79318	0.428234
Rpl12	0.259544	0.0204844	0.205017	0.161682	0.154932	0.809859	0.422446
Rpl19	0.107286	0.151469	0.225892	0.161549	0.042956	1.36698	0.293374
Cdc40	0.239765	0.171847	0.0723116	0.161308	0.080104	1.09635	0.339023
Plekha2	0.0391384	0.253263	0.19131	0.161237	0.126739	0.897091	0.390385
Rps25	0.195222	0.0305479	0.256769	0.160846	0.140139	0.853442	0.405931
Ppm1l	-0.14116	0.229957	0.392977	0.160591	0.416497	0.380388	0.648798
Fus	0.104068	0.202637	0.174662	0.160456	0.0318213	1.49728	0.275276
Ammecr1	0.152508	0.102457	0.225398	0.160121	0.0462705	1.3347	0.296373
Pik3cd	0.214249	0.0200577	0.245861	0.160056	0.151517	0.819539	0.418767
Cnot6	0.594071	0.057277	-0.173466	0.159294	0.556082	0.254861	0.742838
Samhd1	0.0919367	0.182184	0.202888	0.159003	0.0429549	1.36699	0.293374
Clp1	0.205518	0.0583859	0.212756	0.158887	0.0872788	1.05909	0.348432
Nupl1	-0.0441368	0.375623	0.14496	0.158816	0.320859	0.493685	0.575008
Akap13	0.105946	0.190172	0.180021	0.158713	0.0268528	1.57101	0.270963
Eif3m	0.186374	0.331591	-0.0430512	0.158304	0.283734	0.547088	0.546956
Rps3	0.0919367	0.10017	0.282736	0.158281	0.126155	0.899094	0.38937
Rbm42	0.0828389	0.338567	0.0515809	0.157662	0.224978	0.64786	0.493582
Arhgap15		0.278698	0.0364681	0.157583	0.417168	0.379689	0.648798
Stk4	0.00590291	0.164271	0.301471	0.157215	0.20697	0.684092	0.476277
Rps26		-0.106467	0.420294	0.156913	0.657943	0.181812	0.803816
Btaf1	0.216486	0.0953169	0.158854	0.156886	0.0463193	1.33424	0.296373
Sp100	0.0791561	0.192952	0.198368	0.156825	0.0562845	1.24961	0.301886
Mta3	-0.0338944	0.250598	0.252658	0.156454	0.241932	0.616307	0.510052
Cep85	0.249506	-0.039088	0.258459	0.156292	0.250871	0.600549	0.517535
Cpeb4	-0.153671	0.328032	0.294312	0.156224	0.42025	0.376493	0.649991
Kctd10	-0.0807133	0.192068	0.357271	0.156208	0.345805	0.461169	0.59562
Rabgap1l	0.148609	0.292075	0.0274371	0.15604	0.178148	0.74922	0.445765
Pias1		0.273695	0.0381553	0.155925	0.411818	0.385294	0.64514
Elf4	0.703101	0.106348	-0.343165	0.155428	0.659044	0.181086	0.803816
Dusp11	0.229711	0.137241	0.0990932	0.155348	0.0570311	1.24389	0.303108
Zmym5	0.157044	0.212009	0.0954519	0.154835	0.0441661	1.35491	0.295693
Rcor1	0.0274371	0.181802	0.255199	0.154813	0.147488	0.831243	0.41387
Sh3bp1	0.127765	0.189793	0.146134	0.154564	0.0138703	1.85791	0.238459
Atp6v1e1	-0.0598258	0.233765	0.288654	0.154198	0.290113	0.537433	0.553829
Pea15;Pea15a	-0.209445	0.274769	0.396269	0.153864	0.493086	0.307077	0.698706
Tbc1d8b	0.225645	-0.238885	0.474047	0.153602	0.538756	0.268608	0.729101
Ppp1r11	0.367147	-0.0104686	0.103934	0.153538	0.303322	0.518096	0.563576
Ankle2	0.0485151	0.15562	0.254473	0.152869	0.123848	0.907112	0.387251
Lrrfip1	0.000721115		0.304745	0.152733	0.498494	0.30234	0.702223
Socs6		-0.0161472	0.321004	0.152429	0.531996	0.274091	0.724845
Slc25a12	0.00561564	0.23131	0.220206	0.152377	0.173726	0.760135	0.441316
Zmym3		0.492725	-0.188381	0.152172	0.732479	0.135205	0.847308
Cd300lf	0.135798	0.0532504	0.267356	0.152135	0.134797	0.870321	0.400332
Mtif3	0.347099	0.0216219	0.0875986	0.152106	0.265391	0.576114	0.5302
Pkn2	0.310689	0.0874628	0.0581087	0.152087	0.196772	0.706037	0.465377
Prpf39	0.0777899	0.255803	0.122474	0.152022	0.104647	0.980273	0.365187
Hhex		0.226015	0.0777899	0.151903	0.288973	0.539143	0.552582
Wrnip1	-0.0861551	0.0878702	0.453755	0.151823	0.440672	0.355884	0.662447
Eif1a;Gm8300;Gm2016;Gm2035;Gm5662		0.105142	0.198243	0.151692	0.189555	0.722265	0.456829
Gnl1	0.208892	0.0985544	0.147176	0.151541	0.041633	1.38056	0.293374
Dcp2	0.125387	0.134615	0.194591	0.151531	0.0198875	1.70142	0.251658
Rpl14	0.0462816	0.165172	0.242572	0.151342	0.117681	0.929293	0.380808
Herc4	0.1038	0.196481	0.152638	0.150973	0.0300272	1.52248	0.271584
Rapgef2	0.282736	0.188274	-0.0197553	0.150418	0.234315	0.630199	0.50304
Myef2	-0.14299	0.241718	0.351515	0.150081	0.422248	0.374432	0.651487
Lrrc8c	0.0388575	0.222681	0.188654	0.150064	0.117204	0.931059	0.380057
Ctnnd1	0.196607	0.129876	0.123004	0.149829	0.0236757	1.6257	0.265981
Stxbp3	0.00100953	0.152248	0.295841	0.149699	0.220703	0.656191	0.491127
Uba6	0.187008	-0.000880304	0.262553	0.14956	0.196373	0.706918	0.465141
Dennd1b	0.0840642	0.165687	0.198746	0.149499	0.0482393	1.3166	0.296591
Arl14ep	-0.214943	-0.0790969	0.742524	0.149494	0.666773	0.176022	0.807536
Rpl7a	0.131589	0.132906	0.182947	0.149147	0.0126029	1.89953	0.238459
Cebpb	-0.131535	0.189034	0.389677	0.149059	0.429619	0.366916	0.655346
Rps14	0.0223323	-0.0285135	0.452701	0.14884	0.432347	0.364168	0.656771
Lemd3	0.0347792	0.324926	0.0865121	0.148739	0.237889	0.623625	0.506686
Rpl5	0.164786	0.0589399	0.221939	0.148555	0.0896372	1.04751	0.348967
Iqcb1	0.24732	-0.200565	0.397912	0.148223	0.496249	0.304301	0.700726
Chd9	-0.339473	0.246469	0.537644	0.148213	0.623558	0.205123	0.784404
Ddx58	0.125122	0.1141	0.205393	0.148205	0.0356797	1.44758	0.283539
Fmr1	0.0604624	0.243303	0.140517	0.148094	0.107484	0.968656	0.369215
Prrc2b	-0.114316	-0.0948648	0.653152	0.14799	0.617327	0.209485	0.780833
Lrp10	0.145482	0.14952		0.147501	0.00871299	2.05983	0.236115
Psme4	0.0714881	0.0712136	0.299714	0.147472	0.192305	0.716009	0.460334
Med13	-0.00514517	0.179766	0.267236	0.147286	0.208025	0.681884	0.477981
Usp6nl	-0.0519824	0.401084	0.0927488	0.147284	0.385202	0.414311	0.624062
Klra2	0.0973411	0.140779	0.203013	0.147044	0.0408449	1.38886	0.290179
Gclm	0.095587	0.204892	0.140517	0.146999	0.0435432	1.36108	0.293419
Naa16	0.477781	0.440421	-0.477824	0.146793	0.684775	0.164452	0.818941
Ak4	0.0301242	0.237197	0.172872	0.146731	0.138636	0.858125	0.404618
Tgoln1;Tgoln2		0.126312	0.167101	0.146707	0.087936	1.05583	0.348432
Lpin2	0.242084	0.0626743	0.134747	0.146502	0.106705	0.971815	0.367901
Zcchc6	0.167358	0.0982848	0.173767	0.14647	0.026153	1.58248	0.270963
Tfg	0.211261	0.127237	0.100305	0.146268	0.0484268	1.31491	0.296591
Nfrkb	0.278104	0.55768	-0.397733	0.146017	0.657901	0.18184	0.803816
Stk17b	0.175045	0.081067	0.181929	0.146014	0.0462313	1.33506	0.296373
Tbrg1	-0.0308403	0.322851		0.146005	0.560629	0.251324	0.746344
Cass4	0.336512	-0.0311941	0.131194	0.145504	0.304822	0.515954	0.564001
Sh2b1		0.00590291	0.284869	0.145386	0.48681	0.31264	0.694535
Stat3	0.166587	0.151469	0.118094	0.145383	0.00957041	2.01907	0.236115
Mlkl	0.104873	0.161823	0.169284	0.145327	0.0190334	1.72048	0.245555
Ewsr1	0.0717627	0.230326	0.133432	0.145174	0.0879266	1.05588	0.348432
Atp7a	0.209765	0.1121	0.113567	0.145144	0.0461593	1.33574	0.296373
Vbp1	0.142087	0.174151	0.119157	0.145131	0.0118609	1.92588	0.236928
Npepps	0.14965	0.0861043	0.199123	0.144959	0.0473315	1.32485	0.296591
Casp1	0.0626743	0.194717	0.177344	0.144912	0.0728906	1.13733	0.326512
Prcp	0.351741	0.329985	-0.247251	0.144825	0.537173	0.269886	0.728066
Rictor	-0.154024	0.121281	0.466444	0.144567	0.505112	0.296613	0.705675
Kdm7a	0.521654	-0.119981	0.0302654	0.14398	0.534851	0.271767	0.726504
Dnpep	0.0483758	0.170181	0.213378	0.143979	0.100323	0.998599	0.359911
Rai14	-0.0980885	0.306612	0.223299	0.143941	0.363647	0.43932	0.608986
RtcA;Rtca	0.304277	-0.0702696	0.197614	0.143874	0.325691	0.487194	0.580252
Ube2f	0.404685	0.348686	-0.322018	0.143784	0.600727	0.221323	0.77114
R3hdm2	-0.406025	-0.258943	1.09572	0.143585	0.792213	0.101158	0.883825
Tbcel	0.162468	0.262072	0.00532815	0.143289	0.195232	0.709449	0.464356
Ankrd50	0.192573	0.013355	0.223793	0.14324	0.160531	0.79444	0.428124
Ube2a	0.311387	0.0560286	0.0619835	0.143133	0.231042	0.63631	0.498808
Peak1	0.154713	0.180912	0.093425	0.143016	0.0313206	1.50417	0.273608
Rps27	-0.118993	0.171079	0.376513	0.142866	0.424981	0.37163	0.653188
Usf1	0.210763	0.185613	0.0321009	0.142826	0.124848	0.903618	0.388117
Ngly1	0.2444	0.427713	-0.244702	0.14247	0.551371	0.258556	0.739246
Cdk16	-0.180593	0.465504		0.142455	0.735599	0.133359	0.849174
Fau	0.283092	0.0575542	0.0865121	0.142386	0.182184	0.73949	0.449884
Fbxo7	-0.0236657	0.00216244	0.448584	0.14236	0.451095	0.345732	0.668891
Rpl38	0.037593	0.28558	0.103397	0.14219	0.195266	0.709374	0.464356
Naip2	0.236217	0.0475383	0.142609	0.142122	0.120827	0.917835	0.384579
Inpp1	0.253384	-0.00301835	0.175812	0.142059	0.20221	0.694197	0.473551
Golga1	0.250962	0.302524	-0.1274	0.142029	0.404643	0.392928	0.641413
Rnasel	0.264116	0.177854	-0.0168039	0.141722	0.230164	0.637962	0.498243
Nudt22		0.216858	0.066537	0.141698	0.310476	0.507972	0.567182
Zfp407	-0.123513	0.246347	0.302056	0.14163	0.400037	0.397899	0.637919
Eif3h	0.122871	0.0608775	0.239642	0.14113	0.114654	0.940609	0.37598
Usp16	0.218595	0.154454	0.0500489	0.141033	0.102902	0.987578	0.362432
Lin54	-0.0325805	0.248778	0.205768	0.140655	0.249211	0.603432	0.516811
Trim26	0.0429245	0.193583	0.185105	0.140537	0.102632	0.988719	0.362398
Rbbp6	-0.155807	0.133958	0.442758	0.140303	0.502141	0.299174	0.703768
Xrn1	0.067501	0.191942	0.161436	0.140293	0.0644338	1.19089	0.317548
Eurl		0.291132	-0.0105558	0.140288	0.523072	0.281438	0.718858
Trmt11	0.0201999	0.260267		0.140233	0.450689	0.346123	0.668449
Rpl9	0.19774	0.0437644	0.179129	0.140211	0.101799	0.992258	0.361533
Ptpn12	0.0680517	0.139077	0.213378	0.140169	0.0791087	1.10178	0.338203
Eif2s3y	0.312433	0.262433	-0.1551	0.139922	0.444797	0.351838	0.664324
Stau1	0.186881	0.1038	0.128425	0.139702	0.0297218	1.52692	0.271584
Atn1		0.212258	0.067088	0.139673	0.30511	0.515543	0.564181
Akr1b8	0.0465608	-0.00479769	0.376957	0.139573	0.363573	0.439409	0.608986
Hpcal1	0.113034	0.394514	-0.0894209	0.139376	0.425247	0.371358	0.653188
Pla2g16	0.0728604	0.0927488	0.252052	0.13922	0.133482	0.874576	0.398522
Klhdc4	0.277032	0.0114957	0.128953	0.13916	0.211772	0.674132	0.48104
Irf2bpl	-0.042234	0.288181	0.171335	0.139094	0.28705	0.542043	0.550445
Bloc1s3	0.559541	0.0781998	-0.220715	0.139008	0.603058	0.219641	0.771738
Pitpnb	-0.0166579	0.0556121	0.376735	0.138563	0.370383	0.431348	0.613206
Dctn6	-0.0845174	0.254594	0.245374	0.138484	0.34023	0.468228	0.591673
Mecr	-0.12389	0.0119249	0.52657	0.138202	0.557602	0.253676	0.744106
Syap1	0.0326651	0.104605	0.276913	0.138061	0.197039	0.705447	0.465831
Zc3h10	0.255199	0.110898	0.0479571	0.138018	0.153358	0.814294	0.421038
Mapre1	0.10286	0.191689	0.119157	0.137902	0.0370329	1.43141	0.283539
Riok1	0.118227	0.442333	-0.147681	0.137626	0.504508	0.297132	0.705675
Gabarap	0.0926134	-0.312581	0.632827	0.13762	0.665156	0.177077	0.806827
Tsc22d4	0.177089	0.129481	0.106214	0.137595	0.0222166	1.65332	0.26158
Hectd1	0.136191	0.135404	0.141171	0.137589	0.000172179	3.76402	0.176471
Mafk	-0.308073	0.292782	0.427177	0.137295	0.605364	0.217984	0.773576
Prrg4		-0.0432593	0.31603	0.136385	0.586605	0.231654	0.763902
Prpsap2	0.0854246	0.361544	-0.0379026	0.136355	0.367549	0.434684	0.611729
Tsg101	-0.0253826	0.273098	0.16092	0.136212	0.258088	0.588232	0.52503
Nup98	0.102725	0.0769695	0.228357	0.136017	0.100673	0.997087	0.359911
Ppid	0.00561564	0.153676	0.247806	0.135699	0.194091	0.711996	0.462896
Rab43	0.0253123	0.248778	0.132774	0.135621	0.170321	0.768731	0.438437
Phf11a	0.141694	-0.0416547	0.306729	0.135589	0.310151	0.508427	0.567132
Acp1	0.128161	0.0677764	0.210763	0.135567	0.0821057	1.08563	0.341907
Fgd6	0.0878702	0.122341	0.196481	0.135564	0.0515841	1.28748	0.296591
Glmn	0.0384361	-0.0657326	0.433921	0.135541	0.467112	0.330579	0.680302
Carhsp1	0.156914	0.132774	0.116232	0.135307	0.00753509	2.12291	0.230409
Ythdc2	0.145221	0.0588013	0.201508	0.135177	0.0827282	1.08235	0.34312
Acadsb	0.201634	0.121413	0.0820213	0.135023	0.0617145	1.20961	0.313435
Pafah1b1	0.101112	0.0932897	0.210638	0.135013	0.0704937	1.15185	0.324131
Kdm1a	0.186881	0.0374524	0.180275	0.134869	0.109575	0.960287	0.37161
Dst	0.108491	0.157561	0.136979	0.134344	0.0110288	1.95747	0.236115
Wac	-0.115676	0.131853	0.386701	0.134293	0.452214	0.344656	0.669533
Rqcd1	-0.236282		0.504773	0.134245	0.778713	0.108623	0.874377
Csrp1	0.0082	0.207018	0.187134	0.134117	0.167935	0.77486	0.435076
Smad4	0.186754	0.0650208	0.15043	0.134068	0.0654026	1.1844	0.318671
Rasal1	0.0551957	0.212632		0.133914	0.338313	0.470682	0.589794
Dcun1d1	0.0297002	0.0392789	0.331934	0.133638	0.31022	0.50833	0.567132
Rock1	0.233643	0.0621218	0.104739	0.133501	0.122375	0.912306	0.38656
Hdac4	0.814017	-0.547025		0.133496	0.876682	0.057158	0.932858
Ankib1	0.0374524	0.219091	0.143393	0.133312	0.127049	0.896027	0.390385
Dock9		0.0236102	0.242572	0.133091	0.438231	0.358297	0.661178
Apip	0.0908535	-0.0575868	0.365804	0.133024	0.395728	0.402603	0.634002
Spata13	0.0790197	0.0803847	0.239398	0.132934	0.129849	0.886562	0.394834
Cdc27	0.0626743	0.149129	0.185613	0.132472	0.068081	1.16697	0.321665
Sbds	0.0550568	0.116498	0.225275	0.132277	0.117187	0.931121	0.380057
Prrc2c	0.0797024	0.158983	0.157173	0.131953	0.0370498	1.43121	0.283539
Fbxo28		0.0419438	0.22132	0.131632	0.380764	0.419344	0.620889
Csde1	0.177854	0.0494913	0.167486	0.131611	0.0854872	1.0681	0.346608
Unc45a	0.15043	0.152897	0.0908535	0.131393	0.0230092	1.6381	0.265103
Stat2	0.0551957	0.139077	0.199876	0.131383	0.0885812	1.05266	0.348432
Ddx3y	-0.0596754	0.328147	0.125519	0.13133	0.361694	0.441659	0.607908
Heatr6	0.144308	-0.0272191	0.276318	0.131135	0.274143	0.562024	0.539003
Acbd3	0.0464211	0.133432	0.212632	0.130828	0.112365	0.949367	0.374329
C3	-0.292493	0.28889	0.39594	0.130779	0.603139	0.219582	0.771738
Rbm26	-0.128519	0.175429	0.345169	0.130693	0.445129	0.351514	0.66444
Rpl34	0.0688772	0.0958569	0.226385	0.130373	0.115533	0.937296	0.377396
Tspo		0.107956	0.152638	0.130297	0.108106	0.966152	0.369764
Gabpa	0.0900404	0.119157	0.180784	0.129994	0.0398323	1.39977	0.287461
Clic4	0.0385766	0.141171	0.209391	0.129713	0.120545	0.91885	0.38404
Dmxl2	-0.309735	0.193961	0.502942	0.129056	0.64045	0.193515	0.792968
Kdm4a	0.0558898	0.146655	0.184217	0.128921	0.0773106	1.11176	0.33496
Elf1	0.0210533	0.0896338	0.274769	0.128485	0.232041	0.634436	0.500406
Rc3h2		0.105008	0.151859	0.128433	0.114854	0.939854	0.376167
E2f4	0.306962	0.0418037	0.0364681	0.128411	0.286982	0.542145	0.550445
Nol7	-0.0586082	0.352307	0.0903115	0.128003	0.398169	0.399932	0.636272
Srp19	0.365692	0.116631	-0.0986445	0.127893	0.441056	0.355506	0.662544
Kpna4	0.115832	0.0923428	0.174662	0.127612	0.0348919	1.45727	0.283145
Anp32a	0.115699	0.152768	0.114234	0.127567	0.00962664	2.01653	0.236115
Axin1	0.156267	0.104068	0.122209	0.127515	0.0140936	1.85098	0.238459
Arf5	0.251689	0.0220482	0.108357	0.127365	0.197543	0.704338	0.466209
Wdr90	0.425567	-0.118852	0.0753272	0.127347	0.507901	0.294221	0.707577
Tulp3	0.147176	0.0993626	0.135272	0.12727	0.0125112	1.9027	0.238459
Wdfy3	0.0732718	0.171719	0.136716	0.127236	0.0476428	1.322	0.296591
Cnot7	0.166587	0.151729	0.0625362	0.126951	0.059699	1.22403	0.309892
Zfp7		0.145351	0.107286	0.126319	0.0952039	1.02135	0.354849
Prdx5	0.102322	0.124196	0.151989	0.126169	0.0127273	1.89526	0.238459
Dapp1	0.213378	0.226385	-0.0613152	0.126149	0.31091	0.507366	0.56768
Eif2s2	-0.0502784	0.229219	0.197614	0.125518	0.291361	0.535569	0.554242
Mfsd6	-0.283246	0.0429245	0.616358	0.125345	0.680579	0.167121	0.816275
Lyn	0.0592169	0.197614	0.118891	0.125241	0.0889521	1.05084	0.348432
Cnot2	0.416515	-0.0207795	-0.0200186	0.125239	0.480447	0.318355	0.690177
Ankrd13a	0.249506	0.0309717	0.0949116	0.12513	0.193526	0.713261	0.462631
Slfn2	0.0847447	0.024036	0.266397	0.125059	0.228004	0.642058	0.495529
Tubb2a	0.160275	0.0765591	0.138159	0.124998	0.0378839	1.42155	0.283539
Psmc3	-0.0133051	0.15769	0.229957	0.124781	0.225763	0.646348	0.493744
Zcchc11	-0.0373548	0.286881		0.124763	0.58243	0.234756	0.761658
Samd4b	-0.115254	0.222681	0.266397	0.124608	0.410046	0.387167	0.644538
Qars	0.176961	0.0727232	0.123401	0.124362	0.053872	1.26864	0.298579
Gramd1b	0.43157	0.114767	-0.174605	0.12391	0.552401	0.257745	0.740253
Pitpna	0.172231	0.0657101	0.133564	0.123835	0.0577796	1.23823	0.305002
Gm29094;Bcl2a1b;Bcl2a1d;Bcl2a1		-0.339473	0.587077	0.123802	0.833759	0.0789593	0.906253
Pgk1	0.114634	0.0567222	0.199751	0.123702	0.0966763	1.01468	0.356816
Rad23b	-0.0409866	0.203514	0.208268	0.123598	0.271998	0.565434	0.536654
Irak2	0.0370308	0.158983	0.174534	0.123516	0.104777	0.979734	0.365187
Jak3	0.0402613	0.152378	0.177344	0.123328	0.0996687	1.00144	0.359911
Nub1	0.0342158	0.134615	0.201006	0.123279	0.126065	0.899406	0.38937
Rpl6	-0.0955737	0.154842	0.309991	0.123087	0.406895	0.390518	0.643267
Esd	0.110363	0.148869	0.109561	0.122931	0.0109508	1.96055	0.236115
Prkag1	0.0236102	0.130799	0.213876	0.122762	0.155598	0.807995	0.422612
Hprt1	0.116365	0.135141	0.116498	0.122668	0.00257487	2.58924	0.188875
Rab22a	-0.0113553	0.363339	0.0153548	0.122446	0.417099	0.379761	0.648798
Pak2	0.144438	0.0531114	0.169668	0.122406	0.0744383	1.1282	0.328002
Lap3	0.109427	0.0835197	0.173767	0.122238	0.0449461	1.34731	0.296373
Cbr4	1.07149	-0.34716	-0.358824	0.121835	0.821484	0.0854009	0.899362
Fbxo4	0.190804	0.171207	0.00230651	0.121439	0.179536	0.745849	0.448212
Pgm1;Pgm2	0.0517201	0.155879	0.156138	0.121246	0.0732832	1.135	0.326574
Cdc42se1	-0.111025		0.353323	0.121149	0.693826	0.15875	0.823604
Dnajb4	-0.482714	0.178237	0.667847	0.121123	0.751164	0.124265	0.857793
Sf3a2	-0.110293	0.170181	0.301939	0.120609	0.425656	0.370941	0.653188
Sgk3	0.328951	0.0311129	0.00158601	0.12055	0.368087	0.43405	0.611729
Pls3	0.0798389	0.157044	0.124461	0.120448	0.0328256	1.48379	0.278496
Impdh1	0.133432	-0.0116026	0.238665	0.120165	0.239502	0.62069	0.507123
Dync1h1	0.0581087	0.130931	0.171335	0.120125	0.0683533	1.16524	0.321665
Pot1;Pot1a	0.594835	-0.35487		0.119982	0.842441	0.0744604	0.911227
Ptp4a2	0.148348	-0.0549617	0.266037	0.119808	0.329568	0.482055	0.582037
Smcr8	0.0117819	0.154194	0.193204	0.119727	0.162036	0.790389	0.42926
Slc2a3		0.360645	-0.121392	0.119626	0.706701	0.150764	0.833365
Slc31a2	0.0220482	0.21176	0.124725	0.119511	0.161091	0.792927	0.428266
Zc3hav1	0.310573	0.0501883	-0.00264252	0.119373	0.342812	0.464944	0.592893
Cfp	0.174918	0.219463	-0.0363779	0.119334	0.269611	0.569262	0.535047
Tlr1	0.181929	0.0565835		0.119256	0.308037	0.511397	0.566223
Tbpl1	0.135929	0.144177	0.0773797	0.119162	0.0297527	1.52647	0.271584
Nampt	0.0970713	0.176706	0.0835197	0.119099	0.0547238	1.26182	0.300619
Tbce	0.364909	-0.0503381	0.0425042	0.119025	0.444033	0.352585	0.663942
Fez2	0.369718	-0.0322117	0.0186342	0.118713	0.446648	0.350034	0.665703
Sec23b	0.135404	0.0780633	0.142609	0.118692	0.0283475	1.54748	0.270963
Acsl4	0.156008	0.129613	0.0697021	0.118441	0.0434651	1.36186	0.293374
Mrpl13	-0.0885001	0.179511	0.264236	0.118416	0.381249	0.418792	0.621025
Sfswap	-0.0514141	0.116631	0.289362	0.118193	0.352555	0.452774	0.601489
Arid4b	-0.249857	-0.165208	0.769518	0.118151	0.752175	0.123681	0.858267
Parp4	0.0295589	0.152897	0.171975	0.118144	0.117992	0.928146	0.380823
Baz1a	0.00805652	0.110764	0.235359	0.11806	0.214257	0.669065	0.485212
Sos2	0.141302	0.143524	0.0683268	0.117718	0.0413286	1.38375	0.291947
Mcmbp	0.119157	0.0958569	0.137766	0.117593	0.0104622	1.98038	0.236115
Asf1a	-0.532032	0.358621	0.525868	0.117486	0.754706	0.122222	0.860111
Mios	0.117163	0.117429		0.117296	0.000721995	3.14147	0.176471
Etv1;Etv4;Etv5		-0.0510852	0.284988	0.116951	0.612917	0.212598	0.777721
Lin9	0.172487	0.0612924		0.11689	0.28264	0.548766	0.545815
Cstf3	-0.101474	0.140124	0.311968	0.116873	0.432541	0.363973	0.656771
Fxr2	0.113167	0.0425042	0.194844	0.116838	0.117436	0.930198	0.38061
Eif5b	0.0583859	0.1133	0.177727	0.116471	0.0776067	1.1101	0.335213
Gdi1	0.108759	0.0762854	0.164143	0.116396	0.0452826	1.34407	0.296373
Smarcd1	-0.0232111	0.255803		0.116296	0.557608	0.253671	0.744106
Ggh		0.0843364	0.148088	0.116212	0.170427	0.768462	0.438437
Gripap1	0.112767	-0.159605	0.394075	0.115746	0.544235	0.264213	0.733573
Eefsec	0.109695	0.133037	0.104202	0.115645	0.00579198	2.23717	0.227091
Bax	0.165558	-0.0352243	0.216362	0.115565	0.271345	0.566477	0.536086
Tor3a	0.0388575	0.0863761	0.22132	0.115518	0.168867	0.772456	0.436246
Cct4	0.170566	0.0571383	0.118094	0.115266	0.0722004	1.14146	0.326101
Stard3	0.109294	-0.0432891	0.278936	0.11498	0.342072	0.465882	0.592406
Rpl8	0.15017	0.0301242	0.163885	0.114726	0.114135	0.942581	0.375755
Cnot4	0.0742315	0.241718	0.0274371	0.114462	0.220526	0.656541	0.49111
Xpo6	0.116498	0.311387	-0.0846551	0.11441	0.422388	0.374288	0.651514
Zfp384	-0.158349	0.127369	0.373843	0.114288	0.534785	0.271821	0.726504
Tatdn1	0.097476		0.131063	0.114269	0.0928944	1.03201	0.351101
Adgre5;Cd97		0.313594	-0.08516	0.114217	0.66881	0.174697	0.808427
Wnk1	0.0299829	0.18954	0.123004	0.114176	0.132393	0.878135	0.397656
Cnot8		0.164529	0.0633648	0.113947	0.265965	0.575175	0.53099
Limk2	0.107956	0.182692	0.0508847	0.113844	0.0963999	1.01592	0.356431
Ddx6	0.0703893	0.0848807	0.18612	0.113797	0.0888981	1.05111	0.348432
Tmem87a	0.156655	0.0182068	0.166458	0.113774	0.140614	0.851971	0.406019
Btk	0.19131	0.109829	0.0399806	0.113706	0.121518	0.915361	0.38579
Aim1	0.101919	0.0878702	0.151209	0.113666	0.0273795	1.56257	0.270963
Map2k1	0.0691523	0.1125	0.159242	0.113631	0.0486156	1.31322	0.296591
Abi3	-0.358066	0.107286	0.590913	0.113378	0.719147	0.143182	0.839492
Usp15	0.111566	0.107956	0.120086	0.113203	0.00100769	2.99667	0.176471
Hnrnpdl	0.277985		-0.052087	0.112949	0.617918	0.209069	0.781263
Kif13b	0.256407	-0.205863	0.288063	0.112869	0.552802	0.257431	0.740366
Trex1	-0.0201941	0.129481	0.22885	0.112712	0.259717	0.585499	0.526543
Sumo1	-0.0732566	0.275007	0.13606	0.112604	0.381722	0.418253	0.621025
Ghdc	0.0503276	0.1995	0.0877344	0.112521	0.128684	0.890477	0.392688
Wdr46	-0.0281604	0.109695	0.255561	0.112365	0.303754	0.517478	0.563658
Rpl4	0.040121	0.0837921	0.213129	0.112347	0.163037	0.787714	0.429698
Rabepk	0.29901	0.20964	-0.171612	0.112346	0.517739	0.285889	0.715143
Zfr	0.00963388	0.202762	0.123004	0.1118	0.184147	0.734836	0.452276
Rfk	-0.0849764	0.308361		0.111692	0.671187	0.173156	0.809725
Oxsr1	0.230941	0.0119249	0.0920721	0.111646	0.223088	0.651524	0.49236
Ube2b	-0.155309	0.0769695	0.411752	0.111137	0.569119	0.244797	0.752196
Cisd3		0.00403388	0.218223	0.111129	0.488233	0.311373	0.695572
Rps6	-0.0722248	0.0607391	0.344374	0.110963	0.46175	0.335593	0.676457
Uaca	0.136454	0.110764	0.0854246	0.110881	0.0171963	1.76457	0.244263
Lamc1	0.135666	0.10044	0.0959919	0.110699	0.012609	1.89932	0.238459
Osbpl1a	0.420078	-0.130081	0.0411028	0.110367	0.567191	0.24627	0.751108
Rngtt	0.31487	0.0174944	-0.00158784	0.110259	0.394425	0.404036	0.633147
Thoc2	-0.0572115	0.177216	0.210638	0.110214	0.321023	0.493464	0.575008
Gng12	0.157303	-0.0158117	0.189034	0.110175	0.225629	0.646605	0.493744
Acsl1	-0.0392363	0.194087	0.175429	0.110093	0.279191	0.554098	0.543596
Trmt13	0.230449		-0.0106285	0.10991	0.529341	0.276265	0.722653
Srsf11	-0.0813084	0.306845	0.103128	0.109555	0.431475	0.365044	0.656669
Rpl7	0.114367	0.0993626	0.114767	0.109499	0.00213651	2.67029	0.188875
Lrba	0.177727	0.0745054	0.0756011	0.109278	0.0856764	1.06714	0.346778
Mib1	0.199123	0.108625	0.0197731	0.109174	0.16949	0.770856	0.436947
Hdac1	0.0404014	0.0773797	0.209391	0.109057	0.167351	0.776371	0.434679
Nipsnap3b	0.0490731	-0.0512795	0.328951	0.108915	0.439423	0.357117	0.661691
Map3k2	0.467905	-0.069785	-0.0730745	0.108349	0.607962	0.216124	0.774983
Ccl9		0.00705191	0.209391	0.108221	0.478568	0.320056	0.688823
Surf1	-0.126596	-0.0257057	0.476537	0.108078	0.620855	0.20701	0.782973
Arhgap35	0.174023	0.0418037		0.107913	0.349915	0.456037	0.598904
Stx7	-0.028955	0.244644	0.10742	0.107703	0.305879	0.514451	0.564308
Plek	0.130404	0.0409626	0.151729	0.107698	0.0865659	1.06265	0.347888
Synj2bp	0.200253	0.145221	-0.0224489	0.107675	0.249151	0.603538	0.516811
Stim2	-0.175582	0.211261	0.286645	0.107441	0.531275	0.27468	0.724339
Fbxl3	-0.069013	0.173128	0.217975	0.107363	0.351589	0.453965	0.600611
Ddx5	-0.0243405	0.158078	0.187388	0.107042	0.247448	0.606516	0.515558
Col4a3bp	0.0888201	0.0455827	0.186627	0.10701	0.124285	0.905582	0.387642
Trdmt1	0.158078	0.0557509		0.106915	0.284148	0.546455	0.547522
Arid1a	-0.00500037	0.205768	0.119157	0.106641	0.223364	0.650987	0.49236
Zfand2b	-0.22164	0.389016	0.152378	0.106585	0.609658	0.214914	0.776328
Ddx39b	0.0299829	0.204016	0.0840642	0.106021	0.175362	0.756064	0.443798
Cldnd1	0.370834	-0.0478901	-0.00497146	0.105991	0.50907	0.293222	0.708496
Bicd2	0.113167	0.033793	0.170694	0.105885	0.116453	0.933849	0.379289
Mob1b;Mob1a	0.013498	0.219463	0.0835197	0.105494	0.223147	0.651409	0.49236
Actr1b	-0.188858	0.395502	0.109561	0.105402	0.595895	0.22483	0.767756
Stx3	-0.177327	0.418676	0.0746424	0.10533	0.604056	0.218923	0.772565
Ankrd17	0.0882773	0.106482	0.120617	0.105126	0.00783509	2.10596	0.230409
Rpl22l1	-0.0173878	0.11703	0.215492	0.105045	0.259901	0.585192	0.526543
Otud7b	-0.293023	0.328607	0.279531	0.105038	0.651151	0.186318	0.799526
Rac2	0.0368901	0.265317	0.0124972	0.104901	0.322441	0.491549	0.57674
Drap1	-0.0517281	0.124328	0.24184	0.104813	0.344147	0.463256	0.594425
Icam1	-0.03811	0.166073	0.185993	0.104652	0.281394	0.550685	0.544658
Uevld	0.145221	-0.208128	0.376735	0.104609	0.601118	0.22104	0.771482
Wrn	-0.46927	-0.0659743	0.849039	0.104598	0.813676	0.0895485	0.896149
Map4	0.117961	0.117429	0.0775164	0.104302	0.0160929	1.79337	0.244263
Gltp	-0.255391	0.132643	0.435629	0.104293	0.654012	0.184415	0.801771
Obfc1	-0.177099	0.248778	0.241108	0.104262	0.535866	0.270944	0.727156
Spg7	-0.0191119	-0.345253	0.676809	0.104148	0.762652	0.117673	0.863246
Ik	-0.162525	0.0699771	0.404358	0.103937	0.592135	0.227579	0.765647
Rnf41	0.140517	0.21176	-0.0411351	0.103714	0.302236	0.519654	0.562989
Tiam1		0.0238941	0.183201	0.103547	0.417434	0.379412	0.648798
Myh14	0.122474	0.121281	0.066537	0.103431	0.0303772	1.51745	0.272341
Flnb	0.0736831	0.116498	0.119954	0.103378	0.0200983	1.69684	0.25226
Tnip1	-0.157013	0.368601	0.0977456	0.103111	0.566941	0.246462	0.751046
Decr2		-0.415441	0.621618	0.103088	0.875063	0.0579605	0.93229
Rbpj	0.0549179	0.135404	0.118493	0.102938	0.0522528	1.28189	0.297103
Ythdf3	0.0659859	0.15004	0.0926134	0.10288	0.0534945	1.27169	0.297545
Nbr1	0.146525	-0.00124122	0.163112	0.102799	0.187954	0.725949	0.455444
Uba1	0.0825664	0.158854	0.066537	0.102652	0.069088	1.1606	0.323493
Rab11fip1	0.0949116	0.0150693	0.197865	0.102615	0.191996	0.716707	0.460273
Knstrn	0.255078	-0.0797829	0.132511	0.102602	0.404272	0.393326	0.641405
Ptcd1	0.14483	-0.0217019	0.184344	0.10249	0.245994	0.609076	0.513985
Necap1	-0.0120534	0.163885	0.154842	0.102225	0.215817	0.665915	0.486175
Med20;Gm20517	0.317883	-0.113754		0.102064	0.718775	0.143407	0.839492
Ywhaz	0.0827026	0.0775164	0.145351	0.101857	0.0428775	1.36777	0.293374
Rusc2	0.00891703	0.139993	0.156526	0.101812	0.16101	0.793148	0.428234
Grhpr	-0.0617368	0.0550568	0.311736	0.101685	0.45392	0.343021	0.670679
Lmf2	-0.118241	0.42374	-0.000533933	0.101655	0.599773	0.222013	0.770653
Kctd9	0.415434	-0.053344	-0.0572715	0.101606	0.583701	0.233809	0.762781
Rpl36	0.245496	-0.0743955	0.1333	0.101467	0.392068	0.406639	0.631722
Sri	-0.00523207	0.175045	0.134352	0.101389	0.204388	0.689544	0.475198
Csnk1a1	0.0588013	0.107956	0.136848	0.101202	0.0471224	1.32677	0.296591
Rpl17	0.0478175	0.0923428	0.16337	0.101177	0.0950891	1.02187	0.354849
Tldc1	0.560421	-0.358177		0.101122	0.862038	0.0644734	0.922944
Numbl	-0.249514	0.152378	0.399554	0.100806	0.647338	0.188869	0.796882
Rpl18	0.052555	0.0574155	0.190931	0.1003	0.157438	0.80289	0.424687
Rpl13	-0.0351948	0.0858326	0.250234	0.100291	0.349105	0.457044	0.598342
Sephs1	0.0839282	0.316725	-0.100113	0.10018	0.493543	0.306675	0.698706
Cd63		0.104873	0.0954519	0.100163	0.0299187	1.52406	0.271584
Cycs	-0.209411	0.346191	0.163628	0.100136	0.602598	0.219972	0.771738
Ccdc82		0.173639	0.0264459	0.100043	0.40378	0.393856	0.640952
Stxbp1	-0.0405562	0.187641	0.152897	0.099994	0.294296	0.531216	0.55658
Vta1	0.0209111	0.192194	0.0865121	0.0998725	0.183275	0.736896	0.450983
Rilpl2	-0.358731	0.357271	0.300885	0.0998081	0.706473	0.150904	0.833365
Clint1	-0.0176361	0.131194	0.18574	0.099766	0.242385	0.615494	0.510487
Mark2	0.0751904	0.131721	0.0923428	0.0997514	0.0270081	1.56851	0.270963
Krit1	0.132511	0.189793	-0.0230499	0.0997513	0.257266	0.589618	0.524437
Anxa11	0.130008	0.0747794	0.0942361	0.0996746	0.0253329	1.59632	0.269776
Cenpc	0.00748262	0.161436	0.129745	0.0995545	0.167981	0.77474	0.435076
Fcgr1	-0.097363	0.126444	0.269273	0.0994513	0.449684	0.347093	0.667436
Lypla2	0.140779	0.139731	0.0169242	0.0991447	0.137381	0.862072	0.403466
C3ar1	-0.0333038	0.350045	-0.0195652	0.0990586	0.512807	0.290046	0.711783
Lancl1	0.0859685	-0.0432148	0.254231	0.098995	0.369222	0.432712	0.612412
Taf2	-0.23226	-0.448765	0.977829	0.0989348	0.844314	0.0734962	0.912702
Rgl1	-0.271914	0.280956	0.286526	0.0985229	0.647961	0.188451	0.797027
Tubb6	0.130931	0.00317045	0.161436	0.0985125	0.179201	0.746659	0.447858
Rsbn1l	0.258941	-0.0990772	0.135141	0.0983348	0.447783	0.348933	0.666365
Stk3	0.164143	0.0350608	0.0947765	0.0979933	0.119457	0.922788	0.383549
Poglut1	-0.360027	0.753861	-0.0999583	0.0979587	0.798344	0.0978102	0.887477
Prdm2	0.132116	0.168257	-0.00660824	0.0979217	0.207562	0.682851	0.477446
Irgm1	-0.0984129	0.219958	0.172103	0.097883	0.427465	0.369099	0.654075
Gale	0.0271541	0.233643	0.032524	0.0977736	0.286812	0.542403	0.550445
Vasp	0.0941009	0.134089	0.0647449	0.0976451	0.0398433	1.39964	0.287461
Abhd1		0.276199	-0.0814917	0.0973536	0.68265	0.165802	0.817365
Blmh	0.330673	0.194087	-0.233515	0.0970817	0.625447	0.20381	0.785808
Usp32	-0.177947	-0.00760859	0.476019	0.096821	0.670046	0.173896	0.80933
Eif3e	0.165687	0.0132121	0.111298	0.0967325	0.162419	0.789362	0.42926
Kdm4b	-0.11115	0.211012	0.189666	0.0965096	0.451431	0.345409	0.668973
Wdr33	0.142871	0.219091	-0.07312	0.0962806	0.385969	0.413448	0.624811
Hsp90ab1	0.0839282	0.087327	0.117429	0.0962281	0.012019	1.92013	0.237139
Naa20	0.14483	-0.107182	0.250234	0.0959606	0.460976	0.336321	0.67596
Actc1;Acta1;Actg2;Acta2		0.199751	-0.00791317	0.0959188	0.525207	0.27967	0.719046
Ric1	0.0633648	0.243791	-0.0202381	0.0956392	0.344479	0.462837	0.594425
Naca	0.214871	-0.0312678	0.102322	0.0953084	0.312272	0.505467	0.56928
Pak1	0.246347	0.119954	-0.0810185	0.0950942	0.423548	0.373098	0.652219
Xrcc4	-0.147937	0.0297002	0.403049	0.0949375	0.617916	0.20907	0.781263
Stx5;Stx5a	-0.0558762	0.21176	0.128293	0.0947257	0.353593	0.451496	0.601944
Gmpr	-0.219421		0.408712	0.0946454	0.813662	0.089556	0.896149
Plcl2	-0.0487703	0.0604624	0.270589	0.0940936	0.421086	0.375629	0.650735
Def8	-0.133812		0.321582	0.0938848	0.751028	0.124344	0.857793
Pcbp2	0.25689	0.104873	-0.0801489	0.0938715	0.437046	0.359473	0.660191
Rab33b	-0.238153	0.215244	0.304394	0.0938283	0.632636	0.198846	0.789112
Ring1	0.0479571	0.388796	-0.155357	0.0937985	0.614488	0.211486	0.779146
Parg	-0.0557113	0.204642	0.131985	0.0936383	0.350745	0.455009	0.599783
Rnf2	-0.0259407	0.0847447	0.221815	0.0935398	0.321728	0.492511	0.576051
Slc25a45		0.383718	-0.196773	0.0934726	0.801656	0.0960121	0.889123
Tbk1	0.0453032	0.109026	0.125387	0.0932387	0.0622985	1.20552	0.31412
Nudt4;Nudt11;Nudt10		-0.201974	0.388245	0.0931351	0.805384	0.0939971	0.891475
Ncoa3	-0.0263226	0.1644	0.141302	0.0931265	0.261354	0.58277	0.527612
Paf1	-0.0806828	0.174279	0.185486	0.0930272	0.39652	0.401735	0.634385
Appl1	-0.0350174	0.0385766	0.275126	0.0928952	0.425393	0.37121	0.653188
Slc25a13	0.0164963	0.0646069	0.196985	0.092696	0.227972	0.642118	0.495529
Ascc3	0.0854246	0.0877344	0.104739	0.0926328	0.00429415	2.36712	0.226208
Birc6	0.120485	0.0941009	0.0629506	0.0925121	0.030819	1.51118	0.273196
Armc10	-0.0737576		0.258579	0.0924108	0.676893	0.16948	0.813293
Rars2	0.326997	-0.142194		0.0924017	0.76113	0.118541	0.863246
Golm1	-0.144712	-0.0628967	0.484808	0.0923999	0.686095	0.163616	0.819678
Tiprl	0.305562	-0.099139	0.0703893	0.0922708	0.514031	0.289011	0.712238
Usp42	0.0539454	0.160017	0.0626743	0.0922121	0.113283	0.945833	0.374775
Psmc6	0.111165	0.0501883	0.115033	0.0921288	0.0482295	1.31669	0.296591
Dennd1a		0.196733	-0.0128392	0.0919469	0.541488	0.266411	0.73132
Snx2	0.116631	0.0489336	0.109695	0.0917532	0.0507771	1.29433	0.296591
Btbd9	0.0635029	-0.108301	0.319387	0.0915296	0.538039	0.269186	0.72866
Gm4951	-0.0128392	0.18053	0.106616	0.0914356	0.246047	0.608981	0.513985
Hk2	0.00100953	0.122607	0.15056	0.0913919	0.184754	0.733405	0.452276
Snrpg	-0.160943	0.0803847	0.354452	0.0912978	0.602176	0.220277	0.771738
Psen1	-0.0455655	0.0633648	0.255924	0.091241	0.40935	0.387905	0.644197
Pla2g4a	0.0896338	0.040682	0.14274	0.0910186	0.0907827	1.042	0.349722
Lrsam1	-0.0466826	0.0295589	0.289834	0.0909036	0.466371	0.331269	0.67986
Gipc1	-0.017826	0.188148	0.102322	0.0908813	0.267556	0.572586	0.533048
Acot7	0.0543624	0.0673633	0.15069	0.0908051	0.0949675	1.02242	0.354849
Kras	-0.0962213	0.127633	0.24062	0.0906772	0.456306	0.340744	0.672286
Dhx58	0.00906043	0.0970713	0.165687	0.0906062	0.183662	0.73598	0.45156
Rpa3	-0.150689	0.134352	0.287945	0.0905361	0.554087	0.256422	0.741448
Dopey2	0.46801	-0.196608	-0.00103915	0.090121	0.692504	0.159577	0.82282
Mpi	0.0150693	0.164658		0.0898634	0.441899	0.354677	0.662689
Iap	-0.0256469	0.237197	0.0571383	0.0895626	0.367669	0.434543	0.611729
Parp9	0.054779	0.0740944	0.139731	0.0895349	0.0734831	1.13381	0.326574
Iqsec2	0.0662615	0.0803847	0.121811	0.0894858	0.0329908	1.48161	0.278496
Pcdh7	-0.050876	0.183836	0.135404	0.0894545	0.337636	0.471552	0.589416
Saraf	0.000576886	0.152378	0.1153	0.0894182	0.189486	0.722422	0.456829
Tmem115	0.081476	-0.244343	0.430927	0.0893534	0.691726	0.160066	0.822385
Mcfd2	-0.125368	0.177089	0.215741	0.0891536	0.495325	0.30511	0.699834
Rpl15	-0.00349557	0.0760118	0.194717	0.0890779	0.261984	0.581724	0.527612
Hmgb1	-0.00491356	0.0486547	0.223299	0.0890134	0.325539	0.487397	0.580199
Zfp106;Znf106	-0.241424	0.422018	0.0862402	0.0889447	0.688007	0.162407	0.820616
Gpatch1	-0.513522	0.484499	0.295841	0.0889391	0.798759	0.0975843	0.887693
Slc16a1		0.0542234	0.123401	0.0888124	0.236433	0.626292	0.504104
Swap70	-0.0128102	0.147567	0.131589	0.0887822	0.223872	0.650001	0.49236
Ccndbp1	0.289244	-0.267548	0.244644	0.0887798	0.668442	0.174936	0.808374
Ezr	0.104873	0.13829	0.0229004	0.088688	0.122532	0.91175	0.38656
Dpp9	0.274172	-0.0771476	0.0688772	0.0886339	0.476099	0.322303	0.687109
Ppm1b	0.068602	0.122474	0.0743684	0.0884815	0.0352917	1.45233	0.283539
Syf2	0.14274	0.0681893	0.0542234	0.0883843	0.0845586	1.07284	0.34609
Mrps33	0.0813396	-0.238664	0.422341	0.0883389	0.688935	0.161822	0.821143
Ddx39a	0.188401	-0.0464442	0.123004	0.0883202	0.334147	0.476062	0.58634
Ptk2b	0.063779	0.139731	0.0611541	0.0882215	0.0757364	1.1207	0.330906
Kars	0.107286	0.0690147	0.0882773	0.0881927	0.0153331	1.81437	0.244127
Stx18	-0.0750488	0.291132	0.0478175	0.0879669	0.499511	0.301455	0.702649
Trim33	-0.227101	0.192825	0.298072	0.0879321	0.638605	0.194768	0.791952
Ambra1	0.0945064	0.0900404	0.0787465	0.0877644	0.00284309	2.54621	0.198956
Uhrf1bp1	0.713872		-0.538849	0.0875115	0.911627	0.0401828	0.953365
Smc4	0.0471196	0.157173	0.0579701	0.0874209	0.129902	0.886384	0.394834
Tefm	0.10044	0.106616	0.0542234	0.0870931	0.0341914	1.46608	0.282157
Rbmx2	0.0764222	0.0422241	0.142609	0.0870853	0.0979484	1.009	0.357828
Larp4b	0.0149266	0.230941	0.0153548	0.0870741	0.349736	0.45626	0.598763
Vrk2	0.0694271	0.113701	0.0776532	0.086927	0.0235999	1.62709	0.265981
Zfand6	0.0787465	0.119688	0.06226	0.0868982	0.0364958	1.43776	0.283539
Setd5	-0.0841197	0.081476	0.262794	0.0867167	0.477948	0.320619	0.688748
Ikzf1	0.0343565	0.0688772	0.156914	0.086716	0.140633	0.851914	0.406019
Ckap5	0.0977456	0.0989585	0.0632269	0.0866436	0.0177909	1.7498	0.244263
Selo		0.174023	-0.00102469	0.0864991	0.503749	0.297786	0.705261
Pfkp	0.119688	0.0850168	0.0542234	0.0863095	0.0447976	1.34875	0.296373
Arl6ip5	-0.0759761	0.0546401	0.280006	0.0862234	0.494148	0.306143	0.699349
Synj1	0.104873	0.0803847	0.0734089	0.0862223	0.012023	1.91999	0.237139
Herc1	0.208392	0.0465608	0.00360232	0.0861852	0.301009	0.52142	0.561957
Diap2;Diaph2	0.166844	-0.105597	0.197236	0.0861609	0.465275	0.33229	0.679329
Rnaseh1	0.0163537	-0.0101199	0.252052	0.0860953	0.410085	0.387126	0.644538
Cd14	0.0775164	0.0564447	0.123931	0.0859641	0.0497911	1.30285	0.296591
Arih1	0.127369	0.0427844	0.0877344	0.0859627	0.0721546	1.14174	0.326101
Ehd4	0.0724488	0.0701146	0.1153	0.0859543	0.0279811	1.55314	0.270963
Dync1i2	-0.157882	0.21176	0.20389	0.0859227	0.553992	0.256496	0.741448
Gdap2	0.0357646	0.148609	0.0729976	0.0857903	0.122765	0.910927	0.38656
Ncf2	0.0982848	0.0939657	0.0650208	0.0857571	0.0145066	1.83843	0.238459
Slc7a6	-0.191739	0.363003		0.0856321	0.809367	0.0918543	0.893496
Tbx15;Tbx18		-0.0841961	0.25544	0.0856221	0.702698	0.153231	0.830644
Smg7	-0.00731859	-0.0739399	0.337768	0.0855032	0.571784	0.242768	0.754085
Smg8	0.0822938	0.131194	0.0425042	0.0853308	0.0796909	1.09859	0.338352
Pex1		0.278223	-0.107632	0.0852952	0.734992	0.133717	0.848951
Wdr54	0.0858326	-0.0896204	0.259544	0.085252	0.486726	0.312716	0.694535
Ubl4a	0.000721115	0.238175	0.0163537	0.0850834	0.382716	0.417124	0.621602
Ap3m1	0.0900404	0.040682	0.124328	0.0850169	0.0727541	1.13814	0.326512
Znf335;Zfp335		0.247928	-0.0779696	0.0849789	0.693973	0.158657	0.823621
Mtm1	0.241352	-0.11951	0.132906	0.0849159	0.510275	0.292196	0.709565
Rpl30	0.116098	-0.0359342	0.174151	0.0847717	0.308599	0.510605	0.566568
Eif3f	0.239642	-0.0274691	0.0419438	0.0847057	0.400752	0.397124	0.638102
Cbfb	0.163112	-0.0150243	0.105946	0.084678	0.248169	0.605253	0.516342
Msr1	-0.08253	0.0382958	0.298189	0.0846516	0.5297	0.27597	0.722956
Anxa7	0.0844725	-0.000389593	0.16954	0.084541	0.226956	0.644058	0.494938
Bag6	0.0458623	0.180657	0.0264459	0.0843218	0.22419	0.649383	0.49271
Tanc1	-0.097965	0.398131	-0.0473682	0.0842661	0.646375	0.189515	0.796162
Kank3	0.205017		-0.0365258	0.0842456	0.612243	0.213077	0.777545
Denr	-0.313172	0.31904	0.246226	0.084031	0.714829	0.145798	0.838173
Acox1	-0.0397107		0.207643	0.0839662	0.620298	0.2074	0.782973
Pcnp	-0.162428	0.279887	0.134221	0.0838934	0.585233	0.232671	0.763075
Dnajb1	0.202888	-0.0321969	0.0803847	0.0836919	0.342872	0.464868	0.592893
Nrros	0.182819	-0.350302	0.41846	0.0836592	0.748232	0.125964	0.856822
Cep76	0.195222	-0.0280574		0.0835821	0.590873	0.228506	0.765549
Cops5	0.0220482	0.0683268	0.1595	0.0832917	0.175221	0.756414	0.443798
Dbr1	-0.110713	0.102053	0.258097	0.0831456	0.518044	0.285633	0.715184
Aimp1	-0.0438243	0.173767	0.119157	0.0830332	0.331723	0.479225	0.583835
Ndufs5	0.037593	-0.148913	0.360196	0.0829587	0.633047	0.198564	0.789149
Txndc9	0.0503276	0.0236102	0.17479	0.0829093	0.217068	0.663403	0.487579
Morc3	0.0213375	0.104605	0.121811	0.0825845	0.116889	0.932226	0.379828
Bmp2k	-0.231058	0.223175	0.255561	0.0825596	0.651647	0.185988	0.799977
Ppp1r18	0.113034	0.0780633	0.0557509	0.0822827	0.0386794	1.41252	0.285068
Fubp1	0.0426443	0.0199154	0.18409	0.0822165	0.250553	0.6011	0.517535
Kdm5c	0.016211	-0.00170338	0.232047	0.0821848	0.388062	0.411099	0.626893
Rpl35a	0.0110662	0.0485151	0.186754	0.0821118	0.264129	0.578184	0.528737
Ube2e2;Ube2e1;Ube2e3		0.0629506	0.101247	0.0820987	0.145872	0.836027	0.411582
Srsf5	-0.0839821	0.204892	0.125254	0.0820548	0.441353	0.355214	0.662636
Opa1	-0.142736	0.262313	0.126576	0.0820512	0.561841	0.250386	0.747157
Mrpl11	0.15782	0.00619029		0.0820051	0.475042	0.323268	0.686221
Cdc123	0.22404	-0.0212771	0.0430645	0.0819425	0.38058	0.419554	0.620778
Cct2	0.138552	-0.0441665	0.150949	0.0817785	0.324223	0.489156	0.57885
Hnrnpm	0.0207689	0.147046	0.0775164	0.0817772	0.154472	0.811149	0.422418
Fam129a	0.17645	0.0211954	0.0473989	0.0816816	0.230817	0.636731	0.498632
Copb1	0.0863761	0.0646069	0.0935602	0.0815144	0.0112114	1.95034	0.236115
Ptpn23	0.0107799	0.213129	0.0206267	0.081512	0.341487	0.466626	0.592295
Znf687	0.0460021	0.0415233	0.156914	0.0814799	0.163483	0.786527	0.430162
Gmpr2	0.265917	-0.04883	0.0270125	0.0813665	0.481317	0.317569	0.690629
Ppp2ca	0.0993626	0.111165	0.0329472	0.0811582	0.0794118	1.10012	0.338252
Slc2a1	-0.0909412	0.11023	0.223423	0.0809036	0.471637	0.326392	0.684165
Srgap2	0.0786098	0.0180643	0.145612	0.0807621	0.159651	0.79683	0.426996
Ppp6r3	0.0485151	0.217107	-0.0240911	0.0805102	0.376803	0.423886	0.616855
Itch	-0.0962984	0.226139	0.111298	0.0803795	0.484009	0.315147	0.692858
Akr1a1	0.0381553	0.0705267	0.132116	0.0802661	0.100432	0.998129	0.359911
Pigk	-0.172197	0.417056	-0.00414652	0.0802373	0.692005	0.159891	0.822385
Mbnl1	0.146916	0.0169242	0.0766959	0.0801787	0.166386	0.778882	0.433805
Safb	-0.106203	0.304511	0.0422241	0.0801774	0.573035	0.241819	0.754843
Atp6v0c	-0.169728	0.157303	0.2529	0.080158	0.594986	0.225493	0.76751
Dtd1	-0.0746537	0.679334	-0.364348	0.0801108	0.82084	0.0857417	0.898974
Cd74	-0.107943	0.153805	0.194087	0.079983	0.487181	0.312309	0.694671
Polb	0.0803847	0.227741	-0.0681959	0.0799766	0.448014	0.348708	0.66655
Rbm25	-0.138696	0.14496	0.233397	0.0798872	0.55042	0.259306	0.73829
Sap30	-0.0239444	0.169412	0.093425	0.0796309	0.29248	0.533904	0.555219
Ube4a	0.178237	0.0760118	-0.015695	0.0795178	0.291528	0.53532	0.554242
Mon1b	0.201258	-0.0422636		0.0794969	0.631774	0.199438	0.78867
Rbm43	-0.138743	0.159888	0.216734	0.0792928	0.546682	0.262265	0.735181
B4galt5	-0.145079	0.137897	0.244278	0.0790321	0.566549	0.246762	0.751007
Serpinb6a;Serpinb6	0.0717627	0.0790197	0.0862402	0.0790075	0.00278648	2.55494	0.198956
Eme1		-0.362733	0.520548	0.0789075	0.887443	0.0518593	0.939139
Tcp1	0.0869197	0.0219061	0.127765	0.0788637	0.124796	0.903798	0.388117
Slc7a8		0.0398403	0.117828	0.0788342	0.292428	0.533982	0.555219
Ubxn7	0.193456	0.153027	-0.110402	0.0786938	0.495633	0.30484	0.700015
Dpf2	0.00733906	-0.0745625	0.302992	0.0785894	0.56388	0.248814	0.749067
Jmjd6	0.138683	-0.16054	0.257614	0.0785858	0.592134	0.22758	0.765647
AB124611;Hide1	0.0177795		0.139339	0.078559	0.419205	0.377574	0.649193
Ppfibp1	-0.0917866	0.0890913	0.237808	0.078371	0.497301	0.303381	0.701306
Dhrs7	-0.403008	0.42374	0.214374	0.0783685	0.782065	0.106757	0.876596
Vim	-0.159251	0.166844	0.227371	0.0783215	0.581145	0.235715	0.760778
Gcdh	-0.121879	0.59053	-0.234092	0.0781865	0.790634	0.102025	0.882697
Whsc1l1	-0.107959	0.280719	0.0614305	0.0780635	0.559536	0.252172	0.745688
Znf276;Zfp276		0.0489336	0.106884	0.077909	0.226676	0.644595	0.49484
Psma7	-0.015418	0.166587	0.0822938	0.0778209	0.277048	0.557446	0.540949
Lman2l	0.0536674	-0.0454016	0.224905	0.0777235	0.428687	0.36786	0.654567
Gm20521;Pabpn1		0.268195	-0.112896	0.0776495	0.75365	0.12283	0.859792
Pcmt1	0.0705267	0.0728604	0.0894982	0.0776284	0.00586821	2.23149	0.227091
Kcnn4		0.240742	-0.0856345	0.0775536	0.717567	0.144138	0.839436
Nqo2	0.144177	0.0366088	0.0511633	0.0773164	0.148687	0.827727	0.415188
Zfml		-0.0519524	0.206393	0.0772204	0.656986	0.182444	0.803816
Acad11	0.159371	0.0643311	0.00791302	0.077205	0.222753	0.652176	0.492164
Ssh1	0.0281448	0.0490731	0.154324	0.0771807	0.186688	0.728883	0.454669
Rgcc		0.141171	0.0127833	0.0769772	0.44251	0.354077	0.663143
Hmox2	0.051024	0.0641931	0.115566	0.0769277	0.0597036	1.224	0.309892
Atxn2l	-0.104884	0.16877	0.166844	0.0769102	0.486583	0.312843	0.694535
Scaper	0.075738	-0.0928017	0.247684	0.0768736	0.516049	0.287309	0.713284
Clec4a;Clec4a2	0.129085	-0.0756416	0.176578	0.0766739	0.426188	0.370399	0.65332
Ddx3x;D1Pas1	0.0871912	0.0578315	0.0843364	0.076453	0.0146206	1.83503	0.238459
Itpr1	-0.0441665	0.119821	0.153287	0.0763137	0.337483	0.471748	0.589397
Chd4	-0.0506518	0.126709	0.152768	0.0762748	0.355043	0.44972	0.603194
Dock11	-0.0282339	0.164786	0.0913952	0.0759826	0.309295	0.509627	0.567026
Plekhg3	0.0309717	-0.0480989	0.245009	0.0759605	0.477075	0.321414	0.688004
Trip4	0.25882	-0.0412686	0.0100636	0.0758718	0.498962	0.301933	0.702322
Naa15	0.0854246	0.0405417	0.101247	0.0757377	0.053079	1.27508	0.29715
Zfyve26	0.124328	0.0311129	0.0708015	0.0754142	0.107891	0.967015	0.369595
Tbc1d10b	0.0779266	0.0513026	0.0963968	0.0752087	0.0289756	1.53797	0.271126
Evl	-0.0938637	0.245009	0.0742315	0.0751255	0.522792	0.281671	0.718858
D6Wsu163e	0.336969	0.0862402	-0.198543	0.0748886	0.676132	0.169968	0.812693
Papola	0.0817487	0.102457	0.0402613	0.0748222	0.0548548	1.26079	0.301073
Rtn4	-0.130081	0.0626743	0.291721	0.0747715	0.602127	0.220312	0.771738
Usp4	0.00891703	0.0688772	0.146134	0.0746427	0.20095	0.696912	0.471639
Itm2c	-0.199454	0.185486	0.237197	0.0744095	0.643164	0.191678	0.794676
Mpp1	-0.0233871	0.105812	0.140517	0.074314	0.274634	0.561246	0.539457
Usp9x	0.0728604	0.0513026	0.0976109	0.0739246	0.0312266	1.50548	0.273608
Hmox1	0.0553346	-0.037873	0.203765	0.0737422	0.404585	0.392991	0.641413
Mpst	0.304628	-0.0136837	-0.0704665	0.0734925	0.593276	0.226743	0.766484
Ep300	-0.0655212	0.0792927	0.206518	0.0734299	0.448742	0.348003	0.667134
Rbm17	-0.0101634	0.0727232	0.15769	0.0734168	0.268972	0.570293	0.534246
Pcbp1	0.0557509	0.0271541	0.137241	0.0733821	0.156038	0.806769	0.423162
Mtfr1l	0.207893	0.317883	-0.306323	0.0731508	0.740345	0.130566	0.85146
Stap1	-0.0263814	0.0411028	0.204642	0.073121	0.398024	0.400091	0.636204
Aftph	0.0801119	-0.0233285	0.162339	0.0730408	0.306895	0.513011	0.56521
Rnf135	0.0129261	-0.0511899	0.257252	0.0729961	0.51856	0.285201	0.715482
Plekho2	-0.0323887	0.155102	0.0961269	0.0729466	0.318245	0.497238	0.573929
Gopc	-0.0187611	0.0651587	0.172103	0.0728337	0.318022	0.497543	0.573881
Cap1	0.0396999	0.0842003	0.0945064	0.0728022	0.0494325	1.30599	0.296591
Ttc1	-0.205114	0.344942	0.0783365	0.0727215	0.691955	0.159922	0.822385
Ncor1	-0.0705423	-0.00547823	0.2929	0.072293	0.584451	0.233252	0.762856
Nubp1	-0.0284841	0.119954	0.125122	0.0721972	0.28811	0.540442	0.551626
Usb1	-0.00543473	0.214747	0.00705191	0.0721213	0.418801	0.377992	0.649193
Rpl21	0.104068	-0.176756	0.288772	0.0720281	0.647787	0.188568	0.797027
Stat5b	0.0985544	0.10541	0.0119249	0.071963	0.139188	0.856397	0.405257
Psma3	0.153546	0.129349	-0.0670468	0.0719494	0.411244	0.3859	0.644881
Parn	0.0353423	-1.35391	1.53441	0.0719471	0.939112	0.0272827	0.967131
Znf800;Zfp800	0.121015	0.235114	-0.141382	0.0715825	0.586517	0.231719	0.763902
Snap29	-0.0228154	-0.00547823	0.242694	0.0714668	0.492325	0.307748	0.698706
Srp54;Srp54c	0.0511633	0.0951818	0.0677764	0.0713738	0.0308436	1.51084	0.273196
Fam45a	0.125387	0.112633	-0.0242671	0.071251	0.275272	0.560238	0.539856
Gfpt1	0.098689	0.054779	0.0601858	0.0712179	0.0356737	1.44765	0.283539
Ube2l3	0.0712136	0.115832	0.0263043	0.0711167	0.110587	0.956295	0.372783
Phlpp2	-0.36012	0.502127		0.0710037	0.896085	0.0476508	0.943623
Aamp	-0.017271	0.145612	0.0840642	0.0708018	0.274454	0.56153	0.539273
Cep350	0.113167	0.00762616	0.0909888	0.070594	0.159116	0.798285	0.426228
Polr1d	0.300651	-0.0487703	-0.0403486	0.0705106	0.602502	0.220042	0.771738
Numa1	0.151729	0.0371714	0.0224743	0.0704582	0.226752	0.644448	0.49484
Zbtb8os	-0.346536	0.160275	0.397255	0.0703313	0.778911	0.108512	0.874377
Spryd7	0.0113525	-0.0924633	0.292075	0.0703214	0.602702	0.219897	0.771738
Vimp	-0.100561	0.120086	0.191057	0.0701941	0.507884	0.294235	0.707577
Cstf2	-0.0434228	0.224287	0.0294175	0.070094	0.472922	0.325211	0.684487
Hnrnpd	-0.0437649	0.135404	0.118626	0.0700881	0.344728	0.462523	0.594448
Sugt1	0.0114957	0.0617071	0.136585	0.0699293	0.194233	0.711677	0.462896
Cks1brt;Cks1b		0.0827026	0.0568609	0.0697818	0.116557	0.933462	0.379289
Itga5	-0.0147473	0.145091	0.0788831	0.0697421	0.271452	0.566307	0.536088
Chid1	0.148348	0.087327	-0.0265283	0.0697157	0.306726	0.513249	0.565151
Ppp1r10	-0.00369806	0.040121	0.172103	0.0695088	0.318879	0.496374	0.57411
Rhog	0.10286	0.104739	0.000865329	0.0694881	0.180148	0.744371	0.448605
Nt5c2	0.271904	0.122076	-0.185638	0.0694472	0.657436	0.182146	0.803816
Dennd6a	0.0321009	0.10675		0.0694256	0.314038	0.503018	0.57117
Nt5dc1	0.392977	0.0951818	-0.280282	0.0692922	0.756054	0.121447	0.861064
Dennd4b	0.15017	-0.0276161	0.0847447	0.0690994	0.31464	0.502186	0.571736
Yy1	0.104202	0.0287106	0.0740944	0.0690025	0.0879693	1.05567	0.348432
Sptlc2	-0.134255	0.110363	0.229711	0.0686063	0.587466	0.231017	0.764703
Naa25	0.157949	-0.0117189	0.0593554	0.0685285	0.298244	0.525428	0.55914
Cyb5r4	0.391988	-0.0678784	-0.118602	0.0685025	0.714182	0.146191	0.838173
Psmf1	0.176323	0.0117819	0.0173518	0.0684855	0.331964	0.478909	0.583945
Stoml2	-0.240299	0.326652	0.118493	0.0682821	0.72006	0.142632	0.839822
Anapc4	0.191563	0.0522768	-0.0399776	0.0679539	0.418916	0.377873	0.649193
Stx6	0.0106367	0.0507454	0.142087	0.0678229	0.223326	0.651061	0.49236
Scn8a		-0.184507	0.319965	0.067729	0.832997	0.0793564	0.905804
Kdm3a	-0.053359	0.209516	0.0468402	0.0676656	0.470208	0.32771	0.683369
Rbm7	-0.0545721	0.075738	0.181675	0.0676137	0.426647	0.369931	0.653546
Dtx3l	0.016211	0.054779	0.131458	0.0674826	0.18454	0.733909	0.452276
Ssu72	0.0545011	0.0688772	0.0777899	0.0670561	0.0100815	1.99648	0.236115
Chmp2b	-0.0556363	0.0275787	0.228603	0.0668486	0.511222	0.29139	0.710723
Eif3j1;Eif3j2	-0.0215847	0.164915	0.0568609	0.0667304	0.342443	0.465411	0.592646
Slc31a1	-0.20395	0.282736	0.121015	0.0666004	0.687406	0.162787	0.820371
Copg1	0.144568	-0.0232697	0.0783365	0.0665451	0.305945	0.514357	0.564308
Tbc1d13	0.167743	-0.0873501	0.119024	0.0664724	0.48477	0.314465	0.693342
Sec23ip	0.0963968	0.0592169	0.0434844	0.066366	0.0515872	1.28746	0.296591
Sec23a	0.151599	0.148609	-0.10132	0.0662961	0.511844	0.290862	0.711111
Mkln1	0.0657101	0.0328061	0.100305	0.0662737	0.0766517	1.11548	0.333501
Phf12	-0.344209	0.18053	0.362105	0.0661421	0.784341	0.105495	0.878196
Tor1aip2	-0.0838903	0.226262	0.0556121	0.0659946	0.538416	0.268882	0.728956
Ccdc86	-0.100793	0.181675	0.116631	0.0658375	0.521389	0.282838	0.718268
Polr2k	-0.122711	0.272262	0.0476779	0.065743	0.62347	0.205184	0.784404
Hnrnpa0	0.0628125	-0.0262198	0.160275	0.0656225	0.347257	0.459349	0.596986
Lipe	0.177727	0.0578315	-0.0389694	0.0655295	0.405503	0.392006	0.64221
Psma1	-0.0331414	0.0783365	0.151209	0.0654682	0.346399	0.460424	0.596171
Src	0.244156	-0.327529	0.279531	0.0653859	0.771209	0.112828	0.869289
Amz2	-0.26375	0.278104	0.181548	0.0653005	0.733312	0.134711	0.847956
Xpnpep1	0.10541	0.000288558	0.0899048	0.0652011	0.184863	0.733149	0.452364
Sbno1	0.0554733	0.087327	0.0524158	0.065072	0.0281877	1.54994	0.270963
Zfyve16	0.0137839	0.0357646	0.145612	0.0650536	0.251681	0.599149	0.517951
Zc2hc1a	-0.223593	0.0590784	0.359521	0.0650023	0.736626	0.132753	0.849732
Ifi44	-0.078518	0.136454	0.136191	0.0647091	0.461585	0.335749	0.676374
Rbm22	0.0590784	0.142871	-0.00788421	0.0646883	0.276227	0.558734	0.540701
Ankfy1	0.0535284	0.0574155	0.0828389	0.0645943	0.0196514	1.70661	0.249458
Trip10	-0.0241791	0.0896338	0.128029	0.0644947	0.293642	0.532181	0.555882
Setdb2	0.391658	0.164271	-0.362603	0.064442	0.800129	0.0968398	0.888349
Rad23a	0.107554	0.12075	-0.0352539	0.06435	0.326553	0.486046	0.580341
Chuk	0.135535	0.0783365	-0.0210576	0.0642713	0.295235	0.529833	0.557303
Nisch	0.143263	0.0560286	-0.00679666	0.0641649	0.278235	0.555588	0.542755
Clec7a	-0.022156	0.00173014	0.212134	0.0639026	0.481081	0.317782	0.69059
Arhgap18	0.203514	-0.134556	0.122739	0.063899	0.594753	0.225663	0.767439
Edc3	-0.086247	0.0855606	0.191942	0.0637517	0.513901	0.289121	0.712217
Mrpl1	0.462262	-0.220429	-0.0509208	0.0636372	0.785831	0.104671	0.879072
Exoc5	0.224905	0.00158601	-0.0355792	0.0636371	0.515945	0.287397	0.713284
Slc12a9	-0.180283	0.182692	0.188021	0.0634768	0.654442	0.184129	0.801982
Asb1		0.0915306	0.0353423	0.0634365	0.265413	0.576078	0.5302
Haus3	-0.0513692	0.0492126	0.192321	0.0633879	0.464579	0.33294	0.678871
Ecm1	-0.0888684	0.024887	0.253989	0.063336	0.594054	0.226174	0.766916
Igbp1	0.119157	0.0798389	-0.00900156	0.0633314	0.236724	0.625757	0.504551
Secisbp2l	0.0900404	0.0408223	0.0583859	0.0630828	0.0483643	1.31548	0.296591
Rmdn2		-0.203386	0.329526	0.0630699	0.852036	0.0695423	0.917066
Gm21992;Rbm4	-0.13125	0.127897	0.192068	0.0629051	0.589578	0.229459	0.764907
Rpl27	-0.165596	0.097476	0.256648	0.0628427	0.660503	0.180125	0.804333
Hmgcs1	-0.119401	0.155102	0.152768	0.0628228	0.561764	0.250446	0.747157
Anapc11	0.138028	-0.0713303	0.121546	0.0627479	0.449051	0.347705	0.667134
Ftl1;Ftl2	0.0233263	0.135404	0.0292761	0.0626686	0.227339	0.643325	0.495529
Slc11a2	-0.162121	0.119423	0.229957	0.0624194	0.646289	0.189573	0.796162
Rrbp1	-0.105318	0.142348	0.15004	0.0623566	0.534647	0.271933	0.726504
Minpp1	-0.126218	0.0646069	0.248535	0.0623078	0.622838	0.205625	0.784169
Ppp2r5e	0.182311	0.028852	-0.0243258	0.062279	0.420599	0.376132	0.650369
Atg4b	0.157561	-0.0330232		0.0622689	0.631525	0.199609	0.788518
Ehd2	0.115832	0.0129261	0.0579701	0.0622428	0.171805	0.764964	0.438815
Spty2d1	-0.086967	0.198871	0.0747794	0.0622279	0.530517	0.275301	0.723464
Appbp2	0.147958	0.0285691	0.00963388	0.0620536	0.288205	0.540299	0.551638
Rps23	-0.00786968	0.0869197	0.10675	0.0619334	0.222026	0.653596	0.491606
Csnk2a2	-0.00865324	0.106884	0.0874628	0.061898	0.225243	0.647348	0.493582
Arpc1a	0.254231	0.244278	-0.312886	0.0618746	0.772648	0.112018	0.869806
Cryz	0.341416	-0.111056	-0.0451486	0.0617373	0.704487	0.152127	0.832125
Pank4	0.52296	-0.39954		0.0617099	0.91533	0.0384221	0.954506
Ap3s1	0.0454429	0.130404	0.00863037	0.0614923	0.230236	0.637827	0.498243
Tcf20	0.0992279	0.0993626	-0.0141207	0.0614899	0.245366	0.610185	0.513985
Golga3	-0.0458633	0.110096	0.119954	0.0613955	0.371346	0.430222	0.61335
Ppp2r2a	-0.152709	0.121944	0.214249	0.0611614	0.634693	0.197437	0.789882
Rbx1	0.25882	-0.18007	0.103531	0.0607604	0.682879	0.165656	0.817481
Vezt	0.0216219	0.119954	0.040682	0.0607525	0.181096	0.74209	0.448624
Fbxo18	0.00144204	0.189034	-0.00833397	0.060714	0.444255	0.352368	0.663942
Ctbp1	-0.0555313	-0.441262	0.678613	0.0606065	0.870621	0.0601709	0.929336
Pdk3	-0.0791884	0.0889556	0.171847	0.0605382	0.498498	0.302337	0.702223
Dnajc7	0.0749164	-0.0207648	0.127237	0.0604629	0.297654	0.526289	0.55854
Pip4k2a	1.12605	-0.487581	-0.457177	0.0604298	0.920069	0.0361795	0.957402
Iscu	-0.0558162	0.326537	-0.0897125	0.0603362	0.695502	0.157701	0.824558
Psma5	0.11929	-0.0476366	0.109294	0.0603156	0.38057	0.419565	0.620778
Rap1a	-0.0933403	0.107018	0.165815	0.0598311	0.52531	0.279585	0.719046
Xdh	0.0499095	0.121944	0.00705191	0.059635	0.2172	0.66314	0.487699
Sf3b1	-0.11235	0.0746424	0.21661	0.0596342	0.59522	0.225322	0.76751
Flad1	0.141956	-0.111072	0.147567	0.0594838	0.557716	0.253587	0.744106
Lpxn	0.0236102	0.0890913	0.0655723	0.0594246	0.0900522	1.04551	0.349133
Hspa4	0.0344974	0.0727232	0.0708015	0.0593407	0.0412104	1.38499	0.291615
Nfxl1	0.0687396	0.0333701	0.0756011	0.0592369	0.0454849	1.34213	0.296373
Cmtm6		0.0119249	0.106348	0.0591366	0.428913	0.367631	0.654648
Pip4k2c	0.0508847	0.0858326	0.0392789	0.0586654	0.0524403	1.28033	0.297103
Sec24d	0.0985544	0.192447	-0.115097	0.0586345	0.585378	0.232564	0.763104
Calcrl	0.0803847	0.0959919	-0.000533933	0.0586142	0.189151	0.723192	0.456707
Ppp2r1b	0.0404014	0.0556121	0.0797024	0.058572	0.0361032	1.44245	0.283539
Cnot6l	0.0903115	0.161694	-0.0762955	0.0585701	0.493541	0.306677	0.698706
Rp2	-0.0557263	0.0803847	0.150949	0.058536	0.436327	0.360188	0.660191
Phospho2	0.224411	-0.236826	0.187768	0.0584507	0.731057	0.136049	0.846897
Xrn2	-0.145095	0.0758749	0.2444	0.0583934	0.656194	0.182968	0.803495
Rnf20	-0.0650986	0.146525	0.0936954	0.0583739	0.455552	0.341462	0.671623
Anks1a;Anks1		0.0287106	0.0880058	0.0583582	0.299243	0.523976	0.560337
Tmem165	-0.0458782	0.0607391	0.159888	0.0582495	0.430258	0.366271	0.655753
Spns1	0.136585	-0.401197	0.439251	0.0582131	0.834809	0.0784128	0.907024
Snx20	-0.0568813	0.201508	0.0297002	0.0581091	0.524075	0.280606	0.718858
Ankrd40	0.128953	-0.15465	0.199876	0.0580597	0.645556	0.190066	0.796117
Dhx38	0.0646069	0.00504059	0.104471	0.0580394	0.182289	0.739239	0.449965
Mkrn1	0.241474	0.176961	-0.244634	0.0579337	0.740454	0.130502	0.85146
Kpna1	0.133564	0.00475299	0.0353423	0.0578863	0.274737	0.561084	0.539488
Arap1	0.00100953	0.138028	0.0344974	0.057845	0.295808	0.528989	0.5577
Ubr5	-0.0142955	0.0253123	0.161436	0.0574843	0.393013	0.405593	0.632297
Hspa4l	0.0385766	0.0243196	0.109427	0.0574412	0.160762	0.793816	0.428124
Crot	-0.249616	-0.0733933	0.495183	0.0573913	0.822294	0.084973	0.899819
Prkrip1	-0.087856	0.210139	0.0497701	0.0573512	0.573925	0.241145	0.755465
Uhrf1bp1l	0.284633	-0.0626857	-0.0503082	0.0572129	0.66495	0.177211	0.806768
Tfip11	-0.165887	0.168	0.168899	0.0570038	0.659882	0.180533	0.804332
Nfs1	0.105678	0.0378742	0.0265876	0.0567133	0.14853	0.828186	0.415092
Tmem30a	0.140517	-0.130665	0.160017	0.0566227	0.607467	0.216477	0.77467
Srrt	-0.0367627	0.0750534	0.131458	0.0565828	0.370857	0.430794	0.61335
Atxn7l3b	-0.147442	0.0982848	0.218719	0.0565207	0.65222	0.185606	0.800522
Gmfb	0.119024	-0.0356235	0.0861043	0.0565016	0.352587	0.452733	0.601489
Inpp5f	0.0928839	0.283566	-0.207278	0.0563908	0.731169	0.135982	0.846897
F830016B08Rik	0.254715	0.0391384	-0.124755	0.0563662	0.659013	0.181106	0.803816
Lnpep	-0.0550067	0.136585	0.0870554	0.0562113	0.430822	0.365702	0.656214
Erf		-0.211047	0.323428	0.0561903	0.868064	0.0614483	0.927806
C1galt1	-0.0467124	0.0326651	0.182565	0.0561726	0.491292	0.308661	0.698329
Hmgb2	0.0192037	-0.0674701	0.21661	0.0561145	0.573126	0.24175	0.754843
Tpi1	-0.0261316	-0.00280156	0.196859	0.0559752	0.511837	0.290869	0.711111
Psmc5	0.00417777	0.0985544	0.0650208	0.0559176	0.180222	0.744191	0.448605
Prelid1	0.520447	-0.134604	-0.218095	0.0559163	0.833054	0.0793266	0.905804
Cpd	-0.114129	0.170566	0.111031	0.0558228	0.585629	0.232377	0.763271
Fxr1	-0.037799	0.0522768	0.152638	0.0557052	0.417754	0.37908	0.648798
Ddx46	-0.0125045	0.00834347	0.170694	0.0555111	0.438895	0.357639	0.661216
Pi4k2b	0.088413	0.100574	-0.0230205	0.0553221	0.294786	0.530494	0.557027
Plekhn1	0.149129	-0.00669523	0.0233263	0.0552534	0.366595	0.435813	0.610959
Pik3cg	0.234501	0.0264459	-0.0960516	0.0549652	0.626344	0.203187	0.78628
Klc2	0.101112	-0.0557412	0.11929	0.0548869	0.427358	0.369209	0.654075
Oas2	-0.0845326	0.150949	0.0978804	0.0547657	0.522795	0.281668	0.718858
Bre	0.0765591	0.0460021	0.0413831	0.0546481	0.0384482	1.41512	0.284173
Ap3b1	0.0962619	0.0515809	0.0156403	0.0544943	0.144462	0.840245	0.409837
Brox	0.0426443	0.00187425	0.118758	0.0544257	0.253008	0.596867	0.519821
Diap1;Diaph1	0.124857	0.00259443	0.0350608	0.0541709	0.276657	0.558058	0.540718
Ap1b1	0.0427844	0.117961	0.00173014	0.0541585	0.252501	0.597737	0.519466
Nt5c	0.073546	-0.0343672	0.123269	0.0541493	0.364565	0.438225	0.609377
Btf3	0.41792	-0.0500842	-0.20548	0.0541186	0.799875	0.0969777	0.888349
Fmnl1	-0.023695	0.0724488	0.113567	0.054107	0.314823	0.501933	0.571736
Ppp6c	0.0139266	0.106214	0.042084	0.054075	0.186221	0.729971	0.454256
Dynlt1	0.190678	-0.0460122	0.0174944	0.0540534	0.524585	0.280184	0.718858
Rabl6	0.134221		-0.026161	0.0540299	0.622547	0.205828	0.784084
Rpl10;Rpl10l	0.0048968	0.03492	0.122076	0.0539644	0.264411	0.57772	0.528737
Rps6kc1	-0.047577	0.145873	0.0633648	0.053887	0.437758	0.358766	0.660647
Cct7	0.0535284	-0.0231379	0.131194	0.0538616	0.350209	0.455672	0.599152
Tbca	-0.00434902	0.166972	-0.00103915	0.0538614	0.441481	0.355088	0.662636
Cers6	-0.342397	0.360645	0.143263	0.0538372	0.819815	0.0862839	0.898494
Snx10	-0.103209	0.163628	0.100978	0.0537988	0.573001	0.241844	0.754843
Naa60		-0.0723765	0.179766	0.0536946	0.743672	0.128618	0.853624
Rnpep	0.143002	-0.0133488	0.0312541	0.0536356	0.367963	0.434196	0.611729
Fzr1	0.135404	-0.081568	0.106884	0.0535733	0.513718	0.289275	0.712217
Trmt1l	-0.00251245	0.0949116	0.0680517	0.0534836	0.206977	0.684078	0.476277
Rassf4	0.0913952	0.194591	-0.125636	0.0534503	0.628205	0.201898	0.78628
Fam26f	0.0468402	-0.0585481	0.171463	0.0532517	0.507136	0.294876	0.706941
Helb	-0.0116026	-0.0126064	0.183709	0.0531666	0.500898	0.300251	0.703026
Ccdc6	0.0892269	-0.0537333	0.123799	0.0530974	0.43155	0.364969	0.656669
Plcb2	-0.183703	0.289716	0.0531114	0.0530415	0.735347	0.133508	0.849105
Coro1a	0.0405417	0.0473989	0.0705267	0.0528224	0.0282449	1.54906	0.270963
Edrf1	-0.25202		0.357383	0.0526817	0.891008	0.0501182	0.941308
Grb2	-0.0233724	0.121546	0.0597706	0.052648	0.33656	0.472937	0.58853
Esco1	0.163241	-0.254978	0.249627	0.0526302	0.767689	0.114815	0.867367
Ppm1h	-0.0448806	0.126444	0.0762854	0.0526163	0.409536	0.387707	0.644327
Tmem131	0.0499095	0.115566	-0.00769564	0.0525933	0.277705	0.556417	0.541891
Usp33	-0.18682	0.278104	0.0662615	0.052515	0.733663	0.134503	0.848204
Tln1	0.0194884	0.072586	0.0651587	0.0524111	0.0873727	1.05862	0.348432
Pum1	0.0579701		0.0467006	0.0523353	0.0682796	1.16571	0.321665
Tti1	0.00504059	0.354903	-0.203419	0.0521751	0.7791	0.108407	0.874377
Gphn	-0.114066	0.0619835	0.208268	0.0520615	0.632568	0.198893	0.789112
Rabggtb	0.0508847	0.024036	0.0812032	0.0520413	0.0876469	1.05726	0.348432
Plekhf1	0.0142124	0.0943712	0.0472592	0.0519476	0.155122	0.809326	0.422446
Ubfd1	-0.115144	0.105946	0.164658	0.0518199	0.604858	0.218347	0.773088
Hspbp1	-0.0138439	0.0220482	0.147176	0.0517936	0.399784	0.398175	0.637719
Orc4	0.140255	0.0822938	-0.0675306	0.0516728	0.491709	0.308292	0.698602
Heatr5a	0.144308	-0.00489907	0.0154976	0.0516353	0.384141	0.415509	0.622988
Polr2g	-0.0591041	-0.027572	0.240742	0.0513552	0.643373	0.191537	0.794687
Pi4k2a	-0.0802862	0.124461	0.109695	0.0512897	0.517999	0.285671	0.715184
Hnrnpul2	-0.106312	0.0806577	0.179511	0.0512857	0.60287	0.219777	0.771738
Nsa2	-0.138076	0.0721745	0.218719	0.0509391	0.671446	0.172989	0.80988
Lace1	0.682393	-0.217105	-0.312671	0.0508726	0.887233	0.0519622	0.939076
Klhl9	0.112366	0.0380147	0.00173014	0.0507038	0.259735	0.585469	0.526543
Rab11fip5	-0.162008	0.113034	0.201006	0.0506773	0.688549	0.162065	0.821105
Exoc1	0.0268709	-0.0491733	0.174279	0.0506587	0.5207	0.283413	0.717735
Trim11	-0.131345	0.0746424	0.208517	0.050605	0.6596	0.180719	0.804332
Slc3a2	-0.0995872	0.166587	0.0844725	0.0504908	0.586846	0.231476	0.764056
Gnas	-0.0484271	0.119821	0.0799754	0.0504564	0.424975	0.371637	0.653188
Tmub2	-0.224385	0.260508	0.115166	0.0504298	0.759107	0.119697	0.862691
Celf2	0.0473989	0.136716	-0.0328314	0.050428	0.411341	0.385798	0.644881
Gpd2	-0.0211747	0.160146	0.0122111	0.050394	0.461205	0.336106	0.676137
Cbl	0.0357646	0.00115371	0.113567	0.0501618	0.270328	0.568108	0.53557
Ap1g1	0.0415233	0.0237522	0.0848807	0.0500521	0.110228	0.957709	0.371997
Mta2	-0.0398294	0.101919	0.0880058	0.0500318	0.382886	0.416931	0.621602
Ugdh	0.0723116	0.0687396	0.00834347	0.0497982	0.13849	0.858581	0.404531
Far1	-0.0896972	0.135535	0.103531	0.0497896	0.552479	0.257684	0.740253
Mastl	-0.309949	0.254715	0.204516	0.0497606	0.808601	0.0922655	0.89301
Ranbp1	-0.0673794	0.11929	0.0972062	0.0497055	0.4875	0.312026	0.694827
Adar	-0.00128459	0.0662615	0.0839282	0.049635	0.196088	0.707549	0.464828
Alg9	-0.141876	0.241108		0.0496161	0.838599	0.0764456	0.909509
Rassf1	0.0478175	-0.0591943	0.160146	0.0495897	0.515571	0.287712	0.713258
Cacul1	-0.214257	0.120352	0.242572	0.0495557	0.751425	0.124114	0.857793
Rab34	-0.146787	-0.0122862	0.307312	0.049413	0.748861	0.125599	0.856822
Serpinb6b	-0.0633941	0.195977	0.0147838	0.0491224	0.58799	0.23063	0.764744
Otulin	0.259544	-0.0535686	-0.0586232	0.0491173	0.686562	0.16332	0.819747
Aldh1l1	-0.261569	0.000721115	0.408168	0.0491067	0.824552	0.083782	0.900715
Map1lc3b		0.0182068	0.0799754	0.0490911	0.357499	0.446725	0.604691
Tap1	-0.150929	0.165687	0.132379	0.0490456	0.673648	0.171567	0.810997
Tnpo3	0.250113	-0.0999737	-0.00301835	0.0490402	0.684671	0.164518	0.818941
Notch1		0.55277	-0.45506	0.0488554	0.938471	0.0275792	0.966885
Macf1		0.0643311	0.0333701	0.0488506	0.195369	0.709145	0.464356
Ehbp1l1	-0.0948802	0.0850168	0.156267	0.0488012	0.580759	0.236004	0.760433
St13	0.0694271	-0.0409273	0.117828	0.048776	0.408194	0.389133	0.643603
Tgfbi		-0.088853	0.186374	0.0487604	0.783214	0.106119	0.877409
Brd8	-0.00557957	-0.148097	0.299831	0.048718	0.747705	0.12627	0.856806
Ube2m	0.0932897	0.0378742	0.014641	0.0486016	0.172622	0.762903	0.439657
Scyl2	-0.0161472	0.129481	0.0321009	0.0484782	0.375129	0.425819	0.615422
Tceb1	0.0521377	0.0140695	0.0791561	0.0484544	0.124157	0.906027	0.387584
Rnf114	0.0832474	0.0608775	0.00115371	0.0484262	0.186756	0.728724	0.454669
Rbm27	-0.0489792	0.113834	0.0802483	0.0483676	0.432562	0.363951	0.656771
Ero1l	-0.0948032	0.147046	0.0926134	0.0482855	0.577522	0.238431	0.758272
Brd2	-0.066518	0.0878702	0.123269	0.048207	0.495032	0.305367	0.699834
Dph6		0.157044	-0.0607434	0.0481502	0.734957	0.133738	0.848951
Ndufb10	0.00446549	-0.110449	0.250234	0.0480836	0.695559	0.157666	0.824558
Pik3r5	0.0292761	-0.088224	0.203139	0.0480635	0.62735	0.20249	0.78628
Twf1	0.100305	0.0275787	0.0160683	0.047984	0.210431	0.676889	0.479255
Dock10	-0.0504576	0.072586	0.121281	0.047803	0.448309	0.348423	0.666669
Tmem173	-0.0196383	0.067088	0.0951818	0.0475438	0.302684	0.51901	0.562989
Golph3	0.0801119	0.0543624	0.00762616	0.0473668	0.155212	0.809076	0.422446
Marchf6	-0.0552315	0.0683268	0.128821	0.0473055	0.474534	0.323732	0.686091
Wdfy4	0.0542234	0.0318186	0.0557509	0.0472643	0.0257553	1.58913	0.270963
Hsph1	-0.0237097	0.0422241	0.122474	0.0469961	0.381931	0.418015	0.621025
Stx17	0.0476779	-0.136632	0.228726	0.0465906	0.701851	0.153755	0.829958
Bptf	-0.17568	0.179638	0.135404	0.0464539	0.718103	0.143813	0.839492
Irf9	0.161565	-0.0357123	0.013498	0.0464503	0.515378	0.287874	0.713258
Tor1aip1	-0.110215	0.124593	0.124725	0.0463676	0.613724	0.212027	0.778336
Sh2b3	0.127369	0.00834347	0.00331442	0.0463424	0.371365	0.430198	0.61335
Ap2b1	0.0187766	0.0143553	0.105678	0.04627	0.259924	0.585153	0.526543
Aak1	-0.173645	0.227371	0.0848807	0.0462025	0.731838	0.135585	0.847
Spen	-0.0792494	0.0144981	0.203264	0.0461708	0.634251	0.197739	0.789737
Uck1	0.0924781	0.262072	-0.216284	0.046089	0.773314	0.111644	0.870399
Psmb7	0.0805212	-0.00956784	0.0672257	0.0460597	0.242596	0.615117	0.510655
Hnrnph1	-0.0245459	0.0641931	0.0984196	0.0460223	0.335949	0.473727	0.587958
Ufd1l	0.230941	-0.0387768	-0.0542575	0.0459688	0.668769	0.174724	0.808427
Xpo1	0.0908535	-0.0771476	0.124063	0.0459231	0.53766	0.269493	0.728411
Plk1	0.158596	-0.0849457	0.0640551	0.0459016	0.583694	0.233815	0.762781
Utrn	-0.0380803	0.0582473	0.117429	0.0458653	0.418017	0.378806	0.648798
Clec4e	-0.00993102	0.032524	0.1149	0.045831	0.33753	0.471688	0.589397
Vps4b	0.000865329	0.120352	0.0157831	0.0456668	0.34838	0.457946	0.597429
Fnip2	-0.0806828	0.132248	0.0854246	0.0456632	0.552927	0.257332	0.740374
Htt	0.018919	0.0899048	0.0281448	0.0456562	0.177017	0.751985	0.444187
C2cd5		-0.00028853	0.0912597	0.0454856	0.502013	0.299285	0.703768
Sptbn1	0.0274371	0.0408223	0.0681893	0.0454829	0.0630234	1.2005	0.315267
Jmjd1c	-0.107337	0.192952	0.0506061	0.0454069	0.652807	0.185215	0.800816
Ap2m1	-0.0691189	0.128821	0.0764222	0.0453749	0.52358	0.281017	0.718858
Dnmbp	0.998123	-0.545129	-0.317211	0.045261	0.933603	0.0298377	0.964481
Gtf2b	0.115699	-0.0727558	0.0926134	0.0451856	0.525952	0.279054	0.719766
Pfdn4	0.0990932	0.0387171	-0.00242579	0.0451282	0.265484	0.575962	0.5302
Pfkl	0.062398	-0.012068	0.0846086	0.0449795	0.263776	0.578765	0.528737
Plaa	0.051024	0.119821	-0.0362891	0.0448519	0.425375	0.371228	0.653188
Rnf31	0.0768327	-0.0899121	0.147437	0.0447859	0.589593	0.229448	0.764907
Ublcp1	0.0370308	0.0692898	0.0278618	0.0447275	0.0706376	1.15096	0.324131
Rassf8		0.158208	-0.0688464	0.0446807	0.7613	0.118444	0.863246
Clasp2	0.112366	-0.0790055	0.0994973	0.0442861	0.547754	0.261414	0.735985
Psma6	0.014641	0.028852	0.0886844	0.0440591	0.19162	0.71756	0.459844
Hnrnpa3	-0.175664	0.0694271	0.238298	0.0440203	0.749257	0.125369	0.856822
Sntb2	-0.0499497	0.00848693	0.173383	0.0439735	0.578351	0.237809	0.758322
Ttf1	-0.0202381	0.222186	-0.0702393	0.043903	0.674896	0.170763	0.811835
Kif2c	0.0543624	-0.0359785	0.113167	0.0438503	0.418448	0.378358	0.648981
Ppil2	0.0278618	-0.0357862	0.13947	0.0438484	0.482146	0.316821	0.690955
Apool	-0.224199	0.120883	0.234747	0.04381	0.780936	0.107385	0.87585
Gpi	0.0398403	0.0201999	0.0706641	0.0435681	0.097326	1.01177	0.357339
Tra2b	-0.158623	0.201258	0.0880058	0.0435469	0.72162	0.141691	0.840777
Ybx1	0.0103502	0.0483758	0.0719	0.043542	0.135872	0.866872	0.402568
Ssr4	-0.0470999	0.103128	0.0740944	0.0433743	0.445313	0.351335	0.66444
Hexim1	-0.216619	-0.00446486	0.351176	0.0433641	0.817978	0.0872585	0.897355
Psmd4	-0.0496809	-0.385601	0.565207	0.0433084	0.890655	0.0502906	0.941095
Serbp1	-0.0444491	0.103934	0.0703893	0.0432914	0.436913	0.359605	0.660191
Eif2s3x	-0.0545871	0.0640551	0.119821	0.0430963	0.490212	0.309616	0.697273
Wdfy2	0.226139	0.0067647	-0.104077	0.0429421	0.701331	0.154077	0.829659
Oxsm	-0.236554		0.322274	0.04286	0.903103	0.0442628	0.948281
Snd1	-0.00456613	0.0275787	0.10541	0.0428075	0.320107	0.494705	0.574639
Prkaa1	-0.0406008	0.0578315	0.110764	0.0426649	0.43754	0.358982	0.660647
Copz1	0.120617	-0.0786094	0.0855606	0.0425229	0.560228	0.251635	0.74613
Tln2		-0.398874	0.483674	0.0423999	0.939017	0.0273264	0.967131
Rabgef1	-0.0799659	0.171463	0.0354831	0.0423267	0.619142	0.20821	0.782014
Lars	0.0143553	-0.0278809	0.140124	0.0421995	0.490971	0.308945	0.698033
Actg1		0.0556121	0.0287106	0.0421613	0.196603	0.70641	0.465284
Igf2bp2	0.059909	0.0594937	0.00705191	0.0421515	0.138287	0.859219	0.404319
Stk24	-0.052117	0.00230651	0.17594	0.0420431	0.60318	0.219553	0.771738
Faf1	-0.0595099	0.03492	0.15004	0.0418166	0.561424	0.250709	0.747066
Rap2b	-0.19851	0.159888	0.164014	0.0417971	0.761154	0.118527	0.863246
Fsd1l	0.117429	-0.167053	0.174151	0.0415088	0.732108	0.135425	0.847037
Clcn5	-0.0640575	0.146655		0.0412989	0.762169	0.117949	0.863246
Ube2k	0.182438	0.110096	-0.169436	0.0410326	0.73894	0.131391	0.850922
Rps6ka1	-0.0420409	-0.0711029	0.236095	0.0409836	0.716202	0.144965	0.838629
Cab39	0.0783365	0.135666	-0.0929555	0.0403491	0.616347	0.210175	0.78007
Tollip	-0.0348844	0.0766959	0.0783365	0.0400493	0.39705	0.401154	0.634973
Sphk2	0.0292761	0.167486	-0.0766606	0.040034	0.628217	0.20189	0.78628
Mbd2	0.0316775	0.0582473	0.0297002	0.039875	0.0493651	1.30658	0.296591
Cmip	0.0646069	0.00100953	0.0535284	0.0397149	0.180183	0.744287	0.448605
Lamp2	-0.199288	0.221197	0.0965318	0.0394799	0.781522	0.107059	0.876182
Nol8	-0.337521	0.206393	0.248413	0.0390952	0.855046	0.0680103	0.918736
Sept8	0.143263	0.0117819	-0.0378434	0.0390671	0.544778	0.263781	0.733573
Dad1	0.676899	-0.0036691	-0.556033	0.0390658	0.922758	0.0349121	0.959353
Sltm	-0.0261904	0.0416635	0.100843	0.0387721	0.401523	0.39629	0.638754
Tbl1x	0.017922	0.012068	0.0861043	0.0386981	0.244968	0.610891	0.513944
Recql4	-0.0306045	-0.33867	0.485221	0.0386487	0.887021	0.052066	0.939012
Prune	0.00920381	0.00633396	0.100305	0.0386142	0.337313	0.471966	0.589397
Trps1	-0.123371	0.171591	0.067501	0.0385737	0.698852	0.155614	0.827199
Gnai3	-0.122523	0.0786098	0.1595	0.038529	0.690964	0.160544	0.822385
Hnrnpa1	0.0453032	0.0402613	0.0297002	0.0384216	0.014016	1.85338	0.238459
Fchsd2	0.658737	-0.0966378	-0.447111	0.0383293	0.91722	0.0375264	0.955594
Gmip	0.0455827	-0.0134362	0.0824301	0.0381922	0.304754	0.51605	0.564001
Edc4	0.120219	-0.0400815	0.0342158	0.0381178	0.497024	0.303623	0.701183
Vhl	0.156008	-0.0901732	0.0485151	0.0381167	0.646214	0.189623	0.796162
Wbscr22	-0.67618	0.752149		0.0379844	0.966172	0.0149456	0.981817
Smurf1		-0.0128247	0.0885487	0.037862	0.591566	0.227997	0.765549
Rmdn3	-0.0178698	0.0836559	0.0473989	0.0377283	0.331808	0.479114	0.583835
Actr3	0.0285691	0.0382958	0.0462816	0.0377155	0.017944	1.74608	0.244263
Fdps	-0.0639369	0.0497701	0.127237	0.0376901	0.56723	0.24624	0.751108
Rcn2	-0.0822246	0.0299829	0.165301	0.0376864	0.651013	0.18641	0.799514
Hspa1a;Hspa1b	0.134615	-0.0774367	0.0551957	0.0374581	0.606353	0.217274	0.773885
Mvp	0.0692898	0.033793	0.00906043	0.0373811	0.165879	0.780209	0.43321
Nckap1l	0.113701	-0.00401631	0.00230651	0.0373302	0.431803	0.364714	0.656669
Chordc1	0.137766	-0.00927745	-0.0173148	0.0370579	0.538758	0.268606	0.729101
Dctn4	-0.00487007	0.0468402	0.0690147	0.036995	0.233077	0.632501	0.501324
Dgka	0.013355	-0.0738335	0.171335	0.0369521	0.657818	0.181894	0.803816
Avl9	0.0384361	-0.0829426	0.155361	0.0369514	0.644948	0.190475	0.795841
Tgs1	0.0927488	0.178492	-0.160508	0.0369108	0.751569	0.124031	0.857793
Lgals9	-0.0786551	0.103934	0.0854246	0.0369012	0.589871	0.229243	0.765083
Rab29		-0.132673	0.206393	0.0368602	0.863706	0.063634	0.92415
Cnot1	0.0489336	0.0447438	0.0167816	0.0368197	0.0675953	1.17008	0.321545
Rnf14	-0.015943	-0.0281457	0.154194	0.0367019	0.596514	0.224379	0.768112
Flii	-0.0096841	0.0894982	0.0301242	0.0366461	0.331352	0.479711	0.583529
Hk1	-0.051444	0.0392789	0.122076	0.036637	0.540743	0.267009	0.730832
Dnajc13	-0.0386878	0.0723116	0.0762854	0.0366364	0.433454	0.363057	0.657643
Arf1;Arf3	-0.037636	0.0411028	0.105946	0.036471	0.472312	0.325771	0.684346
Ca5b	0.0214797	-0.00823235	0.0959919	0.0364131	0.361062	0.442418	0.607605
Blm	0.131721	-0.0591342		0.0362935	0.768633	0.114281	0.86805
Arhgdib	-0.172831	0.154324	0.127369	0.0362873	0.76229	0.11788	0.863246
Nsrp1	0.385486	-0.223862	-0.0528351	0.036263	0.86008	0.0654613	0.921482
Tmem33	-0.00387162	0.0625362	0.0500489	0.0362378	0.2173	0.662939	0.487747
Top1	-0.0202673	0.0309717	0.0978804	0.0361949	0.400913	0.39695	0.638194
Ciao1	-0.22511	0.438825	-0.105985	0.03591	0.876703	0.0571477	0.932858
Lamtor2	0.160533	0.234747	-0.287765	0.0358381	0.846573	0.0723353	0.914105
Pdzd8	0.281906	-0.154458	-0.0199454	0.0358343	0.807285	0.092973	0.892467
Polr1c	0.159113	-0.0515636	-0.000144301	0.0358015	0.629257	0.201172	0.786339
Med12	0.00446549	0.101919	0.00100953	0.035798	0.392248	0.40644	0.631848
Txndc15	-0.0907722	-0.00134235	0.198997	0.0356275	0.717873	0.143952	0.839478
Tlr4		-0.28065	0.351628	0.0354892	0.928832	0.0320627	0.962459
Cct3	0.032524	-0.00283043	0.075738	0.0351439	0.261943	0.581793	0.527612
Lrrk1	0.107018	-0.0310761	0.0294175	0.0351199	0.472225	0.325851	0.684346
H2-T23	-0.0682564	0.128161	0.0446039	0.0348363	0.602778	0.219843	0.771738
Yipf2		-0.175371	0.245009	0.0348191	0.89549	0.0479395	0.943316
Nr2c1	-0.0837833	0.0192037	0.16877	0.0347302	0.682392	0.165966	0.817213
Dmap1	0.00848693	0.0603242	0.0353423	0.0347178	0.146179	0.835116	0.412074
Pdcd5	0.0943712	-0.103007	0.112633	0.0346657	0.665409	0.176911	0.806827
Rab5b	-0.0124172	0.0563061	0.0596321	0.034507	0.279463	0.553676	0.543784
Arcn1	0.0281448	0.0553346	0.0199154	0.0344649	0.0843922	1.0737	0.345655
Ubr4	0.0894982	-0.00845004	0.0223323	0.0344601	0.355634	0.448996	0.603806
Rab12	-0.0348253	0.0253123	0.1121	0.0341956	0.506769	0.29519	0.706905
Rap1gds1	0.16221	-0.039859	-0.0198284	0.0341742	0.648106	0.188354	0.797047
Trim16	0.0159258	-0.338013	0.424062	0.0339915	0.89148	0.0498884	0.941327
Mrpl44	0.0344974	-0.0442557	0.111566	0.0339357	0.529328	0.276275	0.722653
Uck2	0.16337	-0.0457143	-0.0164682	0.0337291	0.657242	0.182275	0.803816
Dpysl2	0.0713507	-0.0367035	0.0662615	0.0336363	0.440138	0.356411	0.662125
Rangap1	0.0691523	-0.0510554	0.0827026	0.0335998	0.512113	0.290635	0.711325
Adat2	-0.049039	0.0429245	0.10675	0.0335453	0.53545	0.271281	0.727049
Qrich1	-0.0763716	0.167229	0.00920381	0.0333539	0.686154	0.163578	0.819678
Slain2	-0.237949	0.0817487	0.255924	0.0332411	0.839572	0.0759419	0.910031
Gm20431;Ube2v1;Tmem189		0.0797024	-0.0132469	0.0332278	0.604851	0.218352	0.773088
Rasa1	0.0993626	-0.00694164	0.00690831	0.0331098	0.425627	0.370971	0.653188
Abcf3	-0.0251477	-0.153286	0.277747	0.0331043	0.819823	0.0862801	0.898494
Chtop	0.0692898	0.183963	-0.153976	0.0330922	0.770459	0.113251	0.868917
Pspc1	-0.148369	-0.0894209	0.336855	0.0330217	0.849005	0.0710898	0.915776
Dennd1c	0.124063	0.0549179	-0.0802252	0.0329187	0.638262	0.195001	0.791952
Exoc2	0.12618	0.0298416	-0.0573016	0.0329066	0.597935	0.223346	0.768986
Fhl3	0.232292	-0.042754	-0.0914637	0.0326916	0.776444	0.10989	0.873131
Smek1	0.0359054	0.0765591	-0.0149806	0.0324946	0.344619	0.462661	0.594425
Zc3h7b	0.158208	0.163885	-0.224857	0.0324121	0.824606	0.0837535	0.900715
Trabd	0.446256	-0.0601566	-0.28914	0.03232	0.89539	0.0479876	0.943316
Rab21	0.0103502	0.0437644	0.0426443	0.032253	0.0986179	1.00604	0.358672
Ppp1r12a	0.015212	0.0574155	0.0237522	0.0321266	0.130136	0.885601	0.395178
Alg5	0.0203421	0.0439044		0.0321233	0.223782	0.650175	0.49236
Tomm34	0.113967	0.0550568	-0.0728014	0.0320742	0.619526	0.20794	0.78234
Gga3	-0.0727255	0.143002	0.0257376	0.0320045	0.658836	0.181223	0.803816
Slk	0.0352017	0.106482	-0.0458782	0.0319353	0.543509	0.264793	0.733295
Nasp	-0.0715273	0.10044	0.0666747	0.0318623	0.606306	0.217308	0.773885
Pi4kb	0.129613	0.0231843	-0.0572565	0.0318468	0.615822	0.210545	0.779882
Rock2	0.126709	-0.0663066	0.0350608	0.031821	0.625687	0.203643	0.785808
Psmd14	-0.0340274	0.00949053	0.119954	0.0318056	0.559455	0.252235	0.745688
Slc25a22	0.0455827	-0.0283369	0.0780633	0.0317697	0.419148	0.377632	0.649193
Nmral1	0.18409	0.0142124	-0.1031	0.0317339	0.740086	0.130718	0.851352
Ak6		-0.191096	0.254473	0.0316885	0.910052	0.040934	0.952359
Lgals1	0.0363276	0.0820213	-0.0233431	0.0316686	0.408247	0.389077	0.643603
Anp32b	0.0254541	-0.163187	0.23217	0.0314788	0.808639	0.0922452	0.89301
Upf2	-0.0436608	0.0455827	0.0920721	0.0313313	0.513864	0.289151	0.712217
Kmt2d	0.00891703	-0.067712	0.152768	0.0313242	0.675777	0.170196	0.812423
Cct8	0.0931545	-0.0348548	0.0354831	0.0312609	0.487265	0.312234	0.694671
Clcn6	-0.223222	-0.026352	0.343237	0.031221	0.868198	0.0613811	0.927806
Zmpste24	-0.197865	0.15549	0.135666	0.0310973	0.811599	0.0906587	0.895165
Ppp2r1a	-0.00634738	0.0761487	0.0234683	0.0310898	0.326341	0.486328	0.580297
Wasf2	0.0758749	0.0339339	-0.0173587	0.0308167	0.371386	0.430175	0.61335
Dnm2	0.0267293	0.0367495	0.0287106	0.0307298	0.009794	2.00904	0.236115
Ncl	-0.178829	0.0970713	0.173639	0.0306273	0.801685	0.0959961	0.889123
Ifitm3	-0.320378	0.17645	0.235727	0.0305998	0.878198	0.0564074	0.93336
Ipo13	0.185232	0.0251707	-0.119197	0.030402	0.762486	0.117768	0.863246
Stambp	-0.0236804	0.065848	0.0486547	0.0302741	0.384761	0.414809	0.623668
Eif2ak4	-0.146627	0.207018		0.0301956	0.892325	0.0494771	0.941465
Tbc1d14	0.259182	-0.0885922	-0.0800879	0.0301673	0.816902	0.0878301	0.897355
Syne1	0.307195	-0.155357	-0.0614959	0.0301141	0.850844	0.0701501	0.916963
Ppp2r3c	0.0790197	0.0241777	-0.0129266	0.0300903	0.376884	0.423792	0.616855
Caprin1	-0.124204	0.0869197	0.127237	0.0299842	0.737596	0.132181	0.850355
Crocc	0.0122111	0.040121	0.037593	0.029975	0.0781699	1.10696	0.336297
Lilrb4	-0.118288	0.0809305	0.127237	0.0299598	0.729242	0.137128	0.846738
Pdpk1	0.289244	0.00115371	-0.200598	0.0299335	0.852709	0.0691992	0.917382
Rab5a	-0.225734	0.250962	0.064469	0.029899	0.849303	0.0709371	0.915938
Arf6	0.0197731	0.0472592	0.0221902	0.0297408	0.0773047	1.11179	0.33496
Tpr	0.204266	-0.0374732	-0.0777108	0.029694	0.768053	0.114609	0.867621
Cacybp	0.00158601	0.0169242	0.0705267	0.029679	0.291411	0.535494	0.554242
Smarca5	-0.0968846	0.0734089	0.112366	0.0296303	0.689967	0.161171	0.822007
Ube2d2;Ube2d3		0.0526941	0.00590291	0.0292985	0.428981	0.367562	0.654648
Entpd1	-0.0425608	0.0820213	0.0482362	0.0292322	0.51427	0.288809	0.71241
Birc2	0.0182068	-0.0505024	0.119821	0.0291751	0.615128	0.211035	0.779502
Ube2s	0.0204844	-0.0858642	0.152508	0.0290427	0.71453	0.14598	0.838173
Brpf1	-0.00300396	-0.0290286	0.119157	0.0290415	0.589975	0.229166	0.765083
Dlgap4	0.0213375	0.136716	-0.0712241	0.0289433	0.677874	0.168851	0.813999
Txnrd1	0.00302647	0.0953169	-0.0116752	0.0288894	0.47919	0.319493	0.689168
Rfwd2		0.133695	-0.0759458	0.0288746	0.828876	0.0815105	0.903633
Gda	0.0729976	-0.00513067	0.0184917	0.0287862	0.33942	0.469262	0.591036
Prkcsh	-0.171498	0.0543624	0.202888	0.028584	0.817422	0.0875539	0.897355
Aldh4a1		0.163885	-0.107073	0.0284062	0.868424	0.061268	0.927862
Snx9	0.369048	-0.0232697	-0.260601	0.0283922	0.891294	0.049979	0.941327
Ell2	-0.0566112	-0.00142894	0.142871	0.0282769	0.681315	0.166652	0.816553
Pih1d1	-0.118351	0.0762854	0.126841	0.0282583	0.741733	0.129753	0.852616
Ralb	-0.0138439	0.00863037	0.0899048	0.0282304	0.464869	0.33267	0.678945
Cdk7	0.107018	0.016639	-0.0392363	0.0281403	0.576877	0.238917	0.757842
Rab31	-0.0502784	-0.0849152	0.218843	0.0278832	0.798824	0.0975489	0.887693
Eif4e2	0.0746424	0.127369	-0.118382	0.0278764	0.744846	0.127934	0.85414
Sept2	-0.0752616	0.00762616	0.15069	0.0276847	0.71561	0.145323	0.838629
Arpc1b	-0.0686649	0.100709	0.0508847	0.0276428	0.637515	0.19551	0.791845
Rap1b	-0.208011	0.105678	0.185232	0.0276331	0.839338	0.076063	0.910031
Fkbp1a	-0.0245312	0.224658	-0.118022	0.0273681	0.814073	0.0893364	0.8963
Wars	-0.0417289	0.00173014	0.121944	0.027315	0.632957	0.198626	0.789149
Tsc2	0.223175	-0.0182497	-0.123167	0.027253	0.815293	0.0886863	0.89701
Ano10	-0.0853284	0.16633	0.000721115	0.0272409	0.747608	0.126326	0.856806
Nrbp1	-0.0405117	0.00963388	0.1125	0.0272074	0.607162	0.216695	0.77444
Nufip2	-0.071497	0.0698396	0.0827026	0.0270151	0.639308	0.19429	0.792344
Gm15800	0.124196	-0.104449	0.0612924	0.027013	0.730279	0.136511	0.846897
Chmp2a	0.152768	-0.0260434	-0.0458037	0.0269735	0.710892	0.148196	0.836668
Csnk2a1	-0.0273367	0.0238941	0.0842003	0.0269192	0.491514	0.308464	0.698485
Inppl1	0.016639	0.0127833	0.0511633	0.0268618	0.158641	0.799584	0.425971
Psmb1	0.152638	-0.0787465	0.00662125	0.0268375	0.729558	0.13694	0.846831
Srsf3	-0.00955338	0.0402613	0.0496307	0.0267795	0.282185	0.549466	0.545423
Gnb1	-0.0276749	0.13014	-0.0232991	0.0263887	0.66162	0.179391	0.804687
Afg3l1	-0.136791	0.0265876	0.189034	0.0262768	0.806201	0.0935565	0.891744
Rhof	-0.482351	0.534858		0.0262535	0.967168	0.0144982	0.98187
Snrk	-0.403695	0.267476	0.214498	0.0260931	0.91467	0.0387356	0.954335
Khdrbs1	0.0483758	0.0542234	-0.0243698	0.0260765	0.410706	0.386469	0.644803
Ptprc	-0.0977335	0.0692898	0.106616	0.0260575	0.718577	0.143526	0.839492
Vcl	0.0436244	0.0233263	0.010923	0.0259579	0.112521	0.948765	0.374648
Cndp2	-0.0172273	0.109962	-0.0149368	0.0259327	0.600033	0.221825	0.770653
Chd8	-0.0196821	0.0199154	0.0775164	0.0259166	0.455355	0.34165	0.671623
Reep5	0.0173518	0.0731348	-0.0128247	0.0258873	0.411968	0.385136	0.645158
Gmds	0.0557509	0.018919	0.00288247	0.0258508	0.240383	0.619096	0.507993
Lrrc41	-0.0709059	0.16633	-0.0181035	0.0257735	0.754338	0.122434	0.859945
Gorasp2	-0.175061	0.0828389	0.169412	0.0257299	0.826803	0.082598	0.90184
Cul3	0.0526941	0.00460933	0.0196308	0.0256447	0.212734	0.672163	0.482731
Sh3gl1	-0.00980028	0.0311129	0.0553346	0.0255491	0.311074	0.507136	0.567774
Usp24	0.0392789	0.0485151	-0.0113698	0.0254747	0.304587	0.516289	0.564001
Pde6d	0.0126402	-0.337321	0.400866	0.0253951	0.916067	0.0380726	0.954954
Eif6	0.106482	0.0129261	-0.0433337	0.0253582	0.620338	0.207371	0.782973
Ppp2r5a	0.126709	-0.0582626	0.00762616	0.0253574	0.685543	0.163965	0.819407
Nrd1	0.0329472	0.0411028	0.00187425	0.0253081	0.168395	0.77367	0.435751
Rab28	0.122076	0.110096	-0.156257	0.025305	0.806751	0.0932602	0.892092
Tmem237	-0.317337	0.367595		0.025129	0.953371	0.0207382	0.975188
Erp44	-0.0428135	0.0291349	0.0888201	0.0250472	0.578047	0.238037	0.758321
Papss1	-0.141939	0.0299829	0.186881	0.0249748	0.817155	0.0876956	0.897355
Cenpe	0.00129789	-0.105427	0.178364	0.0247451	0.793144	0.100648	0.884365
Gtpbp6	-0.189779	0.239031		0.0246261	0.927198	0.0328274	0.961716
Bag3	-0.078975	-0.00407417	0.156267	0.024406	0.758633	0.119968	0.862549
Arl3	0.155231	0.00302647	-0.0851446	0.024371	0.761616	0.118264	0.863246
Hacl1		-0.205247	0.253989	0.024371	0.932683	0.0302658	0.964481
Trio	-0.107632	0.25411	-0.0734085	0.0243565	0.852268	0.069424	0.917066
Nudt9	0.0450235	0.0315363	-0.00359677	0.024321	0.235298	0.628382	0.503758
Ywhaq	0.0694271	-0.129781	0.133169	0.0242716	0.7882	0.103363	0.880771
Cct5	0.0490731	-0.0404969	0.0639171	0.0241644	0.535916	0.270904	0.727156
H2-D1	-0.28044	0.29007	0.0626743	0.0241017	0.89776	0.0468396	0.944906
S100a11	-0.113598	0.106482	0.0790197	0.0239679	0.762243	0.117906	0.863246
Nt5c3b	-0.0825453	0.351402	-0.196988	0.0239563	0.899096	0.0461937	0.945512
Rab18	-0.0742436	0.0590784	0.0866479	0.0238276	0.678808	0.168253	0.814648
Tpd52l2	-0.018162	0.0847447	0.0048968	0.0238265	0.524594	0.280177	0.718858
Rabif		-0.15814	0.205643	0.0237516	0.917337	0.037471	0.955594
Ctnnb1	0.0539454	-0.0709817	0.0878702	0.0236113	0.673299	0.171792	0.810856
Vps26a	-0.0448806	0.0350608	0.0798389	0.0233397	0.58779	0.230778	0.764744
Srpr	-0.074593	0.0261627	0.117961	0.0231769	0.717295	0.144302	0.839388
Mrpl17	-0.0780001		0.124196	0.0230978	0.857006	0.0670162	0.919329
Huwe1	0.0313951	0.0546401	-0.0168623	0.0230577	0.387792	0.411401	0.626782
Slc16a3	-0.249719	0.0536674	0.264957	0.0229682	0.891904	0.0496821	0.941465
Eif4a1	0.0299829	0.00504059	0.033793	0.0229388	0.125962	0.899759	0.389354
Actbl2	-0.046936	0.0972062	0.0176369	0.0226357	0.641546	0.192772	0.793851
Abi1	-0.140221	0.0717627	0.136323	0.0226214	0.811914	0.0904898	0.895354
Gapvd1	0.123004	-0.00633287	-0.0492479	0.0224744	0.70654	0.150863	0.833365
Ints12	-0.0748513	0.0344974	0.107554	0.0224	0.713671	0.146502	0.838173
Unc119b	0.122474	0.0561673	-0.111539	0.0223674	0.778514	0.108733	0.874351
Hspa8	0.0590784	-0.0418329	0.0487942	0.0220132	0.563248	0.2493	0.748708
Cyfip1	0.054779	0.0422241	-0.0311204	0.0219609	0.498469	0.302362	0.702223
[truncated: 4,214 more rows]

## Sheet: R1 original data
Gene names	Ratio M/L normalized 15944	Ratio H/L normalized 15944	Ratio H/M normalized 15944	GOMF name	GOBP slim name	GOCC slim name	KEGG name	Peptides	Razor + unique peptides	Unique peptides	Sequence coverage [%]	Unique + razor sequence coverage [%]	Unique sequence coverage [%]	Mol, weight [kDa]	Intensity	Intensity L	Intensity M	Intensity H	Protein IDs	Majority protein IDs	Protein names	Fasta headers
Clock	-0.122805	0.207768	NaN	acetyltransferase activity;binding;catalytic activity;chromatin binding;chromatin DNA binding;core promoter binding;core promoter proximal region DNA binding;core promoter proximal region sequence-specific DNA binding;core promoter sequence-specific DNA binding;DNA binding;E-box binding;histone acetyltransferase activity;lysine N-acetyltransferase activity;molecular transducer activity;N-acetyltr…	biological regulation;biosynthetic process;catabolic process;cellular component organization;cellular metabolic process;cellular nitrogen compound metabolic process;cellular process;chromatin modification;chromatin organization;chromosome organization;histone modification;macromolecule metabolic process;macromolecule modification;metabolic process;multicellular organismal process;nitrogen compoun…	cell part;chromosome;cytoplasm;cytosol;intracellular membrane-bounded organelle;intracellular non-membrane-bounded organelle;intracellular organelle;macromolecular complex;nucleoplasm;nucleus;organelle;protein complex;ribonucleoprotein complex;transcription factor complex	Circadian rhythm - fly;Circadian rhythm - mammal	1	1	1	2.2	2.2	2.2	96.264	21.3817	21.0342	18.1969	18.1175	A0A0J9YU61;O08785	A0A0J9YU61;O08785	Circadian locomoter output cycles protein kaput	tr|A0A0J9YU61|A0A0J9YU61_MOUSE Circadian locomoter output cycles protein kaput OS=Mus musculus OX=10090 GN=Clock PE=1 SV=1;sp|O08785|CLOCK_MOUSE Circadian locomoter output cycles protein kaput OS=Mus musculus OX=10090 GN=Clock PE=1 SV=1
Ebag9	-0.399654	-0.584436	NaN		cell death;cellular process;death	cell part;cytoplasmic membrane-bounded vesicle;Golgi apparatus;intracellular membrane-bounded organelle;intracellular organelle;membrane;organelle;plasma membrane;vesicle		1	1	1	23.3	23.3	23.3	11.609	22.1861	21.3673	17.4192	20.851	A0A2I3BPQ0;Q9D0V7	A0A2I3BPQ0;Q9D0V7	Receptor-binding cancer antigen expressed on SiSo cells	tr|A0A2I3BPQ0|A0A2I3BPQ0_MOUSE Receptor-binding cancer antigen-expressed on SiSo cells (Fragment) OS=Mus musculus OX=10090 GN=Ebag9 PE=1 SV=1;sp|Q9D0V7|RCAS1_MOUSE Receptor-binding cancer antigen expressed on SiSo cells OS=Mus musculus OX=10090 GN=Ebag9 PE
Nsun6	-0.284177	0.331132	NaN	binding;catalytic activity;methyltransferase activity;nucleic acid binding;RNA binding;transferase activity;transferase activity, transferring one-carbon groups				4	4	4	16.9	16.9	16.9	46.328	24.6349	24.5651	19.3807	19.0662	A2ASK1;Q7TS68	A2ASK1;Q7TS68	Putative methyltransferase NSUN6	tr|A2ASK1|A2ASK1_MOUSE tRNA (cytosine(72)-C(5))-methyltransferase NSUN6 OS=Mus musculus OX=10090 GN=Nsun6 PE=1 SV=1;sp|Q7TS68|NSUN6_MOUSE tRNA (cytosine(72)-C(5))-methyltransferase NSUN6 OS=Mus musculus OX=10090 GN=Nsun6 PE=2 SV=2
Trim59	0.0657101	0.185867	NaN	binding;cation binding;ion binding;metal ion binding;transition metal ion binding;zinc ion binding	biological regulation;cellular metabolic process;cellular process;immune system process;macromolecule metabolic process;macromolecule modification;metabolic process;primary metabolic process;protein metabolic process;protein modification by small protein conjugation or removal;protein modification process;response to stimulus;response to stress	cell part;endoplasmic reticulum;intracellular membrane-bounded organelle;intracellular organelle;membrane;organelle		2	2	2	6.7	6.7	6.7	45.429	21.8919	21.6878	17.0871	18.5135	D3Z0I5;Q922Y2	D3Z0I5;Q922Y2	Tripartite motif-containing protein 59	tr|D3Z0I5|D3Z0I5_MOUSE Tripartite motif-containing protein 59 (Fragment) OS=Mus musculus OX=10090 GN=Trim59 PE=1 SV=1;sp|Q922Y2|TRI59_MOUSE Tripartite motif-containing protein 59 OS=Mus musculus OX=10090 GN=Trim59 PE=1 SV=2
Irf7	1.90296	2.75649	NaN	binding;core promoter binding;core promoter sequence-specific DNA binding;DNA binding;nucleic acid binding;nucleic acid binding transcription factor activity;regulatory region DNA binding;regulatory region nucleic acid binding;RNA polymerase II core promoter proximal region sequence-specific DNA binding transcription factor activity;RNA polymerase II core promoter sequence-specific DNA binding;RN…	biological regulation;biosynthetic process;cellular metabolic process;cellular nitrogen compound metabolic process;cellular process;cytokine production;immune system process;macromolecule metabolic process;metabolic process;multicellular organismal process;nitrogen compound metabolic process;nucleobase-containing compound metabolic process;primary metabolic process;protein metabolic process;respo…	cell part;cytoplasm;intracellular membrane-bounded organelle;intracellular organelle;nucleus;organelle	Cytosolic DNA-sensing pathway;Hepatitis C;Measles;RIG-I-like receptor signaling pathway;Toll-like receptor signaling pathway	1	1	1	8.4	8.4	8.4	28.284	21.6147	20.8458	18.1336	19.9868	F6TQ89;D3Z4U9;Q3TW14;P70434	F6TQ89;D3Z4U9;Q3TW14;P70434	Interferon regulatory factor 7	tr|F6TQ89|F6TQ89_MOUSE Interferon regulatory factor 7 (Fragment) OS=Mus musculus OX=10090 GN=Irf7 PE=1 SV=1;tr|D3Z4U9|D3Z4U9_MOUSE Interferon regulatory factor 7 OS=Mus musculus OX=10090 GN=Irf7 PE=1 SV=1;tr|Q3TW14|Q3TW14_MOUSE Interferon regulatory factor
Arhgap26	-0.404038	0.657183	NaN	binding;enzyme activator activity;enzyme regulator activity;GTPase activator activity;GTPase regulator activity;lipid binding;nucleoside-triphosphatase regulator activity;phospholipid binding	biological regulation;cellular component organization;cellular membrane organization;cellular process;cytoskeleton organization;membrane organization;organelle organization;plasma membrane organization;response to stimulus;signal transduction	cell part;cytoplasm;cytoskeleton;intracellular;intracellular non-membrane-bounded organelle;intracellular organelle;organelle		2	2	2	5.1	5.1	5.1	82.238	24.002	23.7657	20.0734	20.4526	F6T836;E9QAQ3;Q6ZQ82;F7D661;F6Q7M1;F6XTB7	F6T836;E9QAQ3;Q6ZQ82;F7D661;F6Q7M1;F6XTB7	Rho GTPase-activating protein 26	tr|F6T836|F6T836_MOUSE Rho GTPase-activating protein 26 OS=Mus musculus OX=10090 GN=Arhgap26 PE=1 SV=1;tr|E9QAQ3|E9QAQ3_MOUSE Rho GTPase-activating protein 26 OS=Mus musculus OX=10090 GN=Arhgap26 PE=1 SV=1;sp|Q6ZQ82|RHG26_MOUSE Rho GTPase-activating protei
Macf1	-1.2305	-1.86691	NaN	actin binding;ATPase activity;binding;calcium ion binding;catalytic activity;cation binding;cytoskeletal protein binding;hydrolase activity;hydrolase activity, acting on acid anhydrides;hydrolase activity, acting on acid anhydrides, in phosphorus-containing anhydrides;ion binding;metal ion binding;microtubule binding;nucleoside-triphosphatase activity;protein binding;pyrophosphatase activity;tubu…	anatomical structure formation involved in morphogenesis;biological regulation;cellular process;developmental process;establishment of localization;establishment or maintenance of cell polarity;localization;protein targeting;protein transport;regulation of cell cycle;response to stimulus;signal transduction;transport	cell cortex;cell part;cytoskeleton;intracellular non-membrane-bounded organelle;intracellular organelle;organelle		189	6	4	44	1.7	1.2	608.23	26.0979	26.0944	16.2449	16.591	F7ACR9;Q69ZZ9;A0A286YD76	F7ACR9		tr|F7ACR9|F7ACR9_MOUSE Microtubule-actin cross-linking factor 1, isoforms 1/2/3/4 (Fragment) OS=Mus musculus OX=10090 GN=Macf1 PE=1 SV=1
Hfe	-0.150529	0.161436	NaN	antigen binding;binding;peptide antigen binding;peptide binding;protein binding;receptor binding	biological regulation;biosynthetic process;cell communication;cellular process;homeostatic process;hormone metabolic process;immune system process;metabolic process;multicellular organismal process;multi-organism process;regulation of protein modification process;response to external stimulus;response to extracellular stimulus;response to starvation;response to stimulus;response to stress;signal …	apical part of cell;basal part of cell;cell part;endosome;intracellular membrane-bounded organelle;intracellular organelle;macromolecular complex;membrane;MHC protein complex;organelle;plasma membrane;protein complex;vesicle		1	1	1	5.2	5.2	5.2	30.127	23.2877	23.0315	20.0167	19.2071	Q5SZ87;P70387	Q5SZ87;P70387	Hereditary hemochromatosis protein homolog	tr|Q5SZ87|Q5SZ87_MOUSE Hereditary hemochromatosis protein homolog OS=Mus musculus OX=10090 GN=Hfe PE=1 SV=1;sp|P70387|HFE_MOUSE Hereditary hemochromatosis protein homolog OS=Mus musculus OX=10090 GN=Hfe PE=1 SV=2
	2.51942	1.19975	NaN					2	2	2	3.7	3.7	3.7	101.22	23.8056	22.8951	22.3022	20.6889	Q3TQQ9	Q3TQQ9	Uncharacterized protein C1orf112 homolog	sp|Q3TQQ9|CA112_MOUSE Uncharacterized protein C1orf112 homolog OS=Mus musculus OX=10090 PE=1 SV=2
Nol4l	-1.73116	-2.03457	NaN			cell part;cytoplasm;nucleoplasm		3	2	2	9	6.9	6.9	47.252	24.3431	24.2823	19.2125	18.0483	Q3TZG8;Q3UH85;Q6DIB4	Q3TZG8;Q3UH85;Q6DIB4	Nucleolar protein 4-like	tr|Q3TZG8|Q3TZG8_MOUSE Nucleolar protein 4-like OS=Mus musculus OX=10090 GN=Nol4l PE=1 SV=1;tr|Q3UH85|Q3UH85_MOUSE Nucleolar protein 4-like OS=Mus musculus OX=10090 GN=Nol4l PE=1 SV=1;sp|Q6DIB4|NOL4L_MOUSE Nucleolar protein 4-like OS=Mus musculus OX=10090
2700097O09Rik	-0.826105	0.478402	NaN	catalytic activity;methyltransferase activity;S-adenosylmethionine-dependent methyltransferase activity;transferase activity;transferase activity, transferring one-carbon groups	cellular metabolic process;cellular process;metabolic process;one-carbon metabolic process;small molecule metabolic process	cell part;cytoplasm		3	3	3	12.6	12.6	12.6	34.156	22.6512	22.3848	16.7797	19.9287	Q6PGK3	Q6PGK3		tr|Q6PGK3|Q6PGK3_MOUSE RIKEN cDNA 2700097O09 gene OS=Mus musculus OX=10090 GN=2700097O09Rik PE=1 SV=1
Katnb1	-0.408589	-0.716955	NaN	ATPase activity;ATPase activity, coupled;binding;catalytic activity;dynein binding;hydrolase activity;hydrolase activity, acting on acid anhydrides;hydrolase activity, acting on acid anhydrides, in phosphorus-containing anhydrides;microtubule-severing ATPase activity;nucleoside-triphosphatase activity;protein binding;protein dimerization activity;protein heterodimerization activity;pyrophosphatas…	biological regulation;cell division;cellular component movement;cellular process;establishment of localization;metabolic process;regulation of organelle organization	cell body;cell part;cell projection;centrosome;cytoplasm;cytoskeleton;intracellular membrane-bounded organelle;intracellular non-membrane-bounded organelle;intracellular organelle;macromolecular complex;membrane;microtubule organizing center;midbody;neuron projection;neuronal cell body;nucleus;organelle;plasma membrane;protein complex;site of polarized growth		3	3	3	4.9	4.9	4.9	72.638	21.2304	21.0156	17.537	17.1966	Q8BG40;A0A1D5RMH5	Q8BG40	Katanin p80 WD40 repeat-containing subunit B1	sp|Q8BG40|KTNB1_MOUSE Katanin p80 WD40 repeat-containing subunit B1 OS=Mus musculus OX=10090 GN=Katnb1 PE=1 SV=1
Egln1	-1.2047	-1.60898	NaN	binding;carboxylic acid binding;catalytic activity;cation binding;ion binding;iron ion binding;L-ascorbic acid binding;metal ion binding;oxidoreductase activity;oxidoreductase activity, acting on paired donors, with incorporation or reduction of molecular oxygen;oxidoreductase activity, acting on paired donors, with incorporation or reduction of molecular oxygen, 2-oxoglutarate as one donor, and …	amine metabolic process;anatomical structure development;anatomical structure formation involved in morphogenesis;anatomical structure morphogenesis;biological regulation;cellular amino acid metabolic process;cellular ketone metabolic process;cellular metabolic process;cellular nitrogen compound metabolic process;cellular process;developmental process;heterocycle metabolic process;homeostatic pro…	cell part;cytoplasm;cytosol;intracellular membrane-bounded organelle;intracellular organelle;nucleus;organelle	Pathways in cancer;Renal cell carcinoma	2	2	2	5.8	5.8	5.8	43.11	22.2192	22.1071	17.6012	17.3415	Q91YE3	Q91YE3	Egl nine homolog 1	sp|Q91YE3|EGLN1_MOUSE Egl nine homolog 1 OS=Mus musculus OX=10090 GN=Egln1 PE=1 SV=2
	-2.55843	-2.1065	NaN			cell part;intracellular membrane-bounded organelle;intracellular organelle;mitochondrion;organelle		4	4	4	20.8	20.8	20.8	27.847	24.2515	24.1917	17.8905	19.1155	Q9CQF4	Q9CQF4	Uncharacterized protein C6orf203 homolog	sp|Q9CQF4|MRES1_MOUSE Mitochondrial transcription rescue factor 1 OS=Mus musculus OX=10090 GN=Mtres1 PE=1 SV=1
Wbscr16	-3.47493	-3.79961	NaN	enzyme regulator activity;GTPase regulator activity;guanyl-nucleotide exchange factor activity;nucleoside-triphosphatase regulator activity;Ran guanyl-nucleotide exchange factor activity;Ras guanyl-nucleotide exchange factor activity;small GTPase regulator activity	biological regulation	cell part;intracellular membrane-bounded organelle;intracellular organelle;mitochondrion;organelle		5	5	5	15.8	15.8	15.8	49.994	25.7899	25.6908	21.8321	16.8642	Q9CYF5	Q9CYF5	Williams-Beuren syndrome chromosomal region 16 protein homolog	sp|Q9CYF5|RCC1L_MOUSE RCC1-like G exchanging factor-like protein OS=Mus musculus OX=10090 GN=Rcc1l PE=1 SV=1
Tomm20	-2.09542	-1.34274	NaN	active transmembrane transporter activity;binding;macromolecule transmembrane transporter activity;P-P-bond-hydrolysis-driven protein transmembrane transporter activity;P-P-bond-hydrolysis-driven transmembrane transporter activity;primary active transmembrane transporter activity;protein binding;protein transmembrane transporter activity;protein transporter activity;substrate-specific transmembra…	cellular process;establishment of localization;protein targeting;protein transport;transmembrane transport;transport	cell part;intracellular membrane-bounded organelle;intracellular organelle;macromolecular complex;mitochondrial envelope;mitochondrion;organelle;protein complex		2	2	2	17.2	17.2	17.2	16.284	23.1699	23.0747	17.8404	18.4889	Q9DCC8;A0A1D5RLZ6	Q9DCC8;A0A1D5RLZ6	Mitochondrial import receptor subunit TOM20 homolog	sp|Q9DCC8|TOM20_MOUSE Mitochondrial import receptor subunit TOM20 homolog OS=Mus musculus OX=10090 GN=Tomm20 PE=1 SV=1;tr|A0A1D5RLZ6|A0A1D5RLZ6_MOUSE Mitochondrial import receptor subunit TOM20 homolog OS=Mus musculus OX=10090 GN=Tomm20 PE=1 SV=1
Isca2	-0.274215	3.27304	3.6487	binding;cation binding;ion binding;iron-sulfur cluster binding;metal cluster binding;metal ion binding;structural molecule activity	biosynthetic process;cellular metabolic process;cellular process;cofactor metabolic process;metabolic process	cell part;intracellular membrane-bounded organelle;intracellular organelle;mitochondrion;organelle		4	4	4	39.7	39.7	39.7	15.718	25.2366	24.746	20.5721	23.2297	A0A1Y7VK19;Q9DCB8	A0A1Y7VK19;Q9DCB8	Iron-sulfur cluster assembly 2 homolog, mitochondrial	tr|A0A1Y7VK19|A0A1Y7VK19_MOUSE Iron-sulfur cluster assembly 2 homolog, mitochondrial (Fragment) OS=Mus musculus OX=10090 GN=Isca2 PE=1 SV=1;sp|Q9DCB8|ISCA2_MOUSE Iron-sulfur cluster assembly 2 homolog, mitochondrial OS=Mus musculus OX=10090 GN=Isca2 PE=1 S
Ssmem1	-0.082805	6.8426	3.34979					1	1	1	7.7	7.7	7.7	22.654	30.1284	26.4328	24.2937	29.9848	Q9DAA0;Q9D9Y8	Q9DAA0;Q9D9Y8		tr|Q9DAA0|Q9DAA0_MOUSE Serine-rich single-pass membrane protein 1 OS=Mus musculus OX=10090 GN=Ssmem1 PE=1 SV=1;tr|Q9D9Y8|Q9D9Y8_MOUSE Serine-rich single-pass membrane protein 1 OS=Mus musculus OX=10090 GN=Ssmem1 PE=1 SV=1
Slc35b1	-1.12838	2.71736	3.07001		carbohydrate transport;cellular process;establishment of localization;transmembrane transport;transport	cell part;membrane		1	1	1	3.1	3.1	3.1	35.882	25.5369	24.7467	21.0816	24.1264	P97858	P97858	Solute carrier family 35 member B1	sp|P97858|S35B1_MOUSE Solute carrier family 35 member B1 OS=Mus musculus OX=10090 GN=Slc35b1 PE=1 SV=1
Prkca;Prkcb	-0.596514	2.33042	2.99727	adenyl nucleotide binding;adenyl ribonucleotide binding;androgen receptor binding;ATP binding;binding;calcium channel regulator activity;calcium-dependent protein kinase activity;calcium-dependent protein kinase C activity;calcium-dependent protein serine/threonine kinase activity;catalytic activity;cation binding;channel regulator activity;chromatin binding;enzyme binding;histone binding;histone…	anatomical structure formation involved in morphogenesis;biological adhesion;biological regulation;biosynthetic process;cell activation;cell adhesion;cell death;cell differentiation;cell junction organization;cell motility;cellular component assembly;cellular component movement;cellular component organization;cellular homeostasis;cellular ion homeostasis;cellular metabolic process;cellular nitrog…	apical part of cell;cell body;cell part;cell projection;cilium;cytoplasm;cytosol;endoplasmic reticulum;extracellular organelle;intracellular membrane-bounded organelle;intracellular organelle;membrane;mitochondrion;neuron projection;neuronal cell body;nucleus;organelle;plasma membrane;vesicle	African trypanosomiasis;Aldosterone-regulated sodium reabsorption;Amoebiasis;Calcium signaling pathway;Endocrine and other factor-regulated calcium reabsorption;ErbB signaling pathway;Fc gamma R-mediated phagocytosis;Focal adhesion;Gap junction;Gastric acid secretion;Glioma;Leukocyte transendothelial migration;Long-term depression;Long-term potentiation;MAPK signaling pathway;MAPK signaling pathw…	3	3	3	7.1	7.1	7.1	76.823	25.6013	24.0037	21.7924	24.86	Q4VA93;P68404;P20444;Q3TQ39	Q4VA93;P68404;P20444	Protein kinase C;Protein kinase C beta type;Protein kinase C alpha type	tr|Q4VA93|Q4VA93_MOUSE Protein kinase C OS=Mus musculus OX=10090 GN=Prkca PE=1 SV=1;sp|P68404|KPCB_MOUSE Protein kinase C beta type OS=Mus musculus OX=10090 GN=Prkcb PE=1 SV=4;sp|P20444|KPCA_MOUSE Protein kinase C alpha type OS=Mus musculus OX=10090 GN=Prk
Med22	-0.233379	2.73851	2.77034	protein binding transcription factor activity;RNA polymerase II transcription cofactor activity;RNA polymerase II transcription factor binding transcription factor activity;transcription cofactor activity;transcription factor binding transcription factor activity		cell part;macromolecular complex;nucleoplasm;protein complex		3	3	3	25.6	25.6	25.6	19.562	24.5046	24.1305	19.4878	22.1647	A2ALA4;Q62276	A2ALA4;Q62276	Mediator of RNA polymerase II transcription subunit 22	tr|A2ALA4|A2ALA4_MOUSE Mediator of RNA polymerase II transcription subunit 22 (Fragment) OS=Mus musculus OX=10090 GN=Med22 PE=1 SV=1;sp|Q62276|MED22_MOUSE Mediator of RNA polymerase II transcription subunit 22 OS=Mus musculus OX=10090 GN=Med22 PE=1 SV=2
Pdp1	0.0186342	2.15098	2.75576	[pyruvate dehydrogenase (lipoamide)] phosphatase activity;binding;calcium ion binding;catalytic activity;cation binding;hydrolase activity;hydrolase activity, acting on ester bonds;ion binding;metal ion binding;phosphatase activity;phosphoprotein phosphatase activity;phosphoric ester hydrolase activity;protein serine/threonine phosphatase activity	cellular metabolic process;cellular process;macromolecule metabolic process;macromolecule modification;metabolic process;phosphorus metabolic process;primary metabolic process;protein dephosphorylation;protein metabolic process;protein modification process	cell part;intracellular membrane-bounded organelle;intracellular organelle;mitochondrion;organelle		7	7	7	16.9	16.9	16.9	63.835	25.1246	24.2128	20.188	23.9263	A2AJP9;A8Y5Q0;A2AJQ0;Q3UV70	A2AJP9;A8Y5Q0;A2AJQ0;Q3UV70	[Pyruvate dehydrogenase [acetyl-transferring]]-phosphatase 1, mitochondrial	tr|A2AJP9|A2AJP9_MOUSE [Pyruvate dehydrogenase [acetyl-transferring]]-phosphatase 1, mitochondrial OS=Mus musculus OX=10090 GN=Pdp1 PE=1 SV=2;tr|A8Y5Q0|A8Y5Q0_MOUSE [Pyruvate dehydrogenase [acetyl-transferring]]-phosphatase 1, mitochondrial OS=Mus musculus
Fam120b	-0.375646	2.21872	2.74584		biological regulation;biosynthetic process;cell differentiation;cellular metabolic process;cellular nitrogen compound metabolic process;cellular process;developmental process;macromolecule metabolic process;metabolic process;nitrogen compound metabolic process;nucleobase-containing compound metabolic process;primary metabolic process;RNA metabolic process	cell part;intracellular membrane-bounded organelle;intracellular organelle;nucleus;organelle		3	3	3	5	5	5	89.312	23.0683	21.2534	18.9944	22.4609	Q6RI63	Q6RI63	Constitutive coactivator of peroxisome proliferator-activated receptor gamma	sp|Q6RI63|F120B_MOUSE Constitutive coactivator of peroxisome proliferator-activated receptor gamma OS=Mus musculus OX=10090 GN=Fam120b PE=1 SV=1
Entpd5	-0.85371	-0.0725586	2.41395	catalytic activity;guanosine-diphosphatase activity;hydrolase activity;hydrolase activity, acting on acid anhydrides;hydrolase activity, acting on acid anhydrides, in phosphorus-containing anhydrides;nucleoside-diphosphatase activity;pyrophosphatase activity;uridine-diphosphatase activity	biological regulation;carbohydrate metabolic process;cell growth;cell proliferation;cellular metabolic process;cellular nitrogen compound metabolic process;cellular process;growth;heterocycle metabolic process;macromolecule metabolic process;macromolecule modification;metabolic process;nitrogen compound metabolic process;nucleobase-containing compound metabolic process;nucleobase-containing small…	cell part;endoplasmic reticulum;extracellular organelle;intracellular membrane-bounded organelle;intracellular organelle;organelle;vesicle	Purine metabolism;Pyrimidine metabolism	4	4	4	11.5	11.5	11.5	49.837	22.981	22.8865	17.9575	18.0441	Q3TQC7;Q9WUZ9	Q3TQC7;Q9WUZ9	Ectonucleoside triphosphate diphosphohydrolase 5	tr|Q3TQC7|Q3TQC7_MOUSE Ectonucleoside triphosphate diphosphohydrolase 5 OS=Mus musculus OX=10090 GN=Entpd5 PE=1 SV=1;sp|Q9WUZ9|ENTP5_MOUSE Ectonucleoside triphosphate diphosphohydrolase 5 OS=Mus musculus OX=10090 GN=Entpd5 PE=1 SV=1
Ate1	-0.192596	3.12171	2.31475	arginyltransferase activity;catalytic activity;transferase activity;transferase activity, transferring acyl groups;transferase activity, transferring amino-acyl groups	cellular metabolic process;cellular process;macromolecule metabolic process;macromolecule modification;metabolic process;primary metabolic process;protein metabolic process;protein modification process	cell part;cytoplasm;intracellular membrane-bounded organelle;intracellular organelle;nucleus;organelle		11	11	1	35.4	35.4	3.6	64.094	26.7695	26.3803	20.4642	24.6099	A0A1L1SQ41;Q9Z2A5;A0A140LJ98	A0A1L1SQ41;Q9Z2A5	Arginyl-tRNA--protein transferase 1	tr|A0A1L1SQ41|A0A1L1SQ41_MOUSE Arginyl-tRNA--protein transferase 1 OS=Mus musculus OX=10090 GN=Ate1 PE=1 SV=1;sp|Q9Z2A5|ATE1_MOUSE Arginyl-tRNA--protein transferase 1 OS=Mus musculus OX=10090 GN=Ate1 PE=1 SV=2
Hist1h1a	-5.4883	-3.20277	2.21098	binding;chromatin binding;chromatin DNA binding;DNA binding;nucleic acid binding;structure-specific DNA binding	cellular component assembly;cellular component organization;cellular macromolecular complex assembly;cellular process;chromatin organization;chromosome organization;macromolecular complex assembly;multicellular organismal process;organelle organization	cell part;macromolecular complex;nucleosome		9	6	6	38	30.5	30.5	21.785	31.1579	31.1251	22.3409	25.5329	P43275	P43275	Histone H1,1	sp|P43275|H11_MOUSE Histone H1,1 OS=Mus musculus OX=10090 GN=H1-1 PE=1 SV=2
Qrsl1	-0.414134	1.82806	2.1915	adenyl nucleotide binding;adenyl ribonucleotide binding;ATP binding;binding;carbon-nitrogen ligase activity, with glutamine as amido-N-donor;catalytic activity;glutaminyl-tRNA synthase (glutamine-hydrolyzing) activity;ligase activity;ligase activity, forming carbon-nitrogen bonds;nucleotide binding;purine nucleotide binding;purine ribonucleoside triphosphate binding;purine ribonucleotide binding;…	amine metabolic process;biosynthetic process;cellular amino acid metabolic process;cellular component organization;cellular ketone metabolic process;cellular metabolic process;cellular nitrogen compound metabolic process;cellular process;macromolecule metabolic process;metabolic process;mitochondrial translation;mitochondrion organization;nitrogen compound metabolic process;nucleobase-containing …	cell part;intracellular membrane-bounded organelle;intracellular organelle;macromolecular complex;mitochondrion;organelle;protein complex		11	11	11	29.9	29.9	29.9	56.782	26.9867	26.154	21.8995	25.6973	Q9CZN8	Q9CZN8	Glutamyl-tRNA(Gln) amidotransferase subunit A, mitochondrial	sp|Q9CZN8|GATA_MOUSE Glutamyl-tRNA(Gln) amidotransferase subunit A, mitochondrial OS=Mus musculus OX=10090 GN=Qrsl1 PE=1 SV=1
Nfkbiz	-0.0234603	2.27578	2.17271	protein binding transcription factor activity;transcription cofactor activity;transcription factor binding transcription factor activity	biological regulation;biosynthetic process;cellular metabolic process;cellular nitrogen compound metabolic process;cellular process;macromolecule metabolic process;metabolic process;nitrogen compound metabolic process;nucleobase-containing compound metabolic process;primary metabolic process;response to stimulus;response to stress;RNA metabolic process	cell part;intracellular membrane-bounded organelle;intracellular organelle;nucleus;organelle		2	2	2	5.1	5.1	5.1	79.006	21.9836	20.5201	18.9536	21.0261	Q9EST8	Q9EST8	NF-kappa-B inhibitor zeta	sp|Q9EST8|IKBZ_MOUSE NF-kappa-B inhibitor zeta OS=Mus musculus OX=10090 GN=Nfkbiz PE=1 SV=1
Mtnd4	-1.93545	1.05304	2.09892	catalytic activity;NADH dehydrogenase (quinone) activity;NADH dehydrogenase (ubiquinone) activity;NADH dehydrogenase activity;oxidoreductase activity;oxidoreductase activity, acting on NADH or NADPH;oxidoreductase activity, acting on NADH or NADPH, quinone or similar compound as acceptor	cellular metabolic process;cellular process;generation of precursor metabolites and energy;metabolic process	cell part;intracellular membrane-bounded organelle;intracellular organelle;macromolecular complex;mitochondrion;NADH dehydrogenase complex;organelle;protein complex	Oxidative phosphorylation;Parkinson's disease	2	2	2	5.2	5.2	5.2	51.881	24.0855	24.0188	17.274	19.2996	P03911	P03911	NADH-ubiquinone oxidoreductase chain 4	sp|P03911|NU4M_MOUSE NADH-ubiquinone oxidoreductase chain 4 OS=Mus musculus OX=10090 GN=Mtnd4 PE=1 SV=1
Dusp1	1.01742	3.36821	2.05252	catalytic activity;hydrolase activity;hydrolase activity, acting on ester bonds;MAP kinase phosphatase activity;MAP kinase tyrosine/serine/threonine phosphatase activity;phosphatase activity;phosphoprotein phosphatase activity;phosphoric ester hydrolase activity;protein tyrosine phosphatase activity;protein tyrosine/serine/threonine phosphatase activity;protein tyrosine/threonine phosphatase acti…	anatomical structure formation involved in morphogenesis;biological regulation;cellular metabolic process;cellular process;developmental process;macromolecule metabolic process;macromolecule modification;metabolic process;phosphorus metabolic process;primary metabolic process;protein dephosphorylation;protein metabolic process;protein modification process;regulation of cell cycle;regulation of DN…	cell part;cytoplasm;intracellular membrane-bounded organelle;intracellular organelle;nucleus;organelle	MAPK signaling pathway	1	1	1	4.1	4.1	4.1	39.369	21.2506	19.6434	17.4305	20.516	P28563	P28563	Dual specificity protein phosphatase 1	sp|P28563|DUS1_MOUSE Dual specificity protein phosphatase 1 OS=Mus musculus OX=10090 GN=Dusp1 PE=1 SV=1
Nipsnap1	-1.47549	0.428357	1.96514	binding;neurotransmitter binding	multicellular organismal process;neurological system process	cell part;intracellular membrane-bounded organelle;intracellular organelle;membrane;mitochondrion;organelle		5	5	5	29.9	29.9	29.9	33.363	28.2379	28.1043	22.5077	24.3922	O55125;Q5SVG6	O55125;Q5SVG6	Protein NipSnap homolog 1	sp|O55125|NIPS1_MOUSE Protein NipSnap homolog 1 OS=Mus musculus OX=10090 GN=Nipsnap1 PE=1 SV=1;tr|Q5SVG6|Q5SVG6_MOUSE Protein NipSnap homolog 1 (Fragment) OS=Mus musculus OX=10090 GN=Nipsnap1 PE=1 SV=1
Jtb	-0.408033	1.44837	1.93425	binding;enzyme binding;kinase binding;protein binding;protein kinase binding	biological regulation;cellular component organization;cellular process;cytokinesis;mitochondrion organization;mitosis;nuclear division;organelle fission;organelle organization;regulation of protein modification process	cell part;centrosome;cytoplasm;intracellular membrane-bounded organelle;intracellular non-membrane-bounded organelle;intracellular organelle;microtubule organizing center;midbody;mitochondrion;organelle		1	1	1	13.7	13.7	13.7	10.478	26.6937	25.4489	22.8447	25.7184	D3Z4D1;O88824	D3Z4D1;O88824	Protein JTB	tr|D3Z4D1|D3Z4D1_MOUSE Protein JTB OS=Mus musculus OX=10090 GN=Jtb PE=1 SV=1;sp|O88824|JTB_MOUSE Protein JTB OS=Mus musculus OX=10090 GN=Jtb PE=1 SV=1
Ccna2	1.0686	2.88696	1.91311	binding;enzyme binding;kinase binding;protein binding;protein kinase binding	anatomical structure morphogenesis;biological regulation;cell division;cellular component organization;cellular process;developmental process;mitosis;nuclear division;organelle fission;organelle organization;regulation of cell cycle;regulation of mitotic cell cycle;regulation of protein modification process;response to chemical stimulus;response to endogenous stimulus;response to stimulus;signal …	cell part;cytoplasm;intracellular membrane-bounded organelle;intracellular organelle;nucleus;organelle	Cell cycle;Progesterone-mediated oocyte maturation	4	4	4	12.1	12.1	12.1	47.269	26.5081	25.1275	21.7665	25.7187	P51943;D6RIK7;A0A0G2JEY1	P51943;D6RIK7	Cyclin-A2	sp|P51943|CCNA2_MOUSE Cyclin-A2 OS=Mus musculus OX=10090 GN=Ccna2 PE=1 SV=2;tr|D6RIK7|D6RIK7_MOUSE Cyclin-A2 OS=Mus musculus OX=10090 GN=Ccna2 PE=1 SV=1
Cxcl10	1.27679	3.2068	1.90462	binding;carbohydrate binding;chemokine activity;chemokine receptor binding;CXCR chemokine receptor binding;CXCR3 chemokine receptor binding;cytokine activity;cytokine receptor binding;glycosaminoglycan binding;G-protein-coupled receptor binding;heparin binding;pattern binding;polysaccharide binding;protein binding;receptor binding	biological regulation;cell activation;cell motility;cellular component movement;cellular process;establishment of localization;immune system process;locomotion;multi-organism process;protein transport;regulation of transport;response to abiotic stimulus;response to biotic stimulus;response to chemical stimulus;response to external stimulus;response to extracellular stimulus;response to heat;respo…	cell part;extracellular region;extracellular space	Chemokine signaling pathway;Cytokine-cytokine receptor interaction;Cytosolic DNA-sensing pathway;RIG-I-like receptor signaling pathway;Toll-like receptor signaling pathway	4	4	4	47.3	47.3	47.3	10.249	27.2352	26.0859	24.459	25.9246	D3YW23;P17515	D3YW23;P17515	C-X-C motif chemokine;C-X-C motif chemokine 10	tr|D3YW23|D3YW23_MOUSE C-X-C motif chemokine OS=Mus musculus OX=10090 GN=Cxcl10 PE=3 SV=1;sp|P17515|CXL10_MOUSE C-X-C motif chemokine 10 OS=Mus musculus OX=10090 GN=Cxcl10 PE=1 SV=1
Zfp36	1.62798	3.34922	1.76009	14-3-3 protein binding;AU-rich element binding;binding;cation binding;C-C chemokine binding;chemokine binding;cytokine binding;DNA binding;enzyme binding;ion binding;kinase binding;metal ion binding;mRNA 3'-UTR AU-rich region binding;mRNA 3'-UTR binding;mRNA binding;nucleic acid binding;protein binding;protein kinase binding;RNA binding	biological regulation;catabolic process;cellular metabolic process;cellular nitrogen compound metabolic process;cellular process;macromolecule metabolic process;metabolic process;mRNA metabolic process;mRNA processing;nitrogen compound metabolic process;nucleobase-containing compound metabolic process;primary metabolic process;regulation of translation;response to external stimulus;response to ex…	cell part;cytoplasm;cytosol;intracellular membrane-bounded organelle;intracellular non-membrane-bounded organelle;intracellular organelle;macromolecular complex;nucleus;organelle;ribonucleoprotein complex		2	2	2	10.4	10.4	10.4	32.275	25.513	24.1737	23.1424	24.2316	Q9DBE5;P22893	Q9DBE5;P22893	Tristetraprolin	tr|Q9DBE5|Q9DBE5_MOUSE mRNA decay activator protein ZFP36 OS=Mus musculus OX=10090 GN=Zfp36 PE=1 SV=1;sp|P22893|TTP_MOUSE mRNA decay activator protein ZFP36 OS=Mus musculus OX=10090 GN=Zfp36 PE=1 SV=1
Odf2	0.69635	2.75155	1.74511	binding;enzyme binding;GTPase binding;protein binding;Rab GTPase binding;Ras GTPase binding;small GTPase binding;structural constituent of cytoskeleton;structural molecule activity	anatomical structure development;cell development;cellular process;developmental process;multicellular organismal development;multicellular organismal process	cell part;cell projection;centrosome;cilium;intracellular membrane-bounded organelle;intracellular non-membrane-bounded organelle;intracellular organelle;macromolecular complex;microtubule organizing center;nucleus;organelle;protein complex		4	4	4	7.4	7.4	7.4	80.777	23.6737	22.8675	19.6245	22.2303	A3KGW0;F6Y325;A3KGV9;V9GXZ0;A3KGV1;A3KGV3	A3KGW0;F6Y325;A3KGV9;V9GXZ0;A3KGV1	Outer dense fiber protein 2	tr|A3KGW0|A3KGW0_MOUSE Outer dense fiber protein 2 OS=Mus musculus OX=10090 GN=Odf2 PE=1 SV=1;tr|F6Y325|F6Y325_MOUSE Outer dense fiber protein 2 (Fragment) OS=Mus musculus OX=10090 GN=Odf2 PE=1 SV=1;tr|A3KGV9|A3KGV9_MOUSE Outer dense fiber protein 2 OS=Mus
Commd3	-0.551966	0.645978	1.73253		biological regulation;biosynthetic process;cellular metabolic process;cellular nitrogen compound metabolic process;cellular process;establishment of localization;ion transport;macromolecule metabolic process;metabolic process;nitrogen compound metabolic process;nucleobase-containing compound metabolic process;primary metabolic process;RNA metabolic process;transport	cell part;cytoplasm;intracellular membrane-bounded organelle;intracellular organelle;nucleus;organelle		8	8	8	52.8	52.8	52.8	22.037	24.9515	24.8573	18.9487	20.5592	Q63829	Q63829	COMM domain-containing protein 3	sp|Q63829|COMD3_MOUSE COMM domain-containing protein 3 OS=Mus musculus OX=10090 GN=Commd3 PE=1 SV=1
Naa30	-0.292281	1.49467	1.71914	acetyltransferase activity;catalytic activity;N-acetyltransferase activity;N-acyltransferase activity;peptide alpha-N-acetyltransferase activity;peptide N-acetyltransferase activity;transferase activity;transferase activity, transferring acyl groups;transferase activity, transferring acyl groups other than amino-acyl groups	cellular metabolic process;cellular process;macromolecule metabolic process;macromolecule modification;metabolic process;peptidyl-amino acid modification;primary metabolic process;protein acylation;protein metabolic process;protein modification process	cell part;cytoplasm;macromolecular complex;polysome;protein acetyltransferase complex;protein complex;ribonucleoprotein complex		6	6	6	23.4	23.4	23.4	39.432	25.6888	25.4279	21.9595	22.2149	Q8CES0;E9QMB7;F6QNU4	Q8CES0;E9QMB7	N-alpha-acetyltransferase 30	sp|Q8CES0|NAA30_MOUSE N-alpha-acetyltransferase 30 OS=Mus musculus OX=10090 GN=Naa30 PE=1 SV=2;tr|E9QMB7|E9QMB7_MOUSE N-alpha-acetyltransferase 30 OS=Mus musculus OX=10090 GN=Naa30 PE=1 SV=1
Elp5	-2.50144	-1.71326	1.71		biological regulation;biosynthetic process;cellular metabolic process;cellular nitrogen compound metabolic process;cellular process;macromolecule metabolic process;metabolic process;nitrogen compound metabolic process;nucleobase-containing compound metabolic process;primary metabolic process;RNA metabolic process	cell part;cytoplasm;intracellular membrane-bounded organelle;intracellular organelle;macromolecular complex;nucleus;organelle;protein complex		4	4	4	29	29	29	33.497	24.8243	24.706	19.5652	20.5767	Q99L85;B1AR48;F8WIE7;J3QN35;J3QJV1	Q99L85;B1AR48;F8WIE7	Elongator complex protein 5	sp|Q99L85|ELP5_MOUSE Elongator complex protein 5 OS=Mus musculus OX=10090 GN=Elp5 PE=2 SV=1;tr|B1AR48|B1AR48_MOUSE Elongator complex protein 5 (Fragment) OS=Mus musculus OX=10090 GN=Elp5 PE=1 SV=1;tr|F8WIE7|F8WIE7_MOUSE Elongator complex protein 5 (Fragmen
Ifi44l	-0.834776	0.606442	1.62143		immune system process;response to stimulus			6	1	1	42	12.1	12.1	17.454	25.7988	25.6122	19.9195	22.5386	F6ZI78	F6ZI78		tr|F6ZI78|F6ZI78_MOUSE Interferon-induced protein 44-like (Fragment) OS=Mus musculus OX=10090 GN=Ifi44l PE=1 SV=2
Lamtor5	-0.98299	1.26873	1.61419	enzyme regulator activity;GTPase regulator activity;guanyl-nucleotide exchange factor activity;nucleoside-triphosphatase regulator activity	biological regulation;cellular component organization;cellular process;response to chemical stimulus;response to endogenous stimulus;response to stimulus	cell part;cytosol;intracellular membrane-bounded organelle;intracellular organelle;lysosome;macromolecular complex;organelle;protein complex;vacuole		3	3	3	37.2	37.2	37.2	15.354	22.0718	21.7918	17.8342	19.0532	G3UW70;Q9D1L9	G3UW70;Q9D1L9	Ragulator complex protein LAMTOR5	tr|G3UW70|G3UW70_MOUSE Ragulator complex protein LAMTOR5 OS=Mus musculus OX=10090 GN=Lamtor5 PE=1 SV=1;sp|Q9D1L9|LTOR5_MOUSE Ragulator complex protein LAMTOR5 OS=Mus musculus OX=10090 GN=Lamtor5 PE=1 SV=1
Rb1cc1	-0.896952	1.31203	1.61079	binding;enzyme binding;kinase binding;protein binding;protein kinase binding	anatomical structure development;biological regulation;biosynthetic process;cell cycle;cellular component assembly;cellular component organization;cellular metabolic process;cellular nitrogen compound metabolic process;cellular process;developmental process;macromolecule metabolic process;metabolic process;nitrogen compound metabolic process;nucleobase-containing compound metabolic process;organe…	cell part;cytoplasm;cytosol;intracellular membrane-bounded organelle;intracellular organelle;macromolecular complex;membrane;nucleus;organelle;protein complex		12	12	12	12.6	12.6	12.6	168.85	24.5195	24.4189	19.2017	19.9555	F7CC56;Q9ESK9;F7CCJ3;E9PX56;E0CYY6;F6TLJ4	F7CC56;Q9ESK9;F7CCJ3	RB1-inducible coiled-coil protein 1	tr|F7CC56|F7CC56_MOUSE RB1-inducible coiled-coil protein 1 (Fragment) OS=Mus musculus OX=10090 GN=Rb1cc1 PE=1 SV=1;sp|Q9ESK9|RBCC1_MOUSE RB1-inducible coiled-coil protein 1 OS=Mus musculus OX=10090 GN=Rb1cc1 PE=1 SV=3;tr|F7CCJ3|F7CCJ3_MOUSE RB1-inducible c
Serpine1	1.222	3.02208	1.59908	binding;endopeptidase inhibitor activity;endopeptidase regulator activity;enzyme binding;enzyme inhibitor activity;enzyme regulator activity;peptidase inhibitor activity;peptidase regulator activity;protease binding;protein binding;receptor binding;serine-type endopeptidase inhibitor activity	aging;anatomical structure formation involved in morphogenesis;biological regulation;cellular process;developmental process;multi-organism process;regulation of transport;response to biotic stimulus;response to chemical stimulus;response to endogenous stimulus;response to stimulus;response to stress	extracellular matrix;extracellular organelle;extracellular region;extracellular space;organelle;vesicle	Chagas disease (American trypanosomiasis);Complement and coagulation cascades;p53 signaling pathway	8	8	8	25.1	25.1	25.1	45.17	28.2694	27.5029	25.3489	26.4333	P22777;G5E899	P22777;G5E899	Plasminogen activator inhibitor 1	sp|P22777|PAI1_MOUSE Plasminogen activator inhibitor 1 OS=Mus musculus OX=10090 GN=Serpine1 PE=1 SV=1;tr|G5E899|G5E899_MOUSE Plasminogen activator inhibitor 1 OS=Mus musculus OX=10090 GN=Serpine1 PE=1 SV=1
Arap3	-1.50623	-0.506271	1.59311	binding;cation binding;enzyme activator activity;enzyme regulator activity;GTPase activator activity;GTPase regulator activity;ion binding;lipid binding;metal ion binding;nucleoside-triphosphatase regulator activity;phosphatidylinositol binding;phosphatidylinositol-3,4,5-trisphosphate binding;phosphatidylinositol-3,4-bisphosphate binding;phospholipid binding;transition metal ion binding;zinc ion …	biological regulation;cellular process;response to stimulus;signal transduction	cell part;cell projection;cytoplasm;cytoskeleton;intracellular non-membrane-bounded organelle;intracellular organelle;membrane;organelle;plasma membrane	Endocytosis	3	3	3	3.1	3.1	3.1	169.74	25.176	24.2868	20.8899	23.8857	Q8R5G7	Q8R5G7	Arf-GAP with Rho-GAP domain, ANK repeat and PH domain-containing protein 3	sp|Q8R5G7|ARAP3_MOUSE Arf-GAP with Rho-GAP domain, ANK repeat and PH domain-containing protein 3 OS=Mus musculus OX=10090 GN=Arap3 PE=1 SV=3
Tuba1b	-0.11299	0.708849	1.48759	binding;catalytic activity;double-stranded RNA binding;enzyme binding;GTP binding;GTPase activity;guanyl nucleotide binding;guanyl ribonucleotide binding;hydrolase activity;hydrolase activity, acting on acid anhydrides;hydrolase activity, acting on acid anhydrides, in phosphorus-containing anhydrides;nucleic acid binding;nucleoside-triphosphatase activity;nucleotide binding;protein binding;purine…	cellular component assembly;cellular component organization;cellular macromolecular complex assembly;cellular metabolic process;cellular process;cytoskeleton organization;macromolecular complex assembly;macromolecule metabolic process;metabolic process;organelle organization;primary metabolic process;protein complex assembly;protein folding;protein metabolic process;protein polymerization;respons…	cell part;cytoplasm;cytosol;extracellular organelle;macromolecular complex;organelle;protein complex;vesicle	Gap junction;Pathogenic Escherichia coli infection;Phagosome	27	3	0	74.7	14.6	0	50.151	32.771	32.6742	21.6375	28.8168	P05213;A0A2R8VHF3;Q3UX10	P05213;A0A2R8VHF3	Tubulin alpha-1B chain	sp|P05213|TBA1B_MOUSE Tubulin alpha-1B chain OS=Mus musculus OX=10090 GN=Tuba1b PE=1 SV=2;tr|A0A2R8VHF3|A0A2R8VHF3_MOUSE Tubulin alpha chain (Fragment) OS=Mus musculus OX=10090 GN=Gm49450 PE=3 SV=1
Fam76a	1.56808	2.82261	1.47483	catalytic activity;cysteine-type peptidase activity;hydrolase activity;NEDD8-specific protease activity;peptidase activity;peptidase activity, acting on L-amino acid peptides;small conjugating protein-specific protease activity	cellular metabolic process;cellular process;macromolecule metabolic process;macromolecule modification;metabolic process;primary metabolic process;protein metabolic process;protein modification by small protein conjugation or removal;protein modification process	cell part;cytoplasm;intracellular membrane-bounded organelle;intracellular organelle;nucleus;organelle		3	2	2	11.7	8.1	8.1	35.095	26.0784	25.0131	23.5987	24.534	Q922G2	Q922G2	Protein FAM76A	sp|Q922G2|FA76A_MOUSE Protein FAM76A OS=Mus musculus OX=10090 GN=Fam76a PE=2 SV=1
Samd15	-1.8998	-0.606035	1.46116					2	2	2	3.7	3.7	3.7	70.456	27.5831	27.3268	23.0855	24.5063	F6XZJ7;H9H9T8	F6XZJ7;H9H9T8	Sterile alpha motif domain-containing protein 15	sp|F6XZJ7|SAM15_MOUSE Sterile alpha motif domain-containing protein 15 OS=Mus musculus OX=10090 GN=Samd15 PE=4 SV=2;tr|H9H9T8|H9H9T8_MOUSE Sterile alpha motif domain-containing protein 15 OS=Mus musculus OX=10090 GN=Samd15 PE=4 SV=1
Ing4	-1.0381	0.51541	1.4409	binding;cation binding;histone binding;ion binding;metal ion binding;methylated histone residue binding;protein binding;protein binding transcription factor activity;transcription coactivator activity;transcription cofactor activity;transcription factor binding transcription factor activity;transition metal ion binding;zinc ion binding	biological regulation;biosynthetic process;cell death;cellular component organization;cellular metabolic process;cellular nitrogen compound metabolic process;cellular process;chromatin modification;chromatin organization;chromosome organization;death;DNA metabolic process;DNA replication;histone modification;macromolecule metabolic process;macromolecule modification;metabolic process;nitrogen com…	cell part;intracellular membrane-bounded organelle;intracellular organelle;macromolecular complex;nucleus;organelle;protein complex		3	3	3	15.3	15.3	15.3	28.528	22.9648	22.1346	19.4081	21.4607	Q8C0D7	Q8C0D7	Inhibitor of growth protein 4	sp|Q8C0D7|ING4_MOUSE Inhibitor of growth protein 4 OS=Mus musculus OX=10090 GN=Ing4 PE=1 SV=2
Tnfaip3	1.19011	2.64849	1.43946	acid-amino acid ligase activity;binding;catalytic activity;cation binding;cysteine-type peptidase activity;DNA binding;enzyme binding;hydrolase activity;ion binding;kinase binding;ligase activity;ligase activity, forming carbon-nitrogen bonds;metal ion binding;nucleic acid binding;peptidase activity;peptidase activity, acting on L-amino acid peptides;protease binding;protein binding;protein self-…	biological regulation;cell activation;cell death;cell differentiation;cellular metabolic process;cellular process;death;developmental process;establishment of localization;homeostatic process;immune system process;macromolecule metabolic process;macromolecule modification;metabolic process;primary metabolic process;protein metabolic process;protein modification by small protein conjugation or rem…	cell part;centrosome;cytoplasm;extracellular organelle;intracellular membrane-bounded organelle;intracellular non-membrane-bounded organelle;intracellular organelle;lysosome;microtubule organizing center;nucleus;organelle;vacuole;vesicle	Measles;NOD-like receptor signaling pathway	10	10	10	20.4	20.4	20.4	87.653	28.2688	27.2799	25.6661	26.676	Q60769;D3YXE1;D3Z5R6	Q60769	Tumor necrosis factor alpha-induced protein 3	sp|Q60769|TNAP3_MOUSE Tumor necrosis factor alpha-induced protein 3 OS=Mus musculus OX=10090 GN=Tnfaip3 PE=1 SV=2
Mtf2	0.446891	2.06309	1.43152	binding;cation binding;DNA binding;histone binding;ion binding;metal ion binding;methylated histone residue binding;nucleic acid binding;protein binding;transition metal ion binding;zinc ion binding	biological regulation;cell differentiation;cellular component organization;cellular process;chromatin modification;chromatin organization;chromosome organization;developmental process;organelle organization;regulation of organelle organization;regulation of protein modification process	cell part;cytoplasm;intracellular membrane-bounded organelle;intracellular organelle;nucleus;organelle		5	5	5	13.8	13.8	13.8	60.495	25.0302	24.6511	22.0401	21.7824	E9QAD3;Q02395;F6Q1Z6;E9Q8G7;M0QWI3;E9Q5U4;E9PYX9;E9PZQ6;E9PZE8	E9QAD3;Q02395;F6Q1Z6;E9Q8G7	Metal-response element-binding transcription factor 2	tr|E9QAD3|E9QAD3_MOUSE Metal-response element-binding transcription factor 2 OS=Mus musculus OX=10090 GN=Mtf2 PE=1 SV=1;sp|Q02395|MTF2_MOUSE Metal-response element-binding transcription factor 2 OS=Mus musculus OX=10090 GN=Mtf2 PE=1 SV=2;tr|F6Q1Z6|F6Q1Z6_M
Gtpbp2	1.8341	3.5864	1.38067	binding;catalytic activity;GTP binding;GTPase activity;guanyl nucleotide binding;guanyl ribonucleotide binding;hydrolase activity;hydrolase activity, acting on acid anhydrides;hydrolase activity, acting on acid anhydrides, in phosphorus-containing anhydrides;nucleoside-triphosphatase activity;nucleotide binding;purine nucleotide binding;purine ribonucleoside triphosphate binding;purine ribonucleo…		cell part;intracellular membrane-bounded organelle;intracellular organelle;organelle		2	2	2	3.5	3.5	3.5	65.8	24.6347	22.9472	21.493	23.8394	E9QA45;Q3UJK4	E9QA45;Q3UJK4	GTP-binding protein 2	tr|E9QA45|E9QA45_MOUSE GTP-binding protein 2 OS=Mus musculus OX=10090 GN=Gtpbp2 PE=1 SV=1;sp|Q3UJK4|GTPB2_MOUSE GTP-binding protein 2 OS=Mus musculus OX=10090 GN=Gtpbp2 PE=1 SV=1
Zcchc4	0.338339	1.86239	1.37212	binding;catalytic activity;cation binding;ion binding;metal ion binding;methyltransferase activity;nucleic acid binding;transferase activity;transferase activity, transferring one-carbon groups;transition metal ion binding;zinc ion binding				5	5	5	16	16	16	58.567	24.7974	24.2514	20.7444	22.825	Q8BKW4;A0A0G2JEN2	Q8BKW4;A0A0G2JEN2	Zinc finger CCHC domain-containing protein 4	sp|Q8BKW4|ZCHC4_MOUSE rRNA N6-adenosine-methyltransferase ZCCHC4 OS=Mus musculus OX=10090 GN=Zcchc4 PE=2 SV=1;tr|A0A0G2JEN2|A0A0G2JEN2_MOUSE rRNA N6-adenosine-methyltransferase ZCCHC4 (Fragment) OS=Mus musculus OX=10090 GN=Zcchc4 PE=1 SV=4
Dcun1d2	0.167229	1.46796	1.36983					2	2	2	13.7	13.7	13.7	22.769	25.0778	24.324	21.5085	23.4461	G5E8Q5;G5E8Q6;A0A0N4SW97;Q8BZJ7;A0A0N4SW71	G5E8Q5;G5E8Q6;A0A0N4SW97;Q8BZJ7;A0A0N4SW71	DCN1-like protein;DCN1-like protein 2	tr|G5E8Q5|G5E8Q5_MOUSE DCN1-like protein OS=Mus musculus OX=10090 GN=Dcun1d2 PE=1 SV=1;tr|G5E8Q6|G5E8Q6_MOUSE DCN1-like protein OS=Mus musculus OX=10090 GN=Dcun1d2 PE=1 SV=1;tr|A0A0N4SW97|A0A0N4SW97_MOUSE DCN1-like protein OS=Mus musculus OX=10090 GN=Dcun1
Znrf2	0.145873	1.18059	1.35174	binding;catalytic activity;cation binding;ion binding;ligase activity;metal ion binding;transition metal ion binding;zinc ion binding	cellular metabolic process;cellular process;macromolecule metabolic process;macromolecule modification;metabolic process;primary metabolic process;protein metabolic process;protein modification by small protein conjugation or removal;protein modification process	cell part;cytoplasm;macromolecular complex;membrane;plasma membrane;protein complex		5	5	5	39.9	39.9	39.9	23.705	25.6672	25.0997	22.481	23.452	Q71FD5;F6X469;A0A0N4SVW9	Q71FD5;F6X469	E3 ubiquitin-protein ligase ZNRF2	sp|Q71FD5|ZNRF2_MOUSE E3 ubiquitin-protein ligase ZNRF2 OS=Mus musculus OX=10090 GN=Znrf2 PE=1 SV=1;tr|F6X469|F6X469_MOUSE E3 ubiquitin-protein ligase ZNRF2 (Fragment) OS=Mus musculus OX=10090 GN=Znrf2 PE=1 SV=1
B9d2	0.929034	2.19327	1.35095	binding;cytoskeletal protein binding;gamma-tubulin binding;protein binding;tubulin binding	anatomical structure formation involved in morphogenesis;cellular component assembly;cellular component organization;cellular process;developmental process	cell part;centrosome;cytoplasm;intracellular membrane-bounded organelle;intracellular non-membrane-bounded organelle;intracellular organelle;membrane;microtubule organizing center;nucleus;organelle		1	1	1	12	12	12	19.25	22.2912	21.4922	18.5963	20.7685	Q3UK10	Q3UK10	B9 domain-containing protein 2	sp|Q3UK10|B9D2_MOUSE B9 domain-containing protein 2 OS=Mus musculus OX=10090 GN=B9d2 PE=1 SV=2
Rsad2	1.74463	3.14427	1.33199	4 iron, 4 sulfur cluster binding;binding;catalytic activity;cation binding;ion binding;iron-sulfur cluster binding;metal cluster binding;metal ion binding;protein binding;protein self-association	biological regulation;cell activation;cell differentiation;cellular process;developmental process;immune system process;multicellular organismal process;multi-organism process;regulation of transport;response to biotic stimulus;response to stimulus;response to stress	cell part;endoplasmic reticulum;intracellular membrane-bounded organelle;intracellular organelle;lipid particle;membrane;mitochondrion;organelle		17	17	17	47	47	47	41.523	33.1512	31.6792	30.856	31.9529	Q8CBB9;D6RJ49	Q8CBB9	Radical S-adenosyl methionine domain-containing protein 2	sp|Q8CBB9|RSAD2_MOUSE Radical S-adenosyl methionine domain-containing protein 2 OS=Mus musculus OX=10090 GN=Rsad2 PE=1 SV=1
Ccl5	0.457332	2.1908	1.28457	binding;catalytic activity;CCR chemokine receptor binding;CCR1 chemokine receptor binding;CCR5 chemokine receptor binding;chemoattractant activity;chemokine activity;chemokine receptor antagonist activity;chemokine receptor binding;cytokine activity;cytokine receptor binding;enzyme activator activity;enzyme regulator activity;G-protein-coupled receptor binding;hydrolase activity;hydrolase activit…	biological adhesion;biological regulation;cell activation;cell adhesion;cell communication;cell motility;cell-cell signaling;cellular component assembly;cellular component movement;cellular component organization;cellular homeostasis;cellular ion homeostasis;cellular macromolecular complex assembly;cellular metabolic process;cellular process;establishment of localization;exocytosis;homeostatic pr…	cell part;cytoplasm;extracellular space	Chagas disease (American trypanosomiasis);Chemokine signaling pathway;Cytokine-cytokine receptor interaction;Cytosolic DNA-sensing pathway;Epithelial cell signaling in Helicobacter pylori infection;NOD-like receptor signaling pathway;Prion diseases;Rheumatoid arthritis;Toll-like receptor signaling pathway	2	2	2	20.9	20.9	20.9	10.071	24.9903	23.6927	21.4752	24.0067	P30882	P30882	C-C motif chemokine 5	sp|P30882|CCL5_MOUSE C-C motif chemokine 5 OS=Mus musculus OX=10090 GN=Ccl5 PE=1 SV=2
Cryl1	-1.40163	0.0729976	1.28185	3-hydroxyacyl-CoA dehydrogenase activity;binding;catalytic activity;coenzyme binding;cofactor binding;identical protein binding;L-gulonate 3-dehydrogenase activity;NAD binding;NAD+ binding;nucleotide binding;oxidoreductase activity;oxidoreductase activity, acting on CH-OH group of donors;oxidoreductase activity, acting on the CH-OH group of donors, NAD or NADP as acceptor;protein binding;protein …	cellular ketone metabolic process;cellular lipid metabolic process;cellular metabolic process;cellular process;lipid metabolic process;metabolic process;organic acid metabolic process;primary metabolic process;small molecule metabolic process	cell part;cytoplasm;cytosol;extracellular organelle;Golgi apparatus;intracellular membrane-bounded organelle;intracellular non-membrane-bounded organelle;intracellular organelle;membrane;nucleolus;nucleus;organelle;plasma membrane;vesicle	Pentose and glucuronate interconversions	4	4	4	15.4	15.4	15.4	35.208	26.1537	26.0947	19.7779	20.9938	Q99KP3	Q99KP3	Lambda-crystallin homolog	sp|Q99KP3|CRYL1_MOUSE Lambda-crystallin homolog OS=Mus musculus OX=10090 GN=Cryl1 PE=1 SV=3
Slc19a2	-0.543572	-0.887313	1.27531	substrate-specific transmembrane transporter activity;substrate-specific transporter activity;thiamine transmembrane transporter activity;thiamine uptake transmembrane transporter activity;transmembrane transporter activity;transporter activity;uptake transmembrane transporter activity;vitamin transporter activity	cellular process;establishment of localization;transmembrane transport;transport;vitamin transport	cell part;membrane;plasma membrane	Vitamin digestion and absorption	3	3	3	12	12	12	55.676	23.6574	23.5545	18.957	18.6157	Q9EQN9;E9Q2R3	Q9EQN9		sp|Q9EQN9|S19A2_MOUSE Thiamine transporter 1 OS=Mus musculus OX=10090 GN=Slc19a2 PE=1 SV=1
Wdr4	-0.510087	1.26225	1.26339	catalytic activity;methyltransferase activity;RNA methyltransferase activity;S-adenosylmethionine-dependent methyltransferase activity;transferase activity;transferase activity, transferring one-carbon groups;tRNA (guanine) methyltransferase activity;tRNA (guanine-N7-)-methyltransferase activity;tRNA methyltransferase activity	cellular metabolic process;cellular nitrogen compound metabolic process;cellular process;macromolecule metabolic process;macromolecule modification;metabolic process;nitrogen compound metabolic process;nucleobase-containing compound metabolic process;primary metabolic process;RNA metabolic process;RNA modification;RNA processing;tRNA metabolic process;tRNA processing	cell part;cytoplasm;intracellular membrane-bounded organelle;intracellular organelle;nucleoplasm;nucleus;organelle		8	8	8	31.9	31.9	31.9	46.879	27.0559	26.9989	20.2055	21.9991	A0A494B9R5;E9Q156;Q9EP82;F6YNC4;F6VLT8;A0A494BBN7	A0A494B9R5;E9Q156;Q9EP82	tRNA (guanine-N(7)-)-methyltransferase non-catalytic subunit Wdr4;tRNA (guanine-N(7)-)-methyltransferase non-catalytic subunit WDR4	tr|A0A494B9R5|A0A494B9R5_MOUSE tRNA (guanine-N(7)-)-methyltransferase non-catalytic subunit WDR4 (Fragment) OS=Mus musculus OX=10090 GN=Wdr4 PE=1 SV=1;tr|E9Q156|E9Q156_MOUSE tRNA (guanine-N(7)-)-methyltransferase non-catalytic subunit WDR4 OS=Mus musculus
Gsto1	-2.1933	-0.884754	1.25924	antioxidant activity;catalytic activity;disulfide oxidoreductase activity;glutathione dehydrogenase (ascorbate) activity;glutathione disulfide oxidoreductase activity;glutathione transferase activity;methylarsonate reductase activity;oxidoreductase activity;oxidoreductase activity, acting on a sulfur group of donors;oxidoreductase activity, acting on a sulfur group of donors, quinone or similar c…	biological regulation;catabolic process;cellular ketone metabolic process;cellular metabolic process;cellular process;metabolic process;organic acid metabolic process;regulation of transport;response to chemical stimulus;response to stimulus;small molecule metabolic process;vitamin metabolic process;xenobiotic metabolic process	cell part;cytoplasm;cytosol;extracellular organelle;organelle;vesicle	Drug metabolism - cytochrome P450;Glutathione metabolism;Metabolism of xenobiotics by cytochrome P450	9	9	9	34.2	34.2	34.2	27.497	27.6633	27.626	21.0951	21.604	O09131;A0A494BAB1;A0A494B9X6;A0A494BAY2;A0A494BB82;Q8K2Q2	O09131;A0A494BAB1	Glutathione S-transferase omega-1	sp|O09131|GSTO1_MOUSE Glutathione S-transferase omega-1 OS=Mus musculus OX=10090 GN=Gsto1 PE=1 SV=2;tr|A0A494BAB1|A0A494BAB1_MOUSE Glutathione S-transferase omega OS=Mus musculus OX=10090 GN=Gsto1 PE=1 SV=1
Mx1;Mx2	1.63548	3.03635	1.24683	binding;catalytic activity;GTP binding;GTPase activity;guanyl nucleotide binding;guanyl ribonucleotide binding;hydrolase activity;hydrolase activity, acting on acid anhydrides;hydrolase activity, acting on acid anhydrides, in phosphorus-containing anhydrides;nucleoside-triphosphatase activity;nucleotide binding;purine nucleotide binding;purine ribonucleoside triphosphate binding;purine ribonucleo…	biological regulation;immune system process;metabolic process;multi-organism process;response to biotic stimulus;response to chemical stimulus;response to stimulus;response to stress	cell part;cytoplasm;intracellular membrane-bounded organelle;intracellular organelle;nucleus;organelle	Measles	2	2	2	8.8	8.8	8.8	44.946	22.6096	21.269	19.3352	21.6148	Q3UD61;Q9WVP9	Q3UD61;Q9WVP9	Interferon-induced GTP-binding protein Mx2	sp|Q3UD61|MX1_MOUSE Protein Mx1 OS=Mus musculus OX=10090 GN=Mx1 PE=5 SV=1;sp|Q9WVP9|MX2_MOUSE Interferon-induced GTP-binding protein Mx2 OS=Mus musculus OX=10090 GN=Mx2 PE=2 SV=2
Stk11	0.320196	1.60871	1.21897	adenyl nucleotide binding;adenyl ribonucleotide binding;ATP binding;binding;catalytic activity;cation binding;enzyme activator activity;enzyme regulator activity;ion binding;kinase activator activity;kinase activity;kinase regulator activity;LRR domain binding;magnesium ion binding;metal ion binding;nucleotide binding;p53 binding;phosphotransferase activity, alcohol group as acceptor;protein bind…	anatomical structure development;anatomical structure morphogenesis;autophagy;biological regulation;catabolic process;cell death;cell development;cellular component assembly;cellular component morphogenesis;cellular component organization;cellular localization;cellular metabolic process;cellular process;death;developmental process;establishment or maintenance of cell polarity;homeostatic process;…	cell part;cytoplasm;cytosol;extracellular organelle;intracellular membrane-bounded organelle;intracellular organelle;membrane;mitochondrion;nucleus;organelle;vesicle	Adipocytokine signaling pathway;mTOR signaling pathway	4	4	4	11.7	11.7	11.7	49.266	26.0908	25.5622	23.1068	23.6196	Q9WTK7;E9Q811;F6WNS2	Q9WTK7;E9Q811	Serine/threonine-protein kinase STK11	sp|Q9WTK7|STK11_MOUSE Serine/threonine-protein kinase STK11 OS=Mus musculus OX=10090 GN=Stk11 PE=1 SV=1;tr|E9Q811|E9Q811_MOUSE Serine/threonine-protein kinase STK11 OS=Mus musculus OX=10090 GN=Stk11 PE=1 SV=1
Med26	0.745366	1.87283	1.21151	binding;DNA binding;nucleic acid binding;protein binding transcription factor activity;RNA polymerase II transcription cofactor activity;RNA polymerase II transcription factor binding transcription factor activity;transcription cofactor activity;transcription factor binding transcription factor activity	biological regulation;biosynthetic process;cellular metabolic process;cellular nitrogen compound metabolic process;cellular process;macromolecule metabolic process;metabolic process;nitrogen compound metabolic process;nucleobase-containing compound metabolic process;primary metabolic process;RNA metabolic process;transcription from RNA polymerase II promoter	cell part;macromolecular complex;nucleoplasm;protein complex		2	2	2	5.3	5.3	5.3	64.679	24.0861	23.5931	20.9398	21.5839	Q7TN02	Q7TN02	Mediator of RNA polymerase II transcription subunit 26	sp|Q7TN02|MED26_MOUSE Mediator of RNA polymerase II transcription subunit 26 OS=Mus musculus OX=10090 GN=Med26 PE=1 SV=1
8030474K03Rik	-3.74005	-3.14089	1.20552					1	1	1	2.2	2.2	2.2	57.746	25.2311	25.1653	19.1563	20.1615	F6R3T1;E9Q4Y8	F6R3T1;E9Q4Y8		tr|F6R3T1|F6R3T1_MOUSE RIKEN cDNA 8030474K03 gene OS=Mus musculus OX=10090 GN=8030474K03Rik PE=1 SV=2;tr|E9Q4Y8|E9Q4Y8_MOUSE RIKEN cDNA 8030474K03 gene OS=Mus musculus OX=10090 GN=8030474K03Rik PE=1 SV=2
Ift80	-1.49513	-0.310003	1.20333		anatomical structure formation involved in morphogenesis;anatomical structure morphogenesis;biological regulation;cell differentiation;cellular component assembly;cellular component morphogenesis;cellular component movement;cellular component organization;cellular process;cytoskeleton-dependent intracellular transport;developmental process;establishment of localization;response to stimulus;signal…	cell part;cell projection;centrosome;cilium;cytoplasm;intracellular non-membrane-bounded organelle;intracellular organelle;macromolecular complex;microtubule organizing center;organelle;protein complex		2	2	2	3.3	3.3	3.3	87.81	25.8001	25.5521	21.5837	22.5365	Q8K057;D3Z157;D3YWI8	Q8K057;D3Z157;D3YWI8	Intraflagellar transport protein 80 homolog	sp|Q8K057|IFT80_MOUSE Intraflagellar transport protein 80 homolog OS=Mus musculus OX=10090 GN=Ift80 PE=1 SV=1;tr|D3Z157|D3Z157_MOUSE Intraflagellar transport protein 80 homolog (Fragment) OS=Mus musculus OX=10090 GN=Ift80 PE=1 SV=8;tr|D3YWI8|D3YWI8_MOUSE I
Gm14446	0.867264	2.51238	1.19245				Hepatitis C	14	11	7	31.3	24.9	17.4	54.477	29.1712	28.233	26.4618	27.5507	E9PXF7;D3Z6F0	E9PXF7;D3Z6F0		tr|E9PXF7|E9PXF7_MOUSE Interferon-induced protein with tetratricpeptide repeats 1B-like 1 OS=Mus musculus OX=10090 GN=Ifit1bl1 PE=1 SV=1;tr|D3Z6F0|D3Z6F0_MOUSE Interferon-induced protein with tetratricpeptide repeats 1B-like 1 OS=Mus musculus OX=10090 GN=I
Filip1l	0.391218	1.18237	1.17715			cell part;cytoplasm;intracellular membrane-bounded organelle;intracellular organelle;membrane;nucleus;organelle		6	6	6	6.1	6.1	6.1	129.77	25.8095	25.2265	23.0182	23.3982	Q6P6L0;E0CYH7;E0CYM1	Q6P6L0;E0CYH7;E0CYM1	Filamin A-interacting protein 1-like	sp|Q6P6L0|FIL1L_MOUSE Filamin A-interacting protein 1-like OS=Mus musculus OX=10090 GN=Filip1l PE=1 SV=2;tr|E0CYH7|E0CYH7_MOUSE Filamin A-interacting protein 1-like OS=Mus musculus OX=10090 GN=Filip1l PE=1 SV=1;tr|E0CYM1|E0CYM1_MOUSE Filamin A-interacting
Ndufa7	-0.20563	0.739243	1.14026	catalytic activity;NADH dehydrogenase (quinone) activity;NADH dehydrogenase (ubiquinone) activity;NADH dehydrogenase activity;oxidoreductase activity;oxidoreductase activity, acting on NADH or NADPH;oxidoreductase activity, acting on NADH or NADPH, quinone or similar compound as acceptor	cellular metabolic process;cellular process;generation of precursor metabolites and energy;metabolic process	cell part;intracellular membrane-bounded organelle;intracellular organelle;macromolecular complex;mitochondrion;NADH dehydrogenase complex;organelle;protein complex	Alzheimer's disease;Huntington's disease;Oxidative phosphorylation;Parkinson's disease	2	2	2	17.7	17.7	17.7	12.575	27.6129	27.1406	24.1656	25.1979	Q9Z1P6	Q9Z1P6	NADH dehydrogenase [ubiquinone] 1 alpha subcomplex subunit 7	sp|Q9Z1P6|NDUA7_MOUSE NADH dehydrogenase [ubiquinone] 1 alpha subcomplex subunit 7 OS=Mus musculus OX=10090 GN=Ndufa7 PE=1 SV=3
Pip4k2a	-4.09136	-2.86533	1.12605	1-phosphatidylinositol-5-phosphate 4-kinase activity;adenyl nucleotide binding;adenyl ribonucleotide binding;ATP binding;binding;catalytic activity;inositol or phosphatidylinositol kinase activity;kinase activity;lipid kinase activity;nucleotide binding;phosphatidylinositol phosphate kinase activity;phosphotransferase activity, alcohol group as acceptor;purine nucleotide binding;purine ribonucleo…	anatomical structure development;cell development;cellular process;developmental process	cell part;cytoplasm;intracellular membrane-bounded organelle;intracellular organelle;membrane;nucleus;organelle;plasma membrane	Inositol phosphate metabolism;Phosphatidylinositol signaling system;Regulation of actin cytoskeleton	10	6	6	28.4	19.5	19.5	46.151	24.6554	24.6343	16.3229	18.2047	O70172;F6RJE8;A2ASS3	O70172;F6RJE8	Phosphatidylinositol 5-phosphate 4-kinase type-2 alpha	sp|O70172|PI42A_MOUSE Phosphatidylinositol 5-phosphate 4-kinase type-2 alpha OS=Mus musculus OX=10090 GN=Pip4k2a PE=1 SV=1;tr|F6RJE8|F6RJE8_MOUSE Phosphatidylinositol 5-phosphate 4-kinase type-2 alpha (Fragment) OS=Mus musculus OX=10090 GN=Pip4k2a PE=1 SV=
Rpusd3	-0.988619	0.31313	1.11809	catalytic activity;intramolecular transferase activity;isomerase activity;pseudouridine synthase activity	cellular metabolic process;cellular nitrogen compound metabolic process;cellular process;macromolecule metabolic process;macromolecule modification;metabolic process;nitrogen compound metabolic process;nucleobase-containing compound metabolic process;primary metabolic process;RNA metabolic process;RNA modification			2	2	2	6.7	6.7	6.7	38.076	22.5963	22.3656	18.2529	19.2523	Q14AI6;D3YVC8;F6UDW0;F6WLR1;B7ZMQ0	Q14AI6;D3YVC8;F6UDW0;F6WLR1;B7ZMQ0	RNA pseudouridylate synthase domain-containing protein 3	sp|Q14AI6|RUSD3_MOUSE Mitochondrial mRNA pseudouridine synthase Rpusd3 OS=Mus musculus OX=10090 GN=Rpusd3 PE=2 SV=1;tr|D3YVC8|D3YVC8_MOUSE Mitochondrial mRNA pseudouridine synthase Rpusd3 (Fragment) OS=Mus musculus OX=10090 GN=Rpusd3 PE=1 SV=1;tr|F6UDW0|F6
Zranb2	-1.86265	-0.558389	1.11417	binding;cation binding;ion binding;metal ion binding;nucleic acid binding;RNA binding;transition metal ion binding;zinc ion binding	cellular metabolic process;cellular nitrogen compound metabolic process;cellular process;macromolecule metabolic process;metabolic process;mRNA metabolic process;mRNA processing;nitrogen compound metabolic process;nucleobase-containing compound metabolic process;primary metabolic process;RNA metabolic process;RNA processing;RNA splicing	cell part;intracellular membrane-bounded organelle;intracellular organelle;nucleoplasm;nucleus;organelle		10	10	10	30.9	30.9	30.9	36.281	26.7723	26.6378	22.2647	22.3009	D3Z4U0;Q9R020;E9PUD0;A0A0H2UH20;A0A0G2JGE3;V9GX51	D3Z4U0;Q9R020;E9PUD0;A0A0H2UH20	Zinc finger Ran-binding domain-containing protein 2	tr|D3Z4U0|D3Z4U0_MOUSE Zinc finger Ran-binding domain-containing protein 2 OS=Mus musculus OX=10090 GN=Zranb2 PE=1 SV=2;sp|Q9R020|ZRAB2_MOUSE Zinc finger Ran-binding domain-containing protein 2 OS=Mus musculus OX=10090 GN=Zranb2 PE=1 SV=2;tr|E9PUD0|E9PUD0_
Mtfmt	-0.216183	0.904195	1.10507	catalytic activity;hydroxymethyl-, formyl- and related transferase activity;methionyl-tRNA formyltransferase activity;transferase activity;transferase activity, transferring one-carbon groups	cellular metabolic process;cellular nitrogen compound metabolic process;cellular process;macromolecule metabolic process;macromolecule modification;metabolic process;nitrogen compound metabolic process;nucleobase-containing compound metabolic process;primary metabolic process;protein metabolic process;protein modification process;RNA metabolic process;RNA modification;RNA processing;translational…	cell part;intracellular membrane-bounded organelle;intracellular organelle;mitochondrion;organelle	Aminoacyl-tRNA biosynthesis;One carbon pool by folate	2	2	2	5.2	5.2	5.2	43.092	29.8592	29.0612	27.0554	28.0311	Q9D799	Q9D799	Methionyl-tRNA formyltransferase, mitochondrial	sp|Q9D799|FMT_MOUSE Methionyl-tRNA formyltransferase, mitochondrial OS=Mus musculus OX=10090 GN=Mtfmt PE=2 SV=3
Ptgs2	0.382612	1.50914	1.10199	antioxidant activity;binding;catalytic activity;cation binding;dioxygenase activity;enzyme binding;heme binding;identical protein binding;ion binding;iron ion binding;lipid binding;metal ion binding;oxidoreductase activity;oxidoreductase activity, acting on paired donors, with incorporation or reduction of molecular oxygen;oxidoreductase activity, acting on peroxide as acceptor;oxidoreductase act…	anatomical structure development;anatomical structure formation involved in morphogenesis;behavior;biological regulation;biosynthetic process;cell differentiation;cellular ketone metabolic process;cellular lipid metabolic process;cellular metabolic process;cellular process;cytokine production;developmental process;lipid metabolic process;metabolic process;molting cycle;multicellular organismal pr…	cell part;cell projection;cilium;cytoplasm;extracellular organelle;macromolecular complex;membrane;neuron projection;organelle;protein complex;vesicle	Arachidonic acid metabolism;Leishmaniasis;Pathways in cancer;Small cell lung cancer;VEGF signaling pathway	22	22	22	54	54	54	69.012	32.9299	32.145	30.0484	31.1135	Q05769;P22437	Q05769	Prostaglandin G/H synthase 2	sp|Q05769|PGH2_MOUSE Prostaglandin G/H synthase 2 OS=Mus musculus OX=10090 GN=Ptgs2 PE=1 SV=1
Fcgr3	1.20814	1.74713	1.09187	binding;IgG binding;IgG receptor activity;immunoglobulin binding;immunoglobulin receptor activity;molecular transducer activity;protein binding;protein complex binding;receptor activity;signal transducer activity;signaling receptor activity;transmembrane signaling receptor activity	amine transport;biological regulation;cell activation;cell killing;cell motility;cell recognition;cellular component movement;cellular component organization;cellular membrane organization;cellular process;establishment of localization;immune system process;locomotion;membrane invagination;membrane organization;regulation of transport;response to chemical stimulus;response to external stimulus;re…	cell part;extracellular organelle;membrane;organelle;plasma membrane;vesicle	ko05152;Leishmaniasis;Natural killer cell mediated cytotoxicity;Osteoclast differentiation;Phagosome;Staphylococcus aureus infection;Systemic lupus erythematosus	4	4	2	19.2	19.2	12.3	30.036	27.233	26.8544	24.484	23.6266	P08508;A0A0B4J1M6;E9PUV2	P08508;A0A0B4J1M6;E9PUV2	Low affinity immunoglobulin gamma Fc region receptor III	sp|P08508|FCGR3_MOUSE Low affinity immunoglobulin gamma Fc region receptor III OS=Mus musculus OX=10090 GN=Fcgr3 PE=1 SV=1;tr|A0A0B4J1M6|A0A0B4J1M6_MOUSE Low affinity immunoglobulin gamma Fc region receptor III OS=Mus musculus OX=10090 GN=Fcgr3 PE=1 SV=1;t
Mob2	-0.737615	0.222063	1.07875	binding;cation binding;ion binding;metal ion binding	biological regulation;cellular component organization;cellular process;cytoskeleton organization;organelle organization;regulation of protein modification process	cell part;cytoplasm;intracellular membrane-bounded organelle;intracellular non-membrane-bounded organelle;intracellular organelle;nucleolus;nucleus;organelle		3	3	3	7.9	7.9	7.9	30.232	24.2603	24.0124	19.3161	21.2643	A0A1B0GR18;Q8VI63;A0A1B0GT55;A0A1B0GRX6	A0A1B0GR18;Q8VI63;A0A1B0GT55;A0A1B0GRX6	MOB kinase activator 2	tr|A0A1B0GR18|A0A1B0GR18_MOUSE MOB kinase activator 2 OS=Mus musculus OX=10090 GN=Mob2 PE=1 SV=1;sp|Q8VI63|MOB2_MOUSE MOB kinase activator 2 OS=Mus musculus OX=10090 GN=Mob2 PE=1 SV=1;tr|A0A1B0GT55|A0A1B0GT55_MOUSE MOB kinase activator 2 OS=Mus musculus OX
Cbr4	-1.40286	-0.0230938	1.07149	binding;catalytic activity;coenzyme binding;cofactor binding;NAD(P)H dehydrogenase (quinone) activity;NADP binding;NADPH binding;NADPH dehydrogenase (quinone) activity;NADPH dehydrogenase activity;nucleotide binding;oxidoreductase activity;oxidoreductase activity, acting on NADH or NADPH;oxidoreductase activity, acting on NADH or NADPH, quinone or similar compound as acceptor;quinone binding	biosynthetic process;cellular component assembly;cellular component organization;cellular ketone metabolic process;cellular lipid metabolic process;cellular metabolic process;cellular process;lipid metabolic process;macromolecular complex assembly;metabolic process;organic acid metabolic process;primary metabolic process;protein complex assembly;small molecule metabolic process	cell part;intracellular membrane-bounded organelle;intracellular organelle;mitochondrion;organelle		6	6	3	35.6	35.6	20.3	25.414	27.2033	27.0512	22.9248	22.8381	Q91VT4	Q91VT4	Carbonyl reductase family member 4	sp|Q91VT4|CBR4_MOUSE 3-oxoacyl-[acyl-carrier-protein] reductase OS=Mus musculus OX=10090 GN=Cbr4 PE=1 SV=2
Prol1	-1.34263	-0.172636	1.06212			cell part;membrane;plasma membrane		2	2	2	8	8	8	33.551	25.2403	24.9954	21.1697	21.8689	E9PYQ4	E9PYQ4		tr|E9PYQ4|E9PYQ4_MOUSE Proline-rich, lacrimal 1 OS=Mus musculus OX=10090 GN=Prol1 PE=1 SV=1
Gpt2	-0.0089435	1.17811	1.05575	alanine-oxo-acid transaminase activity;binding;catalytic activity;cofactor binding;L-alanine:2-oxoglutarate aminotransferase activity;pyridoxal phosphate binding;transaminase activity;transferase activity;transferase activity, transferring nitrogenous groups;vitamin B6 binding;vitamin binding	amine metabolic process;biosynthetic process;catabolic process;cellular amino acid metabolic process;cellular ketone metabolic process;cellular metabolic process;cellular nitrogen compound metabolic process;cellular process;metabolic process;nitrogen compound metabolic process;organic acid metabolic process;primary metabolic process;small molecule metabolic process	cell part;intracellular membrane-bounded organelle;intracellular organelle;mitochondrion;organelle	Alanine, aspartate and glutamate metabolism;Carbon fixation in photosynthetic organisms	6	6	6	16.5	16.5	16.5	57.943	24.6828	24.3663	20.4521	21.8839	Q8BGT5;D6RFQ8	Q8BGT5;D6RFQ8	Alanine aminotransferase 2	sp|Q8BGT5|ALAT2_MOUSE Alanine aminotransferase 2 OS=Mus musculus OX=10090 GN=Gpt2 PE=1 SV=1;tr|D6RFQ8|D6RFQ8_MOUSE Alanine aminotransferase 2 OS=Mus musculus OX=10090 GN=Gpt2 PE=1 SV=1
Mrpl27	-1.26777	0.294077	1.04775	structural constituent of ribosome;structural molecule activity	biosynthetic process;cellular metabolic process;cellular process;macromolecule metabolic process;metabolic process;primary metabolic process;protein metabolic process;translation	cell part;intracellular membrane-bounded organelle;intracellular organelle;macromolecular complex;mitochondrion;organelle;ribonucleoprotein complex		2	2	2	14.9	14.9	14.9	15.944	27.0938	26.5691	22.6614	25.1423	Q99N92	Q99N92	39S ribosomal protein L27, mitochondrial	sp|Q99N92|RM27_MOUSE 39S ribosomal protein L27, mitochondrial OS=Mus musculus OX=10090 GN=Mrpl27 PE=1 SV=1
Il1rn	0.889084	2.09825	1.04292	binding;cytokine activity;cytokine receptor binding;growth factor receptor binding;interleukin-1 receptor antagonist activity;interleukin-1 receptor binding;interleukin-1 Type I receptor antagonist activity;interleukin-1 Type II receptor antagonist activity;interleukin-1, Type I receptor binding;interleukin-1, Type II receptor binding;protein binding;receptor antagonist activity;receptor binding;…	behavior;biological regulation;cellular homeostasis;cellular ion homeostasis;cellular ketone metabolic process;cellular metabolic process;cellular process;establishment of localization;homeostatic process;hormone transport;immune system process;lipid metabolic process;metabolic process;multicellular organismal process;multi-organism process;neurological system process;organic acid metabolic proce…	cell part;cytoplasm;extracellular organelle;extracellular region;extracellular space;organelle;vesicle		4	4	4	35.2	35.2	35.2	18.28	26.5891	25.4959	23.8	25.2179	Q3TBV5;P25085	Q3TBV5;P25085	Interleukin-1 receptor antagonist protein	tr|Q3TBV5|Q3TBV5_MOUSE Interleukin-1 OS=Mus musculus OX=10090 GN=Il1rn PE=1 SV=1;sp|P25085|IL1RA_MOUSE Interleukin-1 receptor antagonist protein OS=Mus musculus OX=10090 GN=Il1rn PE=2 SV=1
Cxcl11	1.69394	2.70518	1.03963	binding;carbohydrate binding;chemokine activity;chemokine receptor binding;CXCR chemokine receptor binding;CXCR3 chemokine receptor binding;cytokine activity;cytokine receptor binding;glycosaminoglycan binding;G-protein-coupled receptor binding;heparin binding;pattern binding;polysaccharide binding;protein binding;receptor binding	biological regulation;cell motility;cellular component movement;cellular process;immune system process;locomotion;regulation of transport;response to biotic stimulus;response to chemical stimulus;response to external stimulus;response to stimulus;response to stress;signal transduction	extracellular space	Chemokine signaling pathway;Cytokine-cytokine receptor interaction;Toll-like receptor signaling pathway	3	3	3	29	29	29	11.266	26.1503	24.8882	24.0475	24.6368	Q9JHH5	Q9JHH5	C-X-C motif chemokine 11	sp|Q9JHH5|CXL11_MOUSE C-X-C motif chemokine 11 OS=Mus musculus OX=10090 GN=Cxcl11 PE=3 SV=1
Nos2	1.6156	2.64413	1.02041	actin binding;actin monomer binding;amine binding;amino acid binding;arginine binding;binding;calmodulin binding;carboxylic acid binding;catalytic activity;cation binding;coenzyme binding;cofactor binding;cytoskeletal protein binding;flavin adenine dinucleotide binding;FMN binding;heme binding;identical protein binding;ion binding;iron ion binding;metal ion binding;monooxygenase activity;NADP bin…	amine metabolic process;anatomical structure development;anatomical structure formation involved in morphogenesis;biological regulation;biosynthetic process;catabolic process;cell motility;cellular amino acid metabolic process;cellular component movement;cellular ketone metabolic process;cellular metabolic process;cellular nitrogen compound metabolic process;cellular process;circulatory system pr…	cell part;cytoplasm;cytoskeleton;cytosol;Golgi apparatus;intracellular;intracellular membrane-bounded organelle;intracellular non-membrane-bounded organelle;intracellular organelle;microbody;nucleus;organelle;peroxisome	Amoebiasis;Arginine and proline metabolism;Calcium signaling pathway;Chagas disease (American trypanosomiasis);ko05152;Leishmaniasis;Pathways in cancer;Peroxisome;Small cell lung cancer;Toxoplasmosis	44	44	44	54.8	54.8	54.8	130.57	34.1272	32.8811	31.9173	32.6624	P29477;A0A1L1STZ4;E9Q9X4;P70313	P29477;A0A1L1STZ4	Nitric oxide synthase, inducible	sp|P29477|NOS2_MOUSE Nitric oxide synthase, inducible OS=Mus musculus OX=10090 GN=Nos2 PE=1 SV=1;tr|A0A1L1STZ4|A0A1L1STZ4_MOUSE Nitric oxide synthase OS=Mus musculus OX=10090 GN=Nos2 PE=1 SV=2
Nfil3	1.57168	2.49764	1.01792	binding;core promoter binding;core promoter sequence-specific DNA binding;DNA binding;nucleic acid binding;nucleic acid binding transcription factor activity;regulatory region DNA binding;regulatory region nucleic acid binding;RNA polymerase II core promoter proximal region sequence-specific DNA binding transcription factor activity;RNA polymerase II core promoter proximal region sequence-specifi…	biological regulation;cellular process;immune system process;response to chemical stimulus;response to stimulus;rhythmic process	cell part;intracellular membrane-bounded organelle;intracellular organelle;nucleus;organelle		3	3	3	6.7	6.7	6.7	50.943	24.2772	22.9848	22.003	22.9	O08750	O08750	Nuclear factor interleukin-3-regulated protein	sp|O08750|NFIL3_MOUSE Nuclear factor interleukin-3-regulated protein OS=Mus musculus OX=10090 GN=Nfil3 PE=1 SV=1
Nat9	0.921132	1.84338	1.01071	acetyltransferase activity;catalytic activity;N-acetyltransferase activity;N-acyltransferase activity;transferase activity;transferase activity, transferring acyl groups;transferase activity, transferring acyl groups other than amino-acyl groups		macromolecular complex;protein complex		1	1	1	4.1	4.1	4.1	27.662	23.6442	23.1859	20.0148	21.2583	Q3UG98	Q3UG98	N-acetyltransferase 9	sp|Q3UG98|NAT9_MOUSE Alpha/beta-tubulin-N-acetyltransferase 9 OS=Mus musculus OX=10090 GN=Nat9 PE=1 SV=2
Caap1	1.15374	1.08923	1.00533		cell death;cellular process;death			2	2	2	9	9	9	37.825	22.765	22.4022	19.6298	19.5613	Q8VDY9	Q8VDY9	Caspase activity and apoptosis inhibitor 1	sp|Q8VDY9|CAAP1_MOUSE Caspase activity and apoptosis inhibitor 1 OS=Mus musculus OX=10090 GN=Caap1 PE=1 SV=2
Dnmbp	0.395502	1.51228	0.998123	enzyme regulator activity;GTPase regulator activity;guanyl-nucleotide exchange factor activity;nucleoside-triphosphatase regulator activity;Ras guanyl-nucleotide exchange factor activity;Rho guanyl-nucleotide exchange factor activity;small GTPase regulator activity	biological regulation;cellular process;response to stimulus;signal transduction	cell part;cytoskeleton;intracellular non-membrane-bounded organelle;intracellular organelle;organelle;synapse		3	3	2	3	3	2.3	177.04	22.6762	22.2024	19.7384	19.9336	A0A1D5RMB5;A0A0R4J055;Q6TXD4;A0A1D5RLL6	A0A1D5RMB5;A0A0R4J055;Q6TXD4	Dynamin-binding protein	tr|A0A1D5RMB5|A0A1D5RMB5_MOUSE Dynamin-binding protein OS=Mus musculus OX=10090 GN=Dnmbp PE=1 SV=1;tr|A0A0R4J055|A0A0R4J055_MOUSE Dynamin-binding protein OS=Mus musculus OX=10090 GN=Dnmbp PE=1 SV=1;sp|Q6TXD4|DNMBP_MOUSE Dynamin-binding protein OS=Mus muscu
Zdhhc5	-0.190174	1.0036	0.994652	binding;catalytic activity;cation binding;ion binding;metal ion binding;palmitoyltransferase activity;protein-cysteine S-acyltransferase activity;protein-cysteine S-palmitoleyltransferase activity;S-acyltransferase activity;transferase activity;transferase activity, transferring acyl groups;transferase activity, transferring acyl groups other than amino-acyl groups;transition metal ion binding;zi…	cellular metabolic process;cellular process;macromolecule metabolic process;macromolecule modification;metabolic process;primary metabolic process;protein acylation;protein lipidation;protein metabolic process;protein modification process	cell part;cell projection;membrane;neuron projection;plasma membrane		4	4	4	7.8	7.8	7.8	77.5	23.2073	22.9501	18.8465	20.0823	Q8VDZ4	Q8VDZ4	Palmitoyltransferase ZDHHC5	sp|Q8VDZ4|ZDHC5_MOUSE Palmitoyltransferase ZDHHC5 OS=Mus musculus OX=10090 GN=Zdhhc5 PE=1 SV=1
Gpm6a	-1.89776	-1.09573	0.992986	calcium channel activity;cation channel activity;cation transmembrane transporter activity;channel activity;ion channel activity;ion transmembrane transporter activity;passive transmembrane transporter activity;substrate-specific channel activity;substrate-specific transmembrane transporter activity;substrate-specific transporter activity;transmembrane transporter activity;transporter activity	anatomical structure development;anatomical structure morphogenesis;biological regulation;cell differentiation;cell motility;cellular component assembly;cellular component morphogenesis;cellular component movement;cellular component organization;cellular process;developmental process;locomotion	cell body;cell part;cell projection;extracellular organelle;filopodium;membrane;neuron projection;neuronal cell body;organelle;plasma membrane;site of polarized growth;vesicle		1	1	1	4	4	4	31.149	29.039	28.8967	24.3453	24.8627	P35802	P35802	Neuronal membrane glycoprotein M6-a	sp|P35802|GPM6A_MOUSE Neuronal membrane glycoprotein M6-a OS=Mus musculus OX=10090 GN=Gpm6a PE=1 SV=1
Polr3f	-0.792157	0.0241777	0.964805	binding;catalytic activity;DNA binding;DNA-directed RNA polymerase activity;nucleic acid binding;nucleotidyltransferase activity;RNA polymerase activity;transferase activity;transferase activity, transferring phosphorus-containing groups	biological regulation;biosynthetic process;cellular metabolic process;cellular nitrogen compound metabolic process;cellular process;immune system process;macromolecule metabolic process;metabolic process;multi-organism process;nitrogen compound metabolic process;nucleobase-containing compound metabolic process;primary metabolic process;response to biotic stimulus;response to stimulus;response to …	cell part;macromolecular complex;protein complex;RNA polymerase complex	Cytosolic DNA-sensing pathway;Purine metabolism;Pyrimidine metabolism;RNA polymerase	5	5	5	17.1	17.1	17.1	35.652	25.4489	25.335	20.0249	21.2016	Q921X6;Q9CZ23	Q921X6	DNA-directed RNA polymerase III subunit RPC6	sp|Q921X6|RPC6_MOUSE DNA-directed RNA polymerase III subunit RPC6 OS=Mus musculus OX=10090 GN=Polr3f PE=1 SV=1
Ifit1	0.687061	1.72674	0.936968	binding;nucleic acid binding;RNA binding	cellular process;immune system process;multi-organism process;response to biotic stimulus;response to chemical stimulus;response to stimulus;response to stress	cell part;cytoplasm	Hepatitis C	29	29	21	67.2	67.2	56.4	53.737	32.8337	31.9605	30.2599	31.0283	Q64282	Q64282	Interferon-induced protein with tetratricopeptide repeats 1	sp|Q64282|IFIT1_MOUSE Interferon-induced protein with tetratricopeptide repeats 1 OS=Mus musculus OX=10090 GN=Ifit1 PE=1 SV=2
Efcab6	-3.85371	-2.62905	0.932515	binding;calcium ion binding;cation binding;ion binding;metal ion binding	biological regulation;biosynthetic process;cellular metabolic process;cellular nitrogen compound metabolic process;cellular process;macromolecule metabolic process;metabolic process;nitrogen compound metabolic process;nucleobase-containing compound metabolic process;primary metabolic process;RNA metabolic process	cell part;intracellular membrane-bounded organelle;intracellular organelle;nucleus;organelle		1	1	1	0.7	0.7	0.7	175.77	30.0923	30.017	24.1959	25.219	Q6P1E8	Q6P1E8	EF-hand calcium-binding domain-containing protein 6	sp|Q6P1E8|EFCB6_MOUSE EF-hand calcium-binding domain-containing protein 6 OS=Mus musculus OX=10090 GN=Efcab6 PE=1 SV=2
Cmpk2	0.413811	1.57134	0.930851	adenyl nucleotide binding;adenyl ribonucleotide binding;ATP binding;binding;catalytic activity;cytidylate kinase activity;kinase activity;nucleobase-containing compound kinase activity;nucleoside diphosphate kinase activity;nucleotide binding;nucleotide kinase activity;phosphotransferase activity, phosphate group as acceptor;purine nucleotide binding;purine ribonucleoside triphosphate binding;pur…	biosynthetic process;cellular metabolic process;cellular nitrogen compound metabolic process;cellular process;heterocycle metabolic process;metabolic process;nitrogen compound metabolic process;nucleobase-containing compound metabolic process;nucleobase-containing small molecule metabolic process;nucleotide metabolic process;phosphorus metabolic process;primary metabolic process;response to bioti…	cell part;cytosol;intracellular membrane-bounded organelle;intracellular organelle;mitochondrion;nucleoplasm;nucleus;organelle	Pyrimidine metabolism	22	22	22	53.9	53.9	53.9	50.036	33.9368	33.1859	31.2989	31.9081	Q3U5Q7	Q3U5Q7	UMP-CMP kinase 2, mitochondrial	sp|Q3U5Q7|CMPK2_MOUSE UMP-CMP kinase 2, mitochondrial OS=Mus musculus OX=10090 GN=Cmpk2 PE=1 SV=2
Lgals3bp	-2.59876	-0.563689	0.92524	cargo receptor activity;receptor activity;scavenger receptor activity	cellular component organization;cellular membrane organization;cellular process;endocytosis;establishment of localization;membrane invagination;membrane organization;transport;vesicle-mediated transport	extracellular organelle;extracellular space;organelle;vesicle		2	1	1	22.3	10.8	10.8	15.318	24.4235	24.2414	19.0195	21.0274	F6VRP8	F6VRP8		tr|F6VRP8|F6VRP8_MOUSE Galectin-3-binding protein (Fragment) OS=Mus musculus OX=10090 GN=Lgals3bp PE=1 SV=1
Fkrp	-0.57293	1.24635	0.922883	catalytic activity;transferase activity	biosynthetic process;carbohydrate metabolic process;cellular metabolic process;cellular process;macromolecule metabolic process;macromolecule modification;metabolic process;primary metabolic process;protein glycosylation;protein maturation;protein metabolic process;protein modification process	cell part;endoplasmic reticulum;extracellular space;Golgi apparatus;intracellular membrane-bounded organelle;intracellular organelle;membrane;organelle;plasma membrane		3	3	3	6.7	6.7	6.7	54.851	23.5564	23.391	19.1282	19.541	Q8CG64	Q8CG64	Fukutin-related protein	sp|Q8CG64|FKRP_MOUSE Ribitol 5-phosphate transferase FKRP OS=Mus musculus OX=10090 GN=Fkrp PE=1 SV=1
Tnip3	1.58621	2.50856	0.902653	binding;polyubiquitin binding;protein binding;small conjugating protein binding;ubiquitin binding	biological regulation;cellular process;immune system process;response to biotic stimulus;response to chemical stimulus;response to stimulus;signal transduction			7	7	7	46.2	46.2	46.2	24.197	28.3129	27.1736	26.1291	26.6955	Q3SXA6;A0A1D5RLN9;A0A1D5RMN0	Q3SXA6;A0A1D5RLN9;A0A1D5RMN0		tr|Q3SXA6|Q3SXA6_MOUSE TNFAIP3-interacting protein 3 OS=Mus musculus OX=10090 GN=Tnip3 PE=1 SV=1;tr|A0A1D5RLN9|A0A1D5RLN9_MOUSE TNFAIP3-interacting protein 3 OS=Mus musculus OX=10090 GN=Tnip3 PE=1 SV=1;tr|A0A1D5RMN0|A0A1D5RMN0_MOUSE TNFAIP3-interacting pro
Setd6	-0.278619	0.364797	0.900722	binding;catalytic activity;lysine N-methyltransferase activity;methyltransferase activity;NF-kappaB binding;N-methyltransferase activity;protein binding;protein methyltransferase activity;protein-lysine N-methyltransferase activity;S-adenosylmethionine-dependent methyltransferase activity;transcription factor binding;transferase activity;transferase activity, transferring one-carbon groups	biological regulation;cellular metabolic process;cellular process;macromolecule metabolic process;macromolecule modification;metabolic process;one-carbon metabolic process;peptidyl-amino acid modification;primary metabolic process;protein alkylation;protein metabolic process;protein modification process;small molecule metabolic process	cell part;cytoplasm;intracellular membrane-bounded organelle;intracellular organelle;nucleoplasm;nucleus;organelle		3	3	3	12.1	12.1	12.1	52.96	23.9659	23.9313	17.6405	17.4842	Q9CWY3;A0A1D5RLQ7;A0A1D5RMH9	Q9CWY3	N-lysine methyltransferase SETD6	sp|Q9CWY3|SETD6_MOUSE N-lysine methyltransferase SETD6 OS=Mus musculus OX=10090 GN=Setd6 PE=1 SV=1
Ptprs	-3.15753	-2.35019	0.892041	catalytic activity;hydrolase activity;hydrolase activity, acting on ester bonds;phosphatase activity;phosphoprotein phosphatase activity;phosphoric ester hydrolase activity;protein tyrosine phosphatase activity	anatomical structure development;biological adhesion;cell adhesion;cellular metabolic process;cellular process;developmental process;macromolecule metabolic process;macromolecule modification;metabolic process;phosphorus metabolic process;primary metabolic process;protein dephosphorylation;protein metabolic process;protein modification process	cell part;extracellular organelle;organelle;vesicle		1	1	1	5.8	5.8	5.8	23	26.4276	26.3377	21.1836	21.5496	A0A286YDS2;A0A286YDF6;B0V2N1	A0A286YDS2;A0A286YDF6;B0V2N1	Receptor-type tyrosine-protein phosphatase S	tr|A0A286YDS2|A0A286YDS2_MOUSE Receptor-type tyrosine-protein phosphatase S (Fragment) OS=Mus musculus OX=10090 GN=Ptprs PE=1 SV=1;tr|A0A286YDF6|A0A286YDF6_MOUSE Receptor-type tyrosine-protein phosphatase S (Fragment) OS=Mus musculus OX=10090 GN=Ptprs PE=1
Pkig	0.322505	0.932968	0.881978	cAMP-dependent protein kinase inhibitor activity;enzyme inhibitor activity;enzyme regulator activity;kinase inhibitor activity;kinase regulator activity;protein kinase inhibitor activity;protein kinase regulator activity;protein serine/threonine kinase inhibitor activity	biological regulation;cellular process;regulation of protein modification process;regulation of transport;response to stimulus;signal transduction	cell part;cytoplasm;intracellular membrane-bounded organelle;intracellular organelle;nucleus;organelle		1	1	1	28.6	28.6	28.6	5.9364	23.1615	22.685	20.0896	20.5388	B7ZC21;B7ZC22;O70139	B7ZC21;B7ZC22;O70139	cAMP-dependent protein kinase inhibitor gamma	tr|B7ZC21|B7ZC21_MOUSE cAMP-dependent protein kinase inhibitor gamma (Fragment) OS=Mus musculus OX=10090 GN=Pkig PE=1 SV=1;tr|B7ZC22|B7ZC22_MOUSE cAMP-dependent protein kinase inhibitor gamma (Fragment) OS=Mus musculus OX=10090 GN=Pkig PE=1 SV=1;sp|O70139|
Ccdc124	-0.352216	0.503247	0.87798		cell cycle;cell division;cellular process	cell part;cytoplasm;membrane;microtubule organizing center;midbody;plasma membrane		6	6	6	35.5	35.5	35.5	25.345	27.0548	26.5326	23.2072	24.9608	Q9D8X2	Q9D8X2	Coiled-coil domain-containing protein 124	sp|Q9D8X2|CC124_MOUSE Coiled-coil domain-containing protein 124 OS=Mus musculus OX=10090 GN=Ccdc124 PE=1 SV=1
Cpeb2	0.640158	1.24914	0.875308	AU-rich element binding;binding;enzyme inhibitor activity;enzyme regulator activity;GTPase inhibitor activity;GTPase regulator activity;mRNA 3'-UTR AU-rich region binding;mRNA 3'-UTR binding;mRNA binding;nucleic acid binding;nucleoside-triphosphatase regulator activity;nucleotide binding;poly-pyrimidine tract binding;ribonucleoprotein binding;ribosomal large subunit binding;ribosomal small subuni…	biological regulation;cellular process;regulation of translation;response to chemical stimulus;response to endogenous stimulus;response to oxidative stress;response to stimulus;response to stress	cell part;cytoplasm;intracellular membrane-bounded organelle;intracellular organelle;macromolecular complex;nucleus;organelle;polysome;ribonucleoprotein complex		5	2	2	8.2	3.6	3.6	107.34	23.7354	23.1723	20.4573	21.5513	A0A0H2UH22;Q812E0;E9Q5X2;E9Q969;D3YUJ4	A0A0H2UH22;Q812E0;E9Q5X2;E9Q969	Cytoplasmic polyadenylation element-binding protein 2	tr|A0A0H2UH22|A0A0H2UH22_MOUSE Cytoplasmic polyadenylation element-binding protein 2 OS=Mus musculus OX=10090 GN=Cpeb2 PE=1 SV=2;sp|Q812E0|CPEB2_MOUSE Cytoplasmic polyadenylation element-binding protein 2 OS=Mus musculus OX=10090 GN=Cpeb2 PE=1 SV=1;tr|E9Q5
Pvrl2	0.923796	1.53665	0.874443	binding;cell adhesion molecule binding;identical protein binding;protein binding;protein dimerization activity;protein homodimerization activity	anatomical structure development;anatomical structure formation involved in morphogenesis;anatomical structure morphogenesis;biological adhesion;biological regulation;cell adhesion;cell development;cellular component assembly;cellular component morphogenesis;cellular component organization;cellular process;cytoskeleton organization;developmental process;establishment of localization;interspecies …	cell part;cell surface;extracellular organelle;membrane;organelle;plasma membrane;vesicle	Adherens junction;Cell adhesion molecules (CAMs)	3	3	3	12.6	12.6	12.6	57.317	24.5796	24.0816	21.7673	21.8382	P32507	P32507	Nectin-2	sp|P32507|NECT2_MOUSE Nectin-2 OS=Mus musculus OX=10090 GN=Nectin2 PE=1 SV=2
Asun	-1.06788	-1.01803	0.853038		biological regulation;cellular component organization;cellular localization;cellular process;cytoskeleton organization;localization;organelle localization;organelle organization;regulation of cell cycle;regulation of mitotic cell cycle	cell part;cytoplasm		6	1	1	28.1	6.1	6.1	36.826	23.1184	22.9421	18.9867	19.0114	A0A0N4SVS8;F7BP94	A0A0N4SVS8;F7BP94		tr|A0A0N4SVS8|A0A0N4SVS8_MOUSE Integrator complex subunit 13 (Fragment) OS=Mus musculus OX=10090 GN=Ints13 PE=1 SV=1;tr|F7BP94|F7BP94_MOUSE Integrator complex subunit 13 (Fragment) OS=Mus musculus OX=10090 GN=Ints13 PE=1 SV=1
Fam184a	0.88049	0.11836	0.852958			extracellular space		3	3	3	3.4	3.4	3.4	117.1	27.442	27.2166	23.6223	23.6822	F6TU77;E9PW83;F6RSY8;A0A1W2P6K1;A0A1W2P7N4;A0A1W2P6N4;F6R487;A0A1W2P7W6	F6TU77;E9PW83;F6RSY8		tr|F6TU77|F6TU77_MOUSE Family with sequence similarity 184, member A (Fragment) OS=Mus musculus OX=10090 GN=Fam184a PE=1 SV=1;tr|E9PW83|E9PW83_MOUSE Family with sequence similarity 184, member A OS=Mus musculus OX=10090 GN=Fam184a PE=1 SV=1;tr|F6RSY8|F6RSY
Wdr53	-1.61533	-0.577595	0.849759					2	2	2	8.7	8.7	8.7	38.642	21.9182	21.7828	16.8708	17.8445	Q9DB94;A0A338P7I1;A0A338P796	Q9DB94;A0A338P7I1;A0A338P796	WD repeat-containing protein 53	sp|Q9DB94|WDR53_MOUSE WD repeat-containing protein 53 OS=Mus musculus OX=10090 GN=Wdr53 PE=1 SV=1;tr|A0A338P7I1|A0A338P7I1_MOUSE WD repeat-containing protein 53 (Fragment) OS=Mus musculus OX=10090 GN=Wdr53 PE=1 SV=1;tr|A0A338P796|A0A338P796_MOUSE WD repeat
Slc25a17	-0.672313	-0.447721	0.838105	adenine nucleotide transmembrane transporter activity;ADP transmembrane transporter activity;AMP transmembrane transporter activity;ATP transmembrane transporter activity;binding;chaperone binding;coenzyme A transmembrane transporter activity;coenzyme transporter activity;cofactor transporter activity;FAD transmembrane transporter activity;NAD transporter activity;nucleobase-containing compound t…	catabolic process;cellular ketone metabolic process;cellular lipid metabolic process;cellular metabolic process;cellular process;cofactor transport;establishment of localization;lipid metabolic process;lipid transport;metabolic process;nucleobase-containing compound transport;organic acid metabolic process;organic acid transport;primary metabolic process;small molecule metabolic process;transmemb…	cell part;intracellular membrane-bounded organelle;intracellular organelle;membrane;microbody;mitochondrion;organelle;peroxisome	Peroxisome	1	1	1	5.9	5.9	5.9	34.412	23.9891	23.8241	19.8117	19.7458	O70579	O70579	Peroxisomal membrane protein PMP34	sp|O70579|PM34_MOUSE Peroxisomal membrane protein PMP34 OS=Mus musculus OX=10090 GN=Slc25a17 PE=1 SV=1
Rgs3	-0.190009	0.830093	0.822281	enzyme activator activity;enzyme regulator activity;GTPase activator activity;GTPase regulator activity;nucleoside-triphosphatase regulator activity	biological regulation;cellular process;response to stimulus;signal transduction	cell part;cytoplasm;intracellular membrane-bounded organelle;intracellular organelle;membrane;nucleoplasm;nucleus;organelle;plasma membrane	Axon guidance	4	4	4	4.7	4.7	4.7	106.22	23.7213	23.3558	19.5705	21.1433	Q9DC04;F6X4A2;Q542M0	Q9DC04;F6X4A2;Q542M0	Regulator of G-protein signaling 3	sp|Q9DC04|RGS3_MOUSE Regulator of G-protein signaling 3 OS=Mus musculus OX=10090 GN=Rgs3 PE=1 SV=2;tr|F6X4A2|F6X4A2_MOUSE Regulator of G-protein-signaling 3 (Fragment) OS=Mus musculus OX=10090 GN=Rgs3 PE=1 SV=1;tr|Q542M0|Q542M0_MOUSE Regulator of G-protein
Fosl2	0.599889	1.39199	0.818769	binding;chromatin binding;DNA binding;double-stranded DNA binding;nucleic acid binding;nucleic acid binding transcription factor activity;regulatory region DNA binding;regulatory region nucleic acid binding;RNA polymerase II regulatory region DNA binding;RNA polymerase II regulatory region sequence-specific DNA binding;sequence-specific DNA binding;sequence-specific DNA binding transcription fact…	anatomical structure development;biological regulation;biosynthetic process;cell development;cellular metabolic process;cellular nitrogen compound metabolic process;cellular process;developmental process;macromolecule metabolic process;metabolic process;multi-organism process;nitrogen compound metabolic process;nucleobase-containing compound metabolic process;primary metabolic process;response to…	cell part;intracellular membrane-bounded organelle;intracellular organelle;nucleoplasm;nucleus;organelle	Osteoclast differentiation	3	3	3	12.9	12.9	12.9	35.298	25.7574	25.0499	22.7632	23.8258	P47930	P47930	Fos-related antigen 2	sp|P47930|FOSL2_MOUSE Fos-related antigen 2 OS=Mus musculus OX=10090 GN=Fosl2 PE=1 SV=2
Marcks	0.891575	1.80612	0.815739	binding;enzyme binding;kinase binding;protein binding;protein kinase binding;protein kinase C binding		cell cortex;cell part;centrosome;cytoplasm;extracellular organelle;intracellular membrane-bounded organelle;intracellular non-membrane-bounded organelle;intracellular organelle;membrane;microtubule organizing center;nucleus;organelle;vesicle	Fc gamma R-mediated phagocytosis	1	1	1	4.9	4.9	4.9	29.661	24.1286	23.3261	21.5822	22.1603	P26645	P26645	Myristoylated alanine-rich C-kinase substrate	sp|P26645|MARCS_MOUSE Myristoylated alanine-rich C-kinase substrate OS=Mus musculus OX=10090 GN=Marcks PE=1 SV=2
Peli1	1.66426	2.54473	0.814673	acid-amino acid ligase activity;catalytic activity;ligase activity;ligase activity, forming carbon-nitrogen bonds;small conjugating protein ligase activity;ubiquitin-protein ligase activity	biological regulation;cellular metabolic process;cellular process;macromolecule metabolic process;macromolecule modification;metabolic process;primary metabolic process;protein metabolic process;protein modification by small protein conjugation or removal;protein modification process;regulation of protein modification process;response to biotic stimulus;response to chemical stimulus;response to s…	cell part;intracellular membrane-bounded organelle;intracellular organelle;nucleus;organelle		6	6	6	29.4	29.4	29.4	46.259	26.8506	25.6062	24.3352	25.5393	Q8C669	Q8C669	E3 ubiquitin-protein ligase pellino homolog 1	sp|Q8C669|PELI1_MOUSE E3 ubiquitin-protein ligase pellino homolog 1 OS=Mus musculus OX=10090 GN=Peli1 PE=1 SV=2
Hdac4	-0.959318	-0.723444	0.814017	activating transcription factor binding;alkali metal ion binding;binding;catalytic activity;cation binding;chromatin binding;core promoter binding;deacetylase activity;DNA binding;enzyme binding;histone deacetylase activity;histone deacetylase activity (H3-K14 specific);histone deacetylase activity (H3-K9 specific);histone deacetylase binding;hydrolase activity;hydrolase activity, acting on carbo…	anatomical structure development;biological regulation;biosynthetic process;cell development;cellular component organization;cellular metabolic process;cellular nitrogen compound metabolic process;cellular process;chromatin modification;chromatin organization;chromosome organization;developmental process;histone modification;macromolecule metabolic process;macromolecule modification;metabolic pro…	cell part;chromatin remodeling complex;cytoplasm;cytosol;intracellular membrane-bounded organelle;intracellular organelle;macromolecular complex;nucleoplasm;nucleus;organelle;protein complex;synapse;transcriptional repressor complex		3	3	3	4.9	4.9	4.9	118.56	26.3972	26.1782	22.5388	22.5982	Q6NZM9;A0A087WQ92	Q6NZM9	Histone deacetylase 4	sp|Q6NZM9|HDAC4_MOUSE Histone deacetylase 4 OS=Mus musculus OX=10090 GN=Hdac4 PE=1 SV=1
Jarid2	1.14926	2.13014	0.8118	binding;chromatin binding;DNA binding;nucleic acid binding;regulatory region DNA binding;regulatory region nucleic acid binding;RNA polymerase II regulatory region DNA binding;RNA polymerase II regulatory region sequence-specific DNA binding;sequence-specific DNA binding;transcription regulatory region DNA binding;transcription regulatory region sequence-specific DNA binding	anatomical structure development;biological regulation;cell differentiation;cellular component organization;cellular process;chromatin modification;chromatin organization;chromosome organization;developmental process;organelle organization;regulation of organelle organization;regulation of protein modification process	cell part;histone methyltransferase complex;intracellular membrane-bounded organelle;intracellular organelle;macromolecular complex;nucleus;organelle;PcG protein complex;protein complex		4	4	4	4.7	4.7	4.7	137.44	23.9773	22.9436	21.4554	22.41	Q62315;G3UZT8;G3UZW3	Q62315;G3UZT8	Protein Jumonji	sp|Q62315|JARD2_MOUSE Protein Jumonji OS=Mus musculus OX=10090 GN=Jarid2 PE=1 SV=1;tr|G3UZT8|G3UZT8_MOUSE Protein Jumonji (Fragment) OS=Mus musculus OX=10090 GN=Jarid2 PE=1 SV=8
Otud5	1.13514	1.87719	0.799004	catalytic activity;cysteine-type peptidase activity;hydrolase activity;peptidase activity;peptidase activity, acting on L-amino acid peptides;small conjugating protein-specific protease activity;ubiquitin-specific protease activity	cellular metabolic process;cellular process;macromolecule metabolic process;macromolecule modification;metabolic process;primary metabolic process;protein metabolic process;protein modification by small protein conjugation or removal;protein modification process;response to biotic stimulus;response to chemical stimulus;response to stimulus		RIG-I-like receptor signaling pathway	3	3	3	8.1	8.1	8.1	55.923	24.4282	23.8396	20.9891	22.3862	A2AES3;A2AES5;A2AES4;Q3U2S4	A2AES3;A2AES5;A2AES4;Q3U2S4	OTU domain-containing protein 5	tr|A2AES3|A2AES3_MOUSE ubiquitinyl hydrolase 1 OS=Mus musculus OX=10090 GN=Otud5 PE=1 SV=1;tr|A2AES5|A2AES5_MOUSE ubiquitinyl hydrolase 1 OS=Mus musculus OX=10090 GN=Otud5 PE=1 SV=1;tr|A2AES4|A2AES4_MOUSE ubiquitinyl hydrolase 1 OS=Mus musculus OX=10090 GN
Ticam1	-0.376339	0.499476	0.791772	binding;enzyme binding;kinase binding;molecular transducer activity;protein binding;protein kinase binding;signal transducer activity	biological regulation;cell activation;cellular process;immune system process;multi-organism process;regulation of protein modification process;response to biotic stimulus;response to chemical stimulus;response to stimulus;response to stress;signal transduction		Chagas disease (American trypanosomiasis);Hepatitis C;Toll-like receptor signaling pathway	3	3	3	7.1	7.1	7.1	79.229	24.1884	24.0004	20.1425	20.1682	Q80UF7	Q80UF7	TIR domain-containing adapter molecule 1	sp|Q80UF7|TCAM1_MOUSE TIR domain-containing adapter molecule 1 OS=Mus musculus OX=10090 GN=Ticam1 PE=1 SV=1
Coil	-0.63055	1.16588	0.787934	binding;catalytic activity;disulfide oxidoreductase activity;identical protein binding;oxidoreductase activity;oxidoreductase activity, acting on a sulfur group of donors;protein binding;protein C-terminus binding	metabolic process	cell part;cytoplasm;intracellular membrane-bounded organelle;intracellular non-membrane-bounded organelle;intracellular organelle;membrane;nucleolus;nucleoplasm;nucleus;organelle		7	7	7	18.7	18.7	18.7	62.262	25.9703	25.5892	21.6915	23.5013	E9Q284;Q5SU73	E9Q284;Q5SU73	Coilin	tr|E9Q284|E9Q284_MOUSE Coilin OS=Mus musculus OX=10090 GN=Coil PE=1 SV=1;sp|Q5SU73|COIL_MOUSE Coilin OS=Mus musculus OX=10090 GN=Coil PE=1 SV=1
Bcl3	1.71374	2.38756	0.774755	binding;DNA binding;nucleic acid binding;nucleic acid binding transcription factor activity;protein binding;sequence-specific DNA binding transcription factor activity;transcription factor binding	anatomical structure development;biological regulation;biosynthetic process;cell activation;cell differentiation;cellular component organization;cellular metabolic process;cellular nitrogen compound metabolic process;cellular process;developmental process;establishment of localization;extracellular matrix organization;extracellular structure organization;immune system process;macromolecule metabo…	cell part;cytoplasm;I-kappaB/NF-kappaB complex;intracellular membrane-bounded organelle;intracellular organelle;macromolecular complex;nucleoplasm;nucleus;organelle;protein complex		4	4	4	16.5	16.5	16.5	47.215	25.3132	24.0881	23.2526	23.7247	Q9Z2F6;F6YNH8	Q9Z2F6	B-cell lymphoma 3 protein homolog	sp|Q9Z2F6|BCL3_MOUSE B-cell lymphoma 3 protein homolog OS=Mus musculus OX=10090 GN=Bcl3 PE=1 SV=2
I830012O16Rik	0.160146	0.958286	0.772561	binding;identical protein binding;protein binding	cellular process;response to chemical stimulus;response to stimulus	cell part;cytoplasm;intracellular membrane-bounded organelle;intracellular organelle;mitochondrion;organelle		29	2	2	68.5	6.5	6.5	47.219	28.1814	27.3055	25.7069	26.3198	E9PV48	E9PV48		tr|E9PV48|E9PV48_MOUSE Interferon-induced protein with tetratricopeptide repeats 3B OS=Mus musculus OX=10090 GN=Ifit3b PE=1 SV=1
Sdc4	2.70792	3.47158	0.767824	molecular transducer activity;receptor activity;signal transducer activity;signaling receptor activity;thrombospondin receptor activity	anatomical structure development;anatomical structure formation involved in morphogenesis;biological regulation;cell motility;cellular component movement;cellular component organization;cellular process;developmental process;locomotion;regulation of organelle organization;regulation of protein modification process;response to stimulus;response to stress;signal transduction	cell part;cell surface;extracellular organelle;organelle;vesicle	Cell adhesion molecules (CAMs);ECM-receptor interaction;Malaria	2	2	2	8.1	8.1	8.1	21.482	24.8448	23.2185	22.9984	23.5158	O35988	O35988	Syndecan-4	sp|O35988|SDC4_MOUSE Syndecan-4 OS=Mus musculus OX=10090 GN=Sdc4 PE=1 SV=1
Trim30d	0.985865	1.91739	0.765704	binding;cation binding;ion binding;metal ion binding;transition metal ion binding;zinc ion binding		cell part;intracellular		7	1	1	17.9	2.4	2.4	57.527	25.0494	24.0781	22.8063	23.2066	E9PWL0;Q3TNW3;D3YVI7;E9PVL6	E9PWL0;Q3TNW3		tr|E9PWL0|E9PWL0_MOUSE Tripartite motif-containing 30D OS=Mus musculus OX=10090 GN=Trim30d PE=1 SV=1;tr|Q3TNW3|Q3TNW3_MOUSE Tripartite motif-containing 30D OS=Mus musculus OX=10090 GN=Trim30d PE=1 SV=1
Rai1	-2.34747	-2.35314	0.765535	binding;cation binding;DNA binding;enhancer binding;ion binding;metal ion binding;nucleic acid binding;regulatory region DNA binding;regulatory region nucleic acid binding;transcription regulatory region DNA binding;transition metal ion binding;zinc ion binding	anatomical structure development;biological regulation;developmental process;rhythmic process	cell part;intracellular membrane-bounded organelle;intracellular organelle;mitochondrion;nucleoplasm;nucleus;organelle		7	7	7	6.9	6.9	6.9	201.57	26.6807	26.6034	20.347	22.028	Q61818	Q61818	Retinoic acid-induced protein 1	sp|Q61818|RAI1_MOUSE Retinoic acid-induced protein 1 OS=Mus musculus OX=10090 GN=Rai1 PE=1 SV=3
Dhcr7	-0.503773	-0.24366	0.763157	7-dehydrocholesterol reductase activity;catalytic activity;oxidoreductase activity;oxidoreductase activity, acting on the CH-CH group of donors;oxidoreductase activity, acting on the CH-CH group of donors, NAD or NADP as acceptor	alcohol metabolic process;anatomical structure development;biological regulation;biosynthetic process;cell differentiation;cellular process;developmental process;growth;lipid metabolic process;metabolic process;multicellular organismal process;post-embryonic development;primary metabolic process;small molecule metabolic process	cell part;endoplasmic reticulum;intracellular membrane-bounded organelle;intracellular organelle;membrane;organelle	Steroid biosynthesis	4	4	4	11.5	11.5	11.5	53.918	28.8301	28.3732	25.1976	26.4404	O88455;A0A140LIT2;D3Z7G1	O88455;A0A140LIT2	7-dehydrocholesterol reductase	sp|O88455|DHCR7_MOUSE 7-dehydrocholesterol reductase OS=Mus musculus OX=10090 GN=Dhcr7 PE=1 SV=1;tr|A0A140LIT2|A0A140LIT2_MOUSE 7-dehydrocholesterol reductase OS=Mus musculus OX=10090 GN=Dhcr7 PE=1 SV=1
Mdm2	2.1134	3.23266	0.754631	acid-amino acid ligase activity;binding;catalytic activity;cation binding;enzyme binding;identical protein binding;ion binding;ligase activity;ligase activity, forming carbon-nitrogen bonds;metal ion binding;p53 binding;protein binding;scaffold protein binding;small conjugating protein ligase activity;transition metal ion binding;ubiquitin protein ligase binding;ubiquitin-protein ligase activity;…	biological regulation;catabolic process;cell communication;cellular component assembly;cellular component organization;cellular localization;cellular metabolic process;cellular process;establishment of localization;localization;macromolecular complex assembly;macromolecule metabolic process;macromolecule modification;metabolic process;peptidyl-amino acid modification;primary metabolic process;pro…	cell part;cytoplasm;cytosol;intracellular membrane-bounded organelle;intracellular non-membrane-bounded organelle;intracellular organelle;macromolecular complex;membrane;nucleolus;nucleoplasm;nucleus;organelle;plasma membrane;protein complex;synapse	Bladder cancer;Cell cycle;Chronic myeloid leukemia;Endocytosis;Glioma;Melanoma;p53 signaling pathway;Pathways in cancer;Prostate cancer;Ubiquitin mediated proteolysis	3	3	3	10.6	10.6	10.6	54.557	25.4677	23.7695	23.4029	24.3246	P23804;J3QP04	P23804;J3QP04	E3 ubiquitin-protein ligase Mdm2	sp|P23804|MDM2_MOUSE E3 ubiquitin-protein ligase Mdm2 OS=Mus musculus OX=10090 GN=Mdm2 PE=1 SV=3;tr|J3QP04|J3QP04_MOUSE E3 ubiquitin-protein ligase Mdm2 OS=Mus musculus OX=10090 GN=Mdm2 PE=1 SV=1
Srxn1	0.543199	0.867738	0.75232	adenyl nucleotide binding;adenyl ribonucleotide binding;antioxidant activity;ATP binding;binding;catalytic activity;nucleotide binding;oxidoreductase activity;oxidoreductase activity, acting on a sulfur group of donors;purine nucleotide binding;purine ribonucleoside triphosphate binding;purine ribonucleotide binding;ribonucleotide binding;sulfiredoxin activity	response to chemical stimulus;response to oxidative stress;response to stimulus;response to stress	cell part;cytosol		3	3	3	20.6	20.6	20.6	16.063	25.4498	25.0002	22.4382	22.652	A2AQU8;Q9D975	A2AQU8;Q9D975	Sulfiredoxin-1	tr|A2AQU8|A2AQU8_MOUSE sulfiredoxin OS=Mus musculus OX=10090 GN=Srxn1 PE=1 SV=1;sp|Q9D975|SRXN1_MOUSE Sulfiredoxin-1 OS=Mus musculus OX=10090 GN=Srxn1 PE=2 SV=1
Ripk2	-0.187428	0.468948	0.742006	adenyl nucleotide binding;adenyl ribonucleotide binding;ATP binding;binding;CARD domain binding;catalytic activity;identical protein binding;kinase activity;LIM domain binding;non-membrane spanning protein tyrosine kinase activity;nucleotide binding;phosphotransferase activity, alcohol group as acceptor;protein binding;protein dimerization activity;protein domain specific binding;protein homodime…	biological regulation;cell activation;cell death;cell proliferation;cellular process;death;immune system process;multi-organism process;regulation of protein modification process;response to biotic stimulus;response to chemical stimulus;response to stimulus;response to stress;signal transduction	cell part;cytoplasm;cytoskeleton;cytosol;intracellular non-membrane-bounded organelle;intracellular organelle;macromolecular complex;organelle;protein complex;vesicle	ko05152;Neurotrophin signaling pathway;NOD-like receptor signaling pathway;Shigellosis	7	7	7	22.1	22.1	22.1	60.399	27.4885	27.2395	23.7215	23.9333	P58801;V9GXY4	P58801	Receptor-interacting serine/threonine-protein kinase 2	sp|P58801|RIPK2_MOUSE Receptor-interacting serine/threonine-protein kinase 2 OS=Mus musculus OX=10090 GN=Ripk2 PE=1 SV=1
Nbeal1	-0.848349	-0.245472	0.738379	binding;lipid binding;phospholipid binding	cellular process;endosome transport;establishment of localization;transport;vesicle-mediated transport	cell part;endomembrane system		6	6	6	3	3	3	306.17	23.8447	23.7235	19.0569	19.3518	E9PYP2;E9PV03;F6U6E8;F7BJ98	E9PYP2;E9PV03;F6U6E8		tr|E9PYP2|E9PYP2_MOUSE Neurobeachin-like 1 OS=Mus musculus OX=10090 GN=Nbeal1 PE=1 SV=1;tr|E9PV03|E9PV03_MOUSE Neurobeachin-like 1 (Fragment) OS=Mus musculus OX=10090 GN=Nbeal1 PE=1 SV=2;tr|F6U6E8|F6U6E8_MOUSE Neurobeachin-like 1 (Fragment) OS=Mus musculus
Bcl2l14	-1.05379	-0.53845	0.729792	binding;enzyme binding;kinase binding;protein binding;protein kinase binding	cell death;cellular process;death	cell part;cytoplasm;cytosol;intracellular organelle;organelle		3	3	3	11	11	11	36.991	22.7652	22.6215	18.4049	18.3269	Q9CPT0;D3YZF2	Q9CPT0;D3YZF2	Apoptosis facilitator Bcl-2-like protein 14	sp|Q9CPT0|B2L14_MOUSE Apoptosis facilitator Bcl-2-like protein 14 OS=Mus musculus OX=10090 GN=Bcl2l14 PE=1 SV=1;tr|D3YZF2|D3YZF2_MOUSE Apoptosis facilitator Bcl-2-like protein 14 (Fragment) OS=Mus musculus OX=10090 GN=Bcl2l14 PE=1 SV=1
Tet2	0.526069	0.846152	0.724301	binding;catalytic activity;cation binding;dioxygenase activity;DNA binding;ferrous iron binding;ion binding;iron ion binding;metal ion binding;methylcytosine dioxygenase activity;nucleic acid binding;oxidoreductase activity;oxidoreductase activity, acting on paired donors, with incorporation or reduction of molecular oxygen;oxidoreductase activity, acting on paired donors, with incorporation or r…	anatomical structure development;anatomical structure morphogenesis;biological regulation;carbohydrate metabolic process;catabolic process;cell cycle;cell differentiation;cellular aromatic compound metabolic process;cellular component organization;cellular metabolic process;cellular nitrogen compound metabolic process;cellular process;chromatin modification;chromatin organization;chromosome organ…	cell part;intracellular membrane-bounded organelle;intracellular organelle;nucleoplasm;nucleus;organelle		13	13	13	12	12	12	213.01	26.4303	26.0536	23.1817	23.4255	A0A0G2JF55;Q4JK59	A0A0G2JF55;Q4JK59	Methylcytosine dioxygenase TET2	tr|A0A0G2JF55|A0A0G2JF55_MOUSE Methylcytosine dioxygenase TET OS=Mus musculus OX=10090 GN=Tet2 PE=1 SV=1;sp|Q4JK59|TET2_MOUSE Methylcytosine dioxygenase TET2 OS=Mus musculus OX=10090 GN=Tet2 PE=1 SV=3
Gpr84	-0.458029	0.228973	0.720454	G-protein coupled receptor activity;molecular transducer activity;receptor activity;signal transducer activity;signaling receptor activity;transmembrane signaling receptor activity		cell part;macromolecular complex;membrane;plasma membrane;protein complex;receptor complex		4	4	4	14.4	14.4	14.4	43.731	25.2405	25.0718	21	21.1198	A0A0R4J100;Q8CIM5	A0A0R4J100;Q8CIM5	G-protein coupled receptor 84	tr|A0A0R4J100|A0A0R4J100_MOUSE G-protein-coupled receptor 84 OS=Mus musculus OX=10090 GN=Gpr84 PE=1 SV=1;sp|Q8CIM5|GPR84_MOUSE G-protein coupled receptor 84 OS=Mus musculus OX=10090 GN=Gpr84 PE=1 SV=1
Ets2	2.04761	2.74958	0.716596	binding;core promoter proximal region DNA binding;core promoter proximal region sequence-specific DNA binding;DNA binding;nucleic acid binding;nucleic acid binding transcription factor activity;regulatory region DNA binding;regulatory region nucleic acid binding;RNA polymerase II core promoter proximal region sequence-specific DNA binding;RNA polymerase II core promoter proximal region sequence-s…	anatomical structure development;anatomical structure formation involved in morphogenesis;biological regulation;biosynthetic process;cell differentiation;cellular metabolic process;cellular nitrogen compound metabolic process;cellular process;developmental process;macromolecule metabolic process;metabolic process;nitrogen compound metabolic process;nucleobase-containing compound metabolic process…	cell part;intracellular membrane-bounded organelle;intracellular organelle;nucleus;organelle	Dorso-ventral axis formation;MAPK signaling pathway - fly	1	1	1	4.3	4.3	4.3	52.827	21.595	20.1129	19.9498	19.9614	P15037	P15037	Protein C-ets-2	sp|P15037|ETS2_MOUSE Protein C-ets-2 OS=Mus musculus OX=10090 GN=Ets2 PE=1 SV=1
Mettl2	-1.64323	-1.62202	0.714487	catalytic activity;methyltransferase activity;RNA methyltransferase activity;S-adenosylmethionine-dependent methyltransferase activity;transferase activity;transferase activity, transferring one-carbon groups;tRNA (cytosine) methyltransferase activity;tRNA methyltransferase activity	cellular metabolic process;cellular nitrogen compound metabolic process;cellular process;macromolecule metabolic process;macromolecule modification;metabolic process;nitrogen compound metabolic process;nucleobase-containing compound metabolic process;one-carbon metabolic process;primary metabolic process;RNA metabolic process;RNA modification;RNA processing;small molecule metabolic process;tRNA m…		Histidine metabolism;Polycyclic aromatic hydrocarbon degradation;Tyrosine metabolism	5	5	5	18.3	18.3	18.3	43.911	23.3896	23.3667	16.2709	16.5108	Q8BMK1	Q8BMK1	Methyltransferase-like protein 2	sp|Q8BMK1|METL2_MOUSE tRNA N(3)-methylcytidine methyltransferase METTL2 OS=Mus musculus OX=10090 GN=Mettl2 PE=1 SV=2
Uhrf1bp1	-0.489949	-0.109888	0.713872	binding;enzyme binding;histone deacetylase binding;identical protein binding;protein binding				8	8	8	6.9	6.9	6.9	157.01	23.7242	23.6564	18.3386	18.2174	B2KF50;A0A3B2WAV8	B2KF50		tr|B2KF50|B2KF50_MOUSE UHRF1 (ICBP90)-binding protein 1 OS=Mus musculus OX=10090 GN=Uhrf1bp1 PE=1 SV=1
Rin2	1.51869	2.00022	0.706641	enzyme activator activity;enzyme regulator activity;GTPase activator activity;GTPase regulator activity;nucleoside-triphosphatase regulator activity	biological regulation;cellular component organization;cellular membrane organization;cellular process;endocytosis;establishment of localization;membrane invagination;membrane organization;response to stimulus;signal transduction;transport;vesicle-mediated transport	cell part;cytoplasm		1	1	1	1.5	1.5	1.5	96.583	24.3443	23.3027	22.2408	22.5155	F8WGD2;Q9D684	F8WGD2;Q9D684	Ras and Rab interactor 2	tr|F8WGD2|F8WGD2_MOUSE Ras and Rab interactor 2 OS=Mus musculus OX=10090 GN=Rin2 PE=1 SV=1;sp|Q9D684|RIN2_MOUSE Ras and Rab interactor 2 OS=Mus musculus OX=10090 GN=Rin2 PE=1 SV=3
Elf4	2.14594	2.76007	0.703101	binding;core promoter proximal region DNA binding;core promoter proximal region sequence-specific DNA binding;DNA binding;nucleic acid binding;nucleic acid binding transcription factor activity;regulatory region DNA binding;regulatory region nucleic acid binding;RNA polymerase II core promoter proximal region sequence-specific DNA binding;RNA polymerase II core promoter proximal region sequence-s…	biological regulation;biosynthetic process;cell activation;cell differentiation;cell proliferation;cellular metabolic process;cellular nitrogen compound metabolic process;cellular process;developmental process;immune system process;macromolecule metabolic process;metabolic process;nitrogen compound metabolic process;nucleobase-containing compound metabolic process;primary metabolic process;RNA me…	cell part;intracellular membrane-bounded organelle;intracellular organelle;nucleoplasm;nucleus;organelle		2	2	2	5.5	5.5	5.5	70.799	23.8099	22.0795	21.5132	22.7958	Q9Z2U4	Q9Z2U4	ETS-related transcription factor Elf-4	sp|Q9Z2U4|ELF4_MOUSE ETS-related transcription factor Elf-4 OS=Mus musculus OX=10090 GN=Elf4 PE=1 SV=2
Tubb1	-0.91937	-0.0886076	0.696439	binding;catalytic activity;GTP binding;GTPase activity;guanyl nucleotide binding;guanyl ribonucleotide binding;hydrolase activity;hydrolase activity, acting on acid anhydrides;hydrolase activity, acting on acid anhydrides, in phosphorus-containing anhydrides;nucleoside-triphosphatase activity;nucleotide binding;purine nucleotide binding;purine ribonucleoside triphosphate binding;purine ribonucleo…	cellular component assembly;cellular component organization;cellular macromolecular complex assembly;cellular process;cytoskeleton organization;macromolecular complex assembly;organelle assembly;organelle organization;protein complex assembly;protein polymerization	cell part;cytoplasm;extracellular organelle;macromolecular complex;organelle;protein complex;vesicle	Gap junction;Pathogenic Escherichia coli infection;Phagosome	6	2	1	12.4	5.8	2	50.44	23.1114	23.0043	18.0933	18.4915	A2AQ07	A2AQ07	Tubulin beta-1 chain	sp|A2AQ07|TBB1_MOUSE Tubulin beta-1 chain OS=Mus musculus OX=10090 GN=Tubb1 PE=1 SV=1
Ggta1	2.05137	2.29466	0.690372	binding;catalytic activity;cation binding;galactosyltransferase activity;ion binding;metal ion binding;N-acetyllactosaminide 3-alpha-galactosyltransferase activity;transferase activity;transferase activity, transferring glycosyl groups;transferase activity, transferring hexosyl groups;UDP-galactosyltransferase activity;UDP-glycosyltransferase activity	carbohydrate metabolic process;cellular metabolic process;cellular process;macromolecule metabolic process;macromolecule modification;metabolic process;primary metabolic process;protein glycosylation;protein metabolic process;protein modification process	cell part;membrane	Glycosphingolipid biosynthesis - lacto and neolacto series	4	4	4	15.3	15.3	15.3	47.865	21.3499	20.2254	19.314	19.6005	Q9DBU1;P23336;Q91W00;Q8C2H7;B2FDI6	Q9DBU1;P23336;Q91W00;Q8C2H7	N-acetyllactosaminide alpha-1,3-galactosyltransferase	tr|Q9DBU1|Q9DBU1_MOUSE N-acetyllactosaminide alpha-1,3-galactosyltransferase OS=Mus musculus OX=10090 GN=Ggta1 PE=1 SV=1;sp|P23336|GGTA1_MOUSE N-acetyllactosaminide alpha-1,3-galactosyltransferase OS=Mus musculus OX=10090 GN=Ggta1 PE=2 SV=1;tr|Q91W00|Q91W0
Top3a	0.943584	1.37407	0.685267	binding;catalytic activity;cation binding;DNA binding;DNA topoisomerase activity;DNA topoisomerase type I activity;ion binding;isomerase activity;metal ion binding;nucleic acid binding;transition metal ion binding;zinc ion binding	cellular metabolic process;cellular nitrogen compound metabolic process;cellular process;DNA metabolic process;macromolecule metabolic process;metabolic process;nitrogen compound metabolic process;nucleobase-containing compound metabolic process;primary metabolic process	cell part;chromosome;intracellular non-membrane-bounded organelle;intracellular organelle;nucleoplasm;organelle	Homologous recombination	2	2	2	3.4	3.4	3.4	76.847	25.597	25.2191	21.7513	22.9613	B0QZI1;Q5NCT0;Q3V3P1;O70157	B0QZI1;Q5NCT0;Q3V3P1;O70157	DNA topoisomerase;DNA topoisomerase 3-alpha	tr|B0QZI1|B0QZI1_MOUSE DNA topoisomerase OS=Mus musculus OX=10090 GN=Top3a PE=1 SV=1;tr|Q5NCT0|Q5NCT0_MOUSE DNA topoisomerase OS=Mus musculus OX=10090 GN=Top3a PE=1 SV=2;tr|Q3V3P1|Q3V3P1_MOUSE DNA topoisomerase OS=Mus musculus OX=10090 GN=Top3a PE=1 SV=1;s
Lace1	-0.541954	-0.29658	0.682393	adenyl nucleotide binding;adenyl ribonucleotide binding;ATP binding;binding;nucleotide binding;purine nucleotide binding;purine ribonucleoside triphosphate binding;purine ribonucleotide binding;ribonucleotide binding		cell part;intracellular membrane-bounded organelle;intracellular organelle;mitochondrion;organelle		3	3	3	10.8	10.8	10.8	54.313	25.7003	25.6039	20.8721	20.6168	Q3V384;E9Q4K2;F6VT60;F6RBS7	Q3V384;E9Q4K2;F6VT60	Lactation elevated protein 1	sp|Q3V384|AFG1L_MOUSE AFG1-like ATPase OS=Mus musculus OX=10090 GN=Afg1l PE=1 SV=1;tr|E9Q4K2|E9Q4K2_MOUSE AFG1-like ATPase OS=Mus musculus OX=10090 GN=Afg1l PE=1 SV=1;tr|F6VT60|F6VT60_MOUSE AFG1-like ATPase (Fragment) OS=Mus musculus OX=10090 GN=Afg1l PE=1
Hapln2	-1.28955	-0.607001	0.680414	binding;carbohydrate binding;extracellular matrix structural constituent;glycosaminoglycan binding;hyaluronic acid binding;pattern binding;polysaccharide binding;structural molecule activity	anatomical structure development;biological adhesion;cell adhesion;cell development;cellular component assembly;cellular component organization;cellular process;developmental process;extracellular matrix organization;extracellular structure organization	extracellular matrix;proteinaceous extracellular matrix		2	2	2	6.7	6.7	6.7	37.925	28.2277	28.0345	24.153	24.3049	Q9ESM3	Q9ESM3	Hyaluronan and proteoglycan link protein 2	sp|Q9ESM3|HPLN2_MOUSE Hyaluronan and proteoglycan link protein 2 OS=Mus musculus OX=10090 GN=Hapln2 PE=2 SV=1
Dad1	-0.941975	-0.641131	0.676899	catalytic activity;dolichyl-diphosphooligosaccharide-protein glycotransferase activity;oligosaccharyl transferase activity;transferase activity;transferase activity, transferring glycosyl groups;transferase activity, transferring hexosyl groups	anatomical structure development;biological regulation;carbohydrate metabolic process;cell death;cellular metabolic process;cellular process;death;developmental process;macromolecule metabolic process;macromolecule modification;metabolic process;primary metabolic process;protein glycosylation;protein metabolic process;protein modification process;response to chemical stimulus;response to drug;res…	cell part;extracellular organelle;macromolecular complex;membrane;organelle;protein complex;vesicle	N-Glycan biosynthesis;Protein processing in endoplasmic reticulum;Various types of N-glycan biosynthesis	2	2	2	19.5	19.5	19.5	12.497	24.4136	24.3255	19.3581	19.3147	P61804	P61804	Dolichyl-diphosphooligosaccharide--protein glycosyltransferase subunit DAD1	sp|P61804|DAD1_MOUSE Dolichyl-diphosphooligosaccharide--protein glycosyltransferase subunit DAD1 OS=Mus musculus OX=10090 GN=Dad1 PE=1 SV=3
Ubap1	-0.160137	0.338567	0.674822	binding;protein binding;small conjugating protein binding;ubiquitin binding	catabolic process;cellular metabolic process;cellular process;establishment of localization;macromolecule metabolic process;metabolic process;primary metabolic process;protein metabolic process;protein transport;proteolysis;proteolysis involved in cellular protein catabolic process;transport	cell part;cytoplasm;cytosol;Golgi apparatus;intracellular membrane-bounded organelle;intracellular organelle;macromolecular complex;membrane;organelle;plasma membrane;protein complex		4	4	4	11.4	11.4	11.4	55.028	24.2886	23.9728	20.9496	20.9338	Q8BH48	Q8BH48	Ubiquitin-associated protein 1	sp|Q8BH48|UBAP1_MOUSE Ubiquitin-associated protein 1 OS=Mus musculus OX=10090 GN=Ubap1 PE=1 SV=1
Ifit2	0.822934	1.43494	0.672923		biological regulation;cell death;cellular process;death;immune system process;multi-organism process;response to biotic stimulus;response to chemical stimulus;response to stimulus;response to stress	cell part;cytoplasm;endoplasmic reticulum;intracellular membrane-bounded organelle;intracellular organelle;organelle		25	25	25	60	60	60	54.721	33.3895	32.6843	30.7913	31.2147	Q6GTM0;Q64112;D3YZ80	Q6GTM0;Q64112	Interferon-induced protein with tetratricopeptide repeats 2	tr|Q6GTM0|Q6GTM0_MOUSE Ifit2 protein OS=Mus musculus OX=10090 GN=Ifit2 PE=1 SV=1;sp|Q64112|IFIT2_MOUSE Interferon-induced protein with tetratricopeptide repeats 2 OS=Mus musculus OX=10090 GN=Ifit2 PE=1 SV=1
Brwd3	0.154713	0.785174	0.67238		biological regulation;cellular component organization;cellular process;cytoskeleton organization;organelle organization	cell part;intracellular membrane-bounded organelle;intracellular organelle;nucleus;organelle		5	4	4	3.2	2.7	2.7	202.94	22.4673	21.9514	19.6142	19.8435	A2AHJ4	A2AHJ4	Bromodomain and WD repeat-containing protein 3	sp|A2AHJ4|BRWD3_MOUSE Bromodomain and WD repeat-containing protein 3 OS=Mus musculus OX=10090 GN=Brwd3 PE=1 SV=1
Lzic	-0.556224	-0.266177	0.670659		response to abiotic stimulus;response to stimulus			3	3	3	17.9	17.9	17.9	21.536	24.2956	24.1249	20.0292	20.2275	Q8K3C3;B1AS03;B1AS04	Q8K3C3	Protein LZIC	sp|Q8K3C3|LZIC_MOUSE Protein LZIC OS=Mus musculus OX=10090 GN=Lzic PE=1 SV=1
Mphosph6	-0.507562	0.242816	0.668119	binding;nucleic acid binding;RNA binding	cellular metabolic process;cellular nitrogen compound metabolic process;cellular process;macromolecule metabolic process;metabolic process;nitrogen compound metabolic process;nucleobase-containing compound metabolic process;primary metabolic process;RNA metabolic process;RNA processing;rRNA processing	cell part;cytoplasm;exosome (RNase complex);intracellular membrane-bounded organelle;intracellular non-membrane-bounded organelle;intracellular organelle;macromolecular complex;nucleolus;nucleus;organelle;protein complex	RNA degradation	3	3	3	18	18	18	19.086	25.237	24.9313	21.6463	22.0247	Q9D1Q1	Q9D1Q1	M-phase phosphoprotein 6	sp|Q9D1Q1|MPH6_MOUSE M-phase phosphoprotein 6 OS=Mus musculus OX=10090 GN=Mphosph6 PE=1 SV=1
Fchsd2	-1.95422	-2.0517	0.658737					4	4	4	6.8	6.8	6.8	84.281	26.7538	26.4026	22.2285	24.2195	Q3USJ8	Q3USJ8	F-BAR and double SH3 domains protein 2	sp|Q3USJ8|FCSD2_MOUSE F-BAR and double SH3 domains protein 2 OS=Mus musculus OX=10090 GN=Fchsd2 PE=1 SV=2
Nrde2	-0.313692	0.387914	0.648189					6	6	6	7.1	7.1	7.1	133.47	24.3485	24.3292	17.1668	17.0611	Q80XC6;A0A1Y7VLX9	Q80XC6	Protein NRDE2 homolog	sp|Q80XC6|NRDE2_MOUSE Nuclear exosome regulator NRDE2 OS=Mus musculus OX=10090 GN=Nrde2 PE=1 SV=3
Bloc1s1	-0.429712	-0.0482033	0.642378		cellular component movement;cellular component organization;cellular metabolic process;cellular process;cellular respiration;cytoskeleton-dependent intracellular transport;establishment of localization;generation of precursor metabolites and energy;macromolecule metabolic process;macromolecule modification;metabolic process;peptidyl-amino acid modification;primary metabolic process;protein acylat…	BLOC complex;cell part;cytosol;endosome;extracellular organelle;extracellular space;intracellular membrane-bounded organelle;intracellular organelle;macromolecular complex;mitochondrion;organelle;protein complex;vesicle		3	3	3	25.6	25.6	25.6	14.281	24.6367	24.4342	20.5884	20.8118	O55102;D3YVM8;D3Z4L7	O55102;D3YVM8	Biogenesis of lysosome-related organelles complex 1 subunit 1	sp|O55102|BL1S1_MOUSE Biogenesis of lysosome-related organelles complex 1 subunit 1 OS=Mus musculus OX=10090 GN=Bloc1s1 PE=1 SV=2;tr|D3YVM8|D3YVM8_MOUSE Biogenesis of lysosome-related organelles complex 1 subunit 1 OS=Mus musculus OX=10090 GN=Bloc1s1 PE=1
Nhlrc3	0.575506	1.52577	0.641546			extracellular organelle;organelle;vesicle		3	3	3	15.6	15.6	15.6	38.195	25.6901	25.2972	22.3866	22.8241	Q8CCH2	Q8CCH2	NHL repeat-containing protein 3	sp|Q8CCH2|NHLC3_MOUSE NHL repeat-containing protein 3 OS=Mus musculus OX=10090 GN=Nhlrc3 PE=1 SV=1
Ikbke	0.0758749	0.987976	0.641454	adenyl nucleotide binding;adenyl ribonucleotide binding;ATP binding;binding;catalytic activity;IkappaB kinase activity;kinase activity;molecular transducer activity;NF-kappaB-inducing kinase activity;nucleotide binding;phosphotransferase activity, alcohol group as acceptor;protein kinase activity;protein serine/threonine kinase activity;purine nucleotide binding;purine ribonucleoside triphosphate…	biological regulation;cellular metabolic process;cellular process;macromolecule metabolic process;macromolecule modification;metabolic process;phosphorus metabolic process;primary metabolic process;protein metabolic process;protein modification process;protein phosphorylation;response to DNA damage stimulus;response to stimulus;response to stress;signal transduction	cell part;cytoplasm;intracellular membrane-bounded organelle;intracellular organelle;membrane;nucleoplasm;nucleus;organelle	Cytosolic DNA-sensing pathway;Hepatitis C;Measles;RIG-I-like receptor signaling pathway;Toll-like receptor signaling pathway	9	9	9	16.5	16.5	16.5	80.952	26.3826	25.7905	23.58	24.0115	Q9R0T8;E9PYL6;E0CY50	Q9R0T8;E9PYL6	Inhibitor of nuclear factor kappa-B kinase subunit epsilon	sp|Q9R0T8|IKKE_MOUSE Inhibitor of nuclear factor kappa-B kinase subunit epsilon OS=Mus musculus OX=10090 GN=Ikbke PE=1 SV=2;tr|E9PYL6|E9PYL6_MOUSE Inhibitor of nuclear factor kappa-B kinase subunit epsilon OS=Mus musculus OX=10090 GN=Ikbke PE=1 SV=1
Cdk17	1.29719	2.00824	0.640251	adenyl nucleotide binding;adenyl ribonucleotide binding;ATP binding;binding;catalytic activity;cyclin-dependent protein kinase activity;kinase activity;nucleotide binding;phosphotransferase activity, alcohol group as acceptor;protein kinase activity;protein serine/threonine kinase activity;purine nucleotide binding;purine ribonucleoside triphosphate binding;purine ribonucleotide binding;ribonucle…				6	1	1	12.7	2.3	2.3	54.513	22.5316	21.4063	20.4515	20.8189	A0A1L1SUS7;Q8K0D0	A0A1L1SUS7;Q8K0D0	Cyclin-dependent kinase 17	tr|A0A1L1SUS7|A0A1L1SUS7_MOUSE Cyclin-dependent kinase 17 (Fragment) OS=Mus musculus OX=10090 GN=Cdk17 PE=1 SV=1;sp|Q8K0D0|CDK17_MOUSE Cyclin-dependent kinase 17 OS=Mus musculus OX=10090 GN=Cdk17 PE=1 SV=2
Ccrn4l	2.11053	2.63636	0.63988	3'-5' exonuclease activity;3'-5'-exoribonuclease activity;binding;catalytic activity;cation binding;exonuclease activity;exonuclease activity, active with either ribo- or deoxyribonucleic acids and producing 5'-phosphomonoesters;exoribonuclease activity;exoribonuclease activity, producing 5'-phosphomonoesters;hydrolase activity;hydrolase activity, acting on ester bonds;ion binding;metal ion bindi…	biological regulation;catabolic process;cellular component assembly;cellular component organization;cellular macromolecular complex assembly;cellular metabolic process;cellular nitrogen compound metabolic process;cellular process;macromolecular complex assembly;macromolecule metabolic process;metabolic process;mRNA metabolic process;mRNA processing;nitrogen compound metabolic process;nucleobase-c…	cell part;cytoplasm;intracellular membrane-bounded organelle;intracellular non-membrane-bounded organelle;intracellular organelle;macromolecular complex;nucleus;organelle;ribonucleoprotein complex		3	3	3	14	14	14	48.3	21.8803	20.6066	19.6661	20.4494	O35710	O35710	Nocturnin	sp|O35710|NOCT_MOUSE Nocturnin OS=Mus musculus OX=10090 GN=Noct PE=1 SV=3
Tiam2	-0.651405	-0.238187	0.634872	enzyme activator activity;enzyme regulator activity;GTPase activator activity;GTPase regulator activity;guanyl-nucleotide exchange factor activity;molecular transducer activity;nucleoside-triphosphatase regulator activity;Ras guanyl-nucleotide exchange factor activity;receptor signaling protein activity;Rho guanyl-nucleotide exchange factor activity;signal transducer activity;small GTPase regulat…	biological regulation	cell part;cell projection;cytoplasm;extracellular organelle;filopodium;membrane;organelle;site of polarized growth;vesicle	Chemokine signaling pathway;Regulation of actin cytoskeleton	3	3	3	2.2	2.2	2.2	192.56	23.4345	22.6304	21.929	19.6995	Q6ZPF3;A0A2I3BRI9;A0A2I3BRJ9	Q6ZPF3	T-lymphoma invasion and metastasis-inducing protein 2	sp|Q6ZPF3|TIAM2_MOUSE Rho guanine nucleotide exchange factor TIAM2 OS=Mus musculus OX=10090 GN=Tiam2 PE=1 SV=2
Zufsp	1.24477	2.08661	0.627887	binding;cation binding;ion binding;metal ion binding				4	4	4	11.6	11.6	11.6	63.047	23.5739	22.5446	21.306	21.8488	A0A1W2P7K8;Q3T9Z9;A0A1W2P714;A0A1W2P761;A0A1W2P6E9	A0A1W2P7K8;Q3T9Z9;A0A1W2P714;A0A1W2P761;A0A1W2P6E9	Zinc finger with UFM1-specific peptidase domain protein	tr|A0A1W2P7K8|A0A1W2P7K8_MOUSE Zinc finger-containing ubiquitin peptidase 1 OS=Mus musculus OX=10090 GN=Zup1 PE=1 SV=1;sp|Q3T9Z9|ZUP1_MOUSE Zinc finger-containing ubiquitin peptidase 1 OS=Mus musculus OX=10090 GN=Zup1 PE=2 SV=2;tr|A0A1W2P714|A0A1W2P714_MOU
Ttc39b	-0.640839	0.120086	0.627046					5	5	5	10.4	10.4	10.4	70.292	23.9371	23.8104	18.8539	19.7423	Q8BYY4;E0CY48;E0CX38	Q8BYY4	Tetratricopeptide repeat protein 39B	sp|Q8BYY4|TT39B_MOUSE Tetratricopeptide repeat protein 39B OS=Mus musculus OX=10090 GN=Ttc39b PE=1 SV=1
Tnks1bp1	-0.47911	0.602647	0.623492			cell part;chromosome;cytoplasm;cytoskeleton;intracellular non-membrane-bounded organelle;intracellular organelle;macromolecular complex;membrane;nucleoplasm;organelle;plasma membrane;protein complex;transcription factor complex		5	5	5	5.1	5.1	5.1	181.82	23.6915	23.0141	20.5423	21.7589	P58871;Z4YJL4	P58871	182 kDa tankyrase-1-binding protein	sp|P58871|TB182_MOUSE 182 kDa tankyrase-1-binding protein OS=Mus musculus OX=10090 GN=Tnks1bp1 PE=1 SV=2
Ddhd1	-0.633904	0.0844725	0.62293	binding;catalytic activity;cation binding;hydrolase activity;ion binding;metal ion binding	catabolic process;lipid metabolic process;metabolic process;primary metabolic process	cell part;cytoplasm		3	3	3	4.9	4.9	4.9	94.786	22.4546	22.3033	17.9284	18.301	F8WHP5;E9QQ38;F8WIJ5;Q80YA3;G3UWN4	F8WHP5;E9QQ38;F8WIJ5;Q80YA3	Phospholipase DDHD1	tr|F8WHP5|F8WHP5_MOUSE Phospholipase DDHD1 OS=Mus musculus OX=10090 GN=Ddhd1 PE=1 SV=1;tr|E9QQ38|E9QQ38_MOUSE Phospholipase DDHD1 OS=Mus musculus OX=10090 GN=Ddhd1 PE=1 SV=1;tr|F8WIJ5|F8WIJ5_MOUSE Phospholipase DDHD1 OS=Mus musculus OX=10090 GN=Ddhd1 PE=1
Nod1	0.581207	0.916706	0.620117	adenyl nucleotide binding;adenyl ribonucleotide binding;ATP binding;binding;CARD domain binding;identical protein binding;nucleotide binding;protein binding;protein dimerization activity;protein domain specific binding;protein homodimerization activity;purine nucleotide binding;purine ribonucleoside triphosphate binding;purine ribonucleotide binding;ribonucleotide binding	biological regulation;cellular process;detection of stimulus;immune system process;macromolecule metabolic process;metabolic process;multi-organism process;primary metabolic process;protein metabolic process;response to biotic stimulus;response to external stimulus;response to stimulus;response to stress;signal transduction	cell part;cytoplasm	Epithelial cell signaling in Helicobacter pylori infection;NOD-like receptor signaling pathway;Shigellosis	4	4	4	5.4	5.4	5.4	107.74	25.0176	24.5085	22.2098	22.3233	Q8BHB0	Q8BHB0	Nucleotide-binding oligomerization domain-containing protein 1	sp|Q8BHB0|NOD1_MOUSE Nucleotide-binding oligomerization domain-containing protein 1 OS=Mus musculus OX=10090 GN=Nod1 PE=1 SV=1
Rmnd5a	-0.589246	0.715718	0.618427					2	2	2	5.4	5.4	5.4	43.992	23.1287	22.9141	18.8443	19.6041	Q80YQ8;F6V8A7	Q80YQ8;F6V8A7	Protein RMD5 homolog A	sp|Q80YQ8|RMD5A_MOUSE E3 ubiquitin-protein ligase RMND5A OS=Mus musculus OX=10090 GN=Rmnd5a PE=1 SV=2;tr|F6V8A7|F6V8A7_MOUSE E3 ubiquitin-protein ligase RMND5A (Fragment) OS=Mus musculus OX=10090 GN=Rmnd5a PE=1 SV=1
	-0.880073	-0.903711	0.617769					3	3	3	2.3	2.3	2.3	194.47	21.1365	20.9891	16.987	16.5206	A0A338P6K9	A0A338P6K9		sp|A0A338P6K9|QSER1_MOUSE Glutamine and serine-rich protein 1 OS=Mus musculus OX=10090 GN=Qser1 PE=2 SV=1
Tox4	0.349818	0.873577	0.614851	binding;chromatin binding;DNA binding;estrogen response element binding;identical protein binding;nucleic acid binding;phosphoprotein binding;protein binding;protein dimerization activity;protein homodimerization activity;regulatory region DNA binding;regulatory region nucleic acid binding;transcription regulatory region DNA binding	biological regulation;biosynthetic process;cell death;cellular component organization;cellular metabolic process;cellular nitrogen compound metabolic process;cellular process;chromatin modification;chromatin organization;chromosome organization;death;macromolecule metabolic process;metabolic process;nitrogen compound metabolic process;nucleobase-containing compound metabolic process;organelle org…	cell part;intracellular membrane-bounded organelle;intracellular organelle;macromolecular complex;nucleoplasm;nucleus;organelle;protein complex;protein serine/threonine phosphatase complex		4	4	4	7.6	7.6	7.6	65.961	25.7155	25.3364	22.5349	22.666	Q8BU11;H3BL89;Q66JW3;Q80W03	Q8BU11	TOX high mobility group box family member 4	sp|Q8BU11|TOX4_MOUSE TOX high mobility group box family member 4 OS=Mus musculus OX=10090 GN=Tox4 PE=1 SV=3
Cep128	-1.23606	-0.828486	0.614286			cell part;cytoplasm;intracellular non-membrane-bounded organelle;intracellular organelle;microtubule organizing center;organelle		5	5	5	5.2	5.2	5.2	128.5	25.4073	25.3196	19.9887	20.5976	Q8BI22;F7CIB0	Q8BI22;F7CIB0	Centrosomal protein of 128 kDa	sp|Q8BI22|CE128_MOUSE Centrosomal protein of 128 kDa OS=Mus musculus OX=10090 GN=Cep128 PE=1 SV=2;tr|F7CIB0|F7CIB0_MOUSE Centrosomal protein of 128 kDa (Fragment) OS=Mus musculus OX=10090 GN=Cep128 PE=1 SV=1
Wibg	-1.45902	-1.43917	0.608715	binding;ribonucleoprotein binding;ribosome binding	biological regulation;catabolic process;cellular metabolic process;cellular nitrogen compound metabolic process;cellular process;macromolecule metabolic process;metabolic process;mRNA metabolic process;nitrogen compound metabolic process;nucleobase-containing compound metabolic process;primary metabolic process;regulation of translation;RNA catabolic process;RNA metabolic process	cell part;cytoplasm;intracellular non-membrane-bounded organelle;intracellular organelle;macromolecular complex;nucleolus;nucleoplasm;organelle;protein complex	mRNA surveillance pathway;RNA transport	4	4	4	35	35	35	22.689	26.8509	26.6611	23.3115	22.1042	Q8CHP5	Q8CHP5	Partner of Y14 and mago	sp|Q8CHP5|PYM1_MOUSE Partner of Y14 and mago OS=Mus musculus OX=10090 GN=Pym1 PE=1 SV=2
Pigg	-1.49773	-0.573896	0.607674	catalytic activity;CP2 mannose-ethanolamine phosphotransferase activity;mannose-ethanolamine phosphotransferase activity;phosphotransferase activity, for other substituted phosphate groups;transferase activity;transferase activity, transferring phosphorus-containing groups	biosynthetic process;cellular lipid metabolic process;cellular metabolic process;cellular process;lipid metabolic process;macromolecule metabolic process;macromolecule modification;metabolic process;primary metabolic process;protein lipidation;protein metabolic process;protein modification process	cell part;endoplasmic reticulum;intracellular membrane-bounded organelle;intracellular organelle;membrane;organelle	Glycosylphosphatidylinositol(GPI)-anchor biosynthesis	8	8	8	13.5	13.5	13.5	108.51	25.4376	25.1726	19.8791	22.6674	D3Z3Y1;D3Z4I0;D3YTQ6	D3Z3Y1;D3Z4I0;D3YTQ6		tr|D3Z3Y1|D3Z3Y1_MOUSE GPI ethanolamine phosphate transferase 2 OS=Mus musculus OX=10090 GN=Pigg PE=1 SV=1;tr|D3Z4I0|D3Z4I0_MOUSE GPI ethanolamine phosphate transferase 2 OS=Mus musculus OX=10090 GN=Pigg PE=1 SV=1;tr|D3YTQ6|D3YTQ6_MOUSE Phosphatidylinosito
Pithd1	-0.525226	-0.00695607	0.596076			cell part;intracellular membrane-bounded organelle;intracellular organelle;nucleus;organelle		2	2	2	13.7	13.7	13.7	24.192	22.766	22.5407	18.9676	18.984	Q8BWR2;B1AV57	Q8BWR2;B1AV57	PITH domain-containing protein 1	sp|Q8BWR2|PITH1_MOUSE PITH domain-containing protein 1 OS=Mus musculus OX=10090 GN=Pithd1 PE=1 SV=1;tr|B1AV57|B1AV57_MOUSE PITH domain-containing protein 1 (Fragment) OS=Mus musculus OX=10090 GN=Pithd1 PE=1 SV=1
Pot1;Pot1a	-0.964066	-0.176756	0.594835	binding;DNA binding;nucleic acid binding;sequence-specific DNA binding;single-stranded DNA binding;single-stranded telomeric DNA binding;structure-specific DNA binding;telomeric DNA binding	biological regulation;biosynthetic process;cellular component organization;cellular metabolic process;cellular nitrogen compound metabolic process;cellular process;chromosome organization;DNA metabolic process;DNA replication;homeostatic process;macromolecule metabolic process;metabolic process;nitrogen compound metabolic process;nucleobase-containing compound metabolic process;organelle organiza…	cell part;macromolecular complex;nucleoplasm;telomere cap complex		4	4	4	10	10	10	70.862	23.2092	20.8092	16.4486	22.8897	Q91WC1;Q3UXR7	Q91WC1;Q3UXR7	Protection of telomeres protein 1	sp|Q91WC1|POTE1_MOUSE Protection of telomeres protein 1 OS=Mus musculus OX=10090 GN=Pot1 PE=1 SV=1;tr|Q3UXR7|Q3UXR7_MOUSE Protection of telomeres protein 1 OS=Mus musculus OX=10090 GN=Pot1a PE=1 SV=1
Cnot6	-0.0660347	0.575119	0.594071	3'-5' exonuclease activity;3'-5'-exoribonuclease activity;binding;catalytic activity;cation binding;exonuclease activity;exonuclease activity, active with either ribo- or deoxyribonucleic acids and producing 5'-phosphomonoesters;exoribonuclease activity;exoribonuclease activity, producing 5'-phosphomonoesters;hydrolase activity;hydrolase activity, acting on ester bonds;ion binding;metal ion bindi…	biological regulation;biosynthetic process;catabolic process;cellular metabolic process;cellular nitrogen compound metabolic process;cellular process;gene silencing;macromolecule metabolic process;metabolic process;mRNA metabolic process;nitrogen compound metabolic process;nucleobase-containing compound metabolic process;primary metabolic process;regulation of translation;RNA catabolic process;RN…	cell part;cytoplasm;intracellular membrane-bounded organelle;intracellular organelle;macromolecular complex;membrane;nucleus;organelle;protein complex;transcription factor complex	RNA degradation	4	4	4	7.4	7.4	7.4	63.303	23.7563	23.4153	20.3889	20.618	Q8K3P5	Q8K3P5	CCR4-NOT transcription complex subunit 6	sp|Q8K3P5|CNOT6_MOUSE CCR4-NOT transcription complex subunit 6 OS=Mus musculus OX=10090 GN=Cnot6 PE=1 SV=2
Thnsl1	-0.50707	0.0878702	0.591871	binding;carbon-oxygen lyase activity;carbon-oxygen lyase activity, acting on phosphates;catalytic activity;cofactor binding;lyase activity;pyridoxal phosphate binding;threonine synthase activity;vitamin B6 binding;vitamin binding	amine metabolic process;biosynthetic process;cellular amino acid metabolic process;cellular ketone metabolic process;cellular metabolic process;cellular nitrogen compound metabolic process;cellular process;metabolic process;nitrogen compound metabolic process;organic acid metabolic process;primary metabolic process;small molecule metabolic process	cell part;cytoplasm;intracellular membrane-bounded organelle;intracellular organelle;mitochondrion;nucleoplasm;nucleus;organelle		2	2	2	3.1	3.1	3.1	83.099	26.9589	26.6512	23.3604	23.7682	Q8BH55;A2AUG6;A2AUG7	Q8BH55;A2AUG6;A2AUG7	Threonine synthase-like 1	sp|Q8BH55|THNS1_MOUSE Threonine synthase-like 1 OS=Mus musculus OX=10090 GN=Thnsl1 PE=1 SV=1;tr|A2AUG6|A2AUG6_MOUSE Threonine synthase-like 1 (Fragment) OS=Mus musculus OX=10090 GN=Thnsl1 PE=1 SV=1;tr|A2AUG7|A2AUG7_MOUSE Threonine synthase-like 1 OS=Mus mu
Gm561	-0.75064	-0.107492	0.590051			cell part;intracellular membrane-bounded organelle;intracellular organelle;mitochondrion;organelle		1	1	1	10.3	10.3	10.3	11.963	23.625	23.4483	19.5304	19.4858	Q3V460	Q3V460		tr|Q3V460|Q3V460_MOUSE Gene model 561, (NCBI) OS=Mus musculus OX=10090 GN=Smim26 PE=1 SV=1
Ccdc90b	-0.603161	-0.134746	0.589092			cell part;intracellular membrane-bounded organelle;intracellular organelle;mitochondrion;organelle		4	4	4	23	23	23	29.596	25.0491	24.8827	20.6364	21.0368	Q8C3X2	Q8C3X2	Coiled-coil domain-containing protein 90B, mitochondrial	sp|Q8C3X2|CC90B_MOUSE Coiled-coil domain-containing protein 90B, mitochondrial OS=Mus musculus OX=10090 GN=Ccdc90b PE=1 SV=1
Fam107b	-0.295305	-0.290798	0.58246		multicellular organismal process;neurological system process			2	2	2	30.7	30.7	30.7	9.0031	23.0611	22.8265	19.2219	19.4209	H3BLM7;H9H9T1;A0A2I3BR29;Q3TGF2	H3BLM7;H9H9T1;A0A2I3BR29;Q3TGF2	Protein FAM107B	tr|H3BLM7|H3BLM7_MOUSE Protein FAM107B OS=Mus musculus OX=10090 GN=Fam107b PE=1 SV=1;tr|H9H9T1|H9H9T1_MOUSE Protein FAM107B OS=Mus musculus OX=10090 GN=Fam107b PE=1 SV=1;tr|A0A2I3BR29|A0A2I3BR29_MOUSE Protein FAM107B OS=Mus musculus OX=10090 GN=Fam107b PE=
Il18	0.299948	0.760945	0.580531	binding;cytokine activity;protein binding;receptor binding	anatomical structure formation involved in morphogenesis;behavior;biological regulation;cell activation;cellular process;developmental process;immune system process;macromolecule metabolic process;metabolic process;multicellular organismal process;primary metabolic process;protein metabolic process;regulation of protein modification process;regulation of transport;response to biotic stimulus;resp…	extracellular organelle;extracellular space;organelle;vesicle	African trypanosomiasis;Cytokine-cytokine receptor interaction;Cytosolic DNA-sensing pathway;ko05152;Malaria;NOD-like receptor signaling pathway;Rheumatoid arthritis	4	4	4	28.6	28.6	28.6	22.15	23.706	23.1621	20.9411	21.1238	K3W4N2;P70380	K3W4N2;P70380	Interleukin-18	tr|K3W4N2|K3W4N2_MOUSE Interleukin-18 OS=Mus musculus OX=10090 GN=Il18 PE=1 SV=1;sp|P70380|IL18_MOUSE Interleukin-18 OS=Mus musculus OX=10090 GN=Il18 PE=1 SV=2
Rel	0.163756	0.651316	0.574247	binding;chromatin binding;DNA binding;enhancer binding;enhancer sequence-specific DNA binding;nucleic acid binding;nucleic acid binding transcription factor activity;regulatory region DNA binding;regulatory region nucleic acid binding;RNA polymerase II distal enhancer sequence-specific DNA binding;RNA polymerase II regulatory region DNA binding;RNA polymerase II regulatory region sequence-specifi…	biological regulation;biosynthetic process;cellular metabolic process;cellular nitrogen compound metabolic process;cellular process;cytokine production;immune system process;macromolecule metabolic process;metabolic process;multicellular organismal process;nitrogen compound metabolic process;nucleobase-containing compound metabolic process;primary metabolic process;response to chemical stimulus;r…	cell part;cytoplasm;cytosol;I-kappaB/NF-kappaB complex;intracellular membrane-bounded organelle;intracellular organelle;macromolecular complex;nucleoplasm;nucleus;organelle;protein complex;transcription factor complex		12	12	12	27.7	27.7	27.7	65.144	29.3307	28.8019	26.0674	27.028	A4QPD3;P15307	A4QPD3;P15307	Proto-oncogene c-Rel	tr|A4QPD3|A4QPD3_MOUSE Proto-oncogene c-Rel OS=Mus musculus OX=10090 GN=Rel PE=1 SV=1;sp|P15307|REL_MOUSE Proto-oncogene c-Rel OS=Mus musculus OX=10090 GN=Rel PE=1 SV=2
Cep135	-3.10606	-2.0881	0.562377	binding;protein binding;protein C-terminus binding	cellular component organization;cellular process;microtubule organizing center organization;organelle organization	cell part;centrosome;intracellular non-membrane-bounded organelle;intracellular organelle;microtubule organizing center;organelle		8	8	8	9.6	9.6	9.6	133.34	28.917	28.3339	25.3424	26.9084	Q6P5D4	Q6P5D4	Centrosomal protein of 135 kDa	sp|Q6P5D4|CP135_MOUSE Centrosomal protein of 135 kDa OS=Mus musculus OX=10090 GN=Cep135 PE=1 SV=1
Gbp5	-0.192249	0.222805	0.562279	binding;catalytic activity;GTP binding;GTPase activity;guanyl nucleotide binding;guanyl ribonucleotide binding;hydrolase activity;hydrolase activity, acting on acid anhydrides;hydrolase activity, acting on acid anhydrides, in phosphorus-containing anhydrides;identical protein binding;nucleoside-triphosphatase activity;nucleotide binding;protein binding;purine nucleotide binding;purine ribonucleos…	cellular process;response to chemical stimulus;response to stimulus	cell part;intracellular organelle;membrane;organelle;vesicle		26	26	26	49.7	49.7	49.7	66.929	32.8288	32.4163	29.5286	30.0646	Q8CFB4;Q8BMN7	Q8CFB4;Q8BMN7	Guanylate-binding protein 5	sp|Q8CFB4|GBP5_MOUSE Guanylate-binding protein 5 OS=Mus musculus OX=10090 GN=Gbp5 PE=1 SV=2;tr|Q8BMN7|Q8BMN7_MOUSE Guanylate-binding protein 5 OS=Mus musculus OX=10090 GN=Gbp5 PE=1 SV=1
Trim34a;Trim34b	0.253626	0.940129	0.561888	binding;cation binding;ion binding;metal ion binding;transition metal ion binding;zinc ion binding		cell part;intracellular		10	10	10	24.5	24.5	24.5	55.95	26.823	26.3855	23.5315	24.1746	Q99PP6;K7N6K2;J3QNR8	Q99PP6;K7N6K2;J3QNR8	Tripartite motif-containing protein 34A	sp|Q99PP6|TR34A_MOUSE E3 ubiquitin-protein ligase TRIM34A OS=Mus musculus OX=10090 GN=Trim34a PE=2 SV=3;sp|K7N6K2|TR34B_MOUSE E3 ubiquitin-protein ligase TRIM34B OS=Mus musculus OX=10090 GN=Trim34b PE=3 SV=1;tr|J3QNR8|J3QNR8_MOUSE Tripartite motif-containi
Tldc1	-0.544603	-0.150097	0.560421			cell part;membrane		4	4	4	9.5	9.5	9.5	50.844	27.4226	27.2683	23.3592	22.8374	Q8K0P3	Q8K0P3	TLD domain-containing protein 1	sp|Q8K0P3|MEAK7_MOUSE MTOR-associated protein MEAK7 OS=Mus musculus OX=10090 GN=Meak7 PE=2 SV=1
Etv3	2.16395	2.79822	0.560324	binding;DNA binding;nucleic acid binding;nucleic acid binding transcription factor activity;protein binding transcription factor activity;sequence-specific DNA binding;sequence-specific DNA binding RNA polymerase II transcription factor activity;sequence-specific DNA binding transcription factor activity;transcription cofactor activity;transcription corepressor activity;transcription factor bindi…	biological adhesion;biological regulation;biosynthetic process;cell adhesion;cell differentiation;cellular metabolic process;cellular nitrogen compound metabolic process;cellular process;developmental process;embryo development;macromolecule metabolic process;metabolic process;nitrogen compound metabolic process;nucleobase-containing compound metabolic process;primary metabolic process;RNA metabo…	cell part;intracellular membrane-bounded organelle;intracellular organelle;macromolecular complex;nucleus;organelle;protein complex;transcriptional repressor complex		7	7	6	21.4	21.4	20.1	57.026	27.7918	26.1141	26.2183	26.283	Q8R4Z4;D3YVU8;D3YXK6;A0A140LIR9;A0A5F8MPE2	Q8R4Z4	ETS translocation variant 3	sp|Q8R4Z4|ETV3_MOUSE ETS translocation variant 3 OS=Mus musculus OX=10090 GN=Etv3 PE=1 SV=2
Bloc1s3	-0.405681	0.196355	0.559541	macromolecule transmembrane transporter activity;protein transmembrane transporter activity;protein transporter activity;substrate-specific transmembrane transporter activity;substrate-specific transporter activity;transmembrane transporter activity;transporter activity	anatomical structure development;biological regulation;cell activation;cellular component movement;cellular component organization;cellular process;coagulation;cytoskeleton-dependent intracellular transport;developmental process;endosome transport;establishment of localization;multicellular organismal process;organelle organization;pigment granule organization;pigmentation;protein transport;regul…	BLOC complex;cell part;cytoplasm;cytoplasmic membrane-bounded vesicle;cytosol;intracellular membrane-bounded organelle;intracellular organelle;macromolecular complex;organelle;protein complex;vesicle		4	4	4	26.7	26.7	26.7	20.398	24.3766	24.3157	18.5322	18.9904	Q5U5M8	Q5U5M8	Biogenesis of lysosome-related organelles complex 1 subunit 3	sp|Q5U5M8|BL1S3_MOUSE Biogenesis of lysosome-related organelles complex 1 subunit 3 OS=Mus musculus OX=10090 GN=Bloc1s3 PE=1 SV=1
Dok2	-2.01363	-1.50201	0.559345	binding;binding, bridging;molecular transducer activity;protein binding;protein binding, bridging;receptor binding;receptor signaling protein activity;receptor tyrosine kinase binding;signal transducer activity;signaling adaptor activity;transmembrane receptor protein tyrosine kinase adaptor activity	biological regulation;cellular process;response to stimulus;signal transduction			8	8	8	23.3	23.3	23.3	45.522	29.3071	29.1755	24.5105	25.0196	O70469	O70469	Docking protein 2	sp|O70469|DOK2_MOUSE Docking protein 2 OS=Mus musculus OX=10090 GN=Dok2 PE=1 SV=1
Arhgef12	-1.07291	-0.593224	0.559051	binding;enzyme activator activity;enzyme regulator activity;G-protein-coupled receptor binding;GTPase activator activity;GTPase regulator activity;guanyl-nucleotide exchange factor activity;nucleoside-triphosphatase regulator activity;protein binding;Ras guanyl-nucleotide exchange factor activity;receptor binding;Rho guanyl-nucleotide exchange factor activity;small GTPase regulator activity	biological regulation;cellular process;response to stimulus;signal transduction	cell part;cytoplasm;extracellular organelle;membrane;organelle;vesicle	Axon guidance;ko05152;Regulation of actin cytoskeleton;Vascular smooth muscle contraction	2	2	2	1.8	1.8	1.8	172.47	21.5969	21.3388	17.9252	18.0457	F8VQN6;Q8R4H2	F8VQN6;Q8R4H2	Rho guanine nucleotide exchange factor 12	tr|F8VQN6|F8VQN6_MOUSE Rho guanine nucleotide exchange factor 12 OS=Mus musculus OX=10090 GN=Arhgef12 PE=1 SV=1;sp|Q8R4H2|ARHGC_MOUSE Rho guanine nucleotide exchange factor 12 OS=Mus musculus OX=10090 GN=Arhgef12 PE=1 SV=2
Oasl1	0.299362	0.929034	0.556895	adenyl nucleotide binding;adenyl ribonucleotide binding;ATP binding;binding;catalytic activity;DNA binding;double-stranded RNA binding;nucleic acid binding;nucleotide binding;purine nucleotide binding;purine ribonucleoside triphosphate binding;purine ribonucleotide binding;ribonucleotide binding;RNA binding;transferase activity	biological regulation;immune system process;multi-organism process;response to biotic stimulus;response to stimulus;response to stress	cell part;cytoplasm;intracellular non-membrane-bounded organelle;intracellular organelle;membrane;nucleolus;organelle		25	25	25	61.8	61.8	61.8	59.088	33.9751	33.4924	31.002	31.3039	Q8VI94	Q8VI94	2-5-oligoadenylate synthase-like protein 1	sp|Q8VI94|OASL1_MOUSE 2-5-oligoadenylate synthase-like protein 1 OS=Mus musculus OX=10090 GN=Oasl1 PE=2 SV=1
Apbb2	0.736562	0.884481	0.556209	beta-amyloid binding;binding;enzyme binding;histone acetyltransferase binding;protein binding;transcription factor binding	biological regulation;cell motility;cellular component movement;cellular component organization;cellular process;extracellular matrix organization;extracellular structure organization;locomotion;regulation of cell cycle;regulation of protein stability;response to chemical stimulus;response to external stimulus;response to stimulus	cell part;cytoplasm;intracellular membrane-bounded organelle;intracellular organelle;nucleus;organelle		2	2	2	7.6	7.6	7.6	55.085	23.3557	22.5454	21.2103	21.0599	F6V8Y6;Q3TDW6;E9PWH3;Q3TIZ5;E9QPX0;Q9DBR4	F6V8Y6;Q3TDW6;E9PWH3;Q3TIZ5;E9QPX0;Q9DBR4	Amyloid beta A4 precursor protein-binding family B member 2	tr|F6V8Y6|F6V8Y6_MOUSE Amyloid beta precursor protein-binding family B member 2 OS=Mus musculus OX=10090 GN=Apbb2 PE=1 SV=2;tr|Q3TDW6|Q3TDW6_MOUSE Amyloid beta precursor protein-binding family B member 2 OS=Mus musculus OX=10090 GN=Apbb2 PE=1 SV=1;tr|E9PWH
Paxbp1	-0.602022	-0.433545	0.552672	binding;core promoter proximal region DNA binding;core promoter proximal region sequence-specific DNA binding;DNA binding;nucleic acid binding;nucleic acid binding transcription factor activity;protein binding;regulatory region DNA binding;regulatory region nucleic acid binding;RNA polymerase II core promoter proximal region sequence-specific DNA binding;RNA polymerase II regulatory region DNA bi…	anatomical structure development;biological regulation;biosynthetic process;cellular metabolic process;cellular nitrogen compound metabolic process;cellular process;developmental process;macromolecule metabolic process;metabolic process;nitrogen compound metabolic process;nucleobase-containing compound metabolic process;primary metabolic process;regulation of organelle organization;regulation of …	cell part;cytosol;intracellular membrane-bounded organelle;intracellular organelle;nucleus;organelle		12	12	12	19	19	19	104.83	26.9911	26.8141	22.895	22.8565	P58501;F6YY19	P58501	PAX3- and PAX7-binding protein 1	sp|P58501|PAXB1_MOUSE PAX3- and PAX7-binding protein 1 OS=Mus musculus OX=10090 GN=Paxbp1 PE=1 SV=3
Mcat	-0.875698	-0.35345	0.548437	[acyl-carrier-protein] S-malonyltransferase activity;catalytic activity;fatty acid synthase activity;malonyltransferase activity;S-acyltransferase activity;S-malonyltransferase activity;transferase activity;transferase activity, transferring acyl groups;transferase activity, transferring acyl groups other than amino-acyl groups	biosynthetic process;cellular ketone metabolic process;cellular lipid metabolic process;cellular metabolic process;cellular process;lipid metabolic process;metabolic process;organic acid metabolic process;primary metabolic process;small molecule metabolic process	cell part;intracellular membrane-bounded organelle;intracellular organelle;mitochondrion;organelle	Fatty acid biosynthesis	8	8	8	30.4	30.4	30.4	41.928	25.7968	25.747	20.69	18.1411	Q8R3F5;A0A2R8W722;A0A2R8VHT7	Q8R3F5	Malonyl-CoA-acyl carrier protein transacylase, mitochondrial	sp|Q8R3F5|FABD_MOUSE Malonyl-CoA-acyl carrier protein transacylase, mitochondrial OS=Mus musculus OX=10090 GN=Mcat PE=1 SV=3
Rnls	-1.32056	-1.05925	0.548338	catalytic activity;oxidoreductase activity	alcohol metabolic process;amine metabolic process;anatomical structure morphogenesis;biological regulation;cellular aromatic compound metabolic process;cellular metabolic process;cellular nitrogen compound metabolic process;cellular process;circulatory system process;developmental process;homeostatic process;metabolic process;multicellular organismal process;nitrogen compound metabolic process;re…	extracellular space		2	2	2	14.7	14.7	14.7	33.286	23.2141	23.0935	18.5208	18.6259	A0A0R4J156;A7RDN6	A0A0R4J156;A7RDN6	Renalase	tr|A0A0R4J156|A0A0R4J156_MOUSE Renalase OS=Mus musculus OX=10090 GN=Rnls PE=1 SV=1;sp|A7RDN6|RNLS_MOUSE Renalase OS=Mus musculus OX=10090 GN=Rnls PE=1 SV=2
Katnbl1	0.602742	1.04019	0.54498			cell part;intracellular non-membrane-bounded organelle;intracellular organelle;nucleolus;organelle		2	2	2	10.7	10.7	10.7	34.035	22.004	21.6411	18.9102	18.7564	Q9CWJ3	Q9CWJ3	KATNB1-like protein 1	sp|Q9CWJ3|KTBL1_MOUSE KATNB1-like protein 1 OS=Mus musculus OX=10090 GN=Katnbl1 PE=2 SV=1
Vcpkmt	-0.717477	-0.337266	0.543298	catalytic activity;lysine N-methyltransferase activity;methyltransferase activity;N-methyltransferase activity;protein methyltransferase activity;protein-lysine N-methyltransferase activity;S-adenosylmethionine-dependent methyltransferase activity;transferase activity;transferase activity, transferring one-carbon groups	cellular metabolic process;cellular process;macromolecule metabolic process;macromolecule modification;metabolic process;one-carbon metabolic process;peptidyl-amino acid modification;primary metabolic process;protein alkylation;protein metabolic process;protein modification process;small molecule metabolic process	cell part;cytoplasm		3	3	3	18.9	18.9	18.9	25.535	26.1852	25.9924	22.2394	22.1312	Q8C436;A0A571BDP3;A0A571BDU2	Q8C436;A0A571BDP3	Protein-lysine methyltransferase METTL21D	sp|Q8C436|MT21D_MOUSE Protein N-lysine methyltransferase METTL21D OS=Mus musculus OX=10090 GN=Vcpkmt PE=1 SV=2;tr|A0A571BDP3|A0A571BDP3_MOUSE Protein N-lysine methyltransferase METTL21D OS=Mus musculus OX=10090 GN=Vcpkmt PE=1 SV=1
Myl12b;Myl9	-1.29325	-1.21726	0.542803	binding;calcium ion binding;cation binding;cytoskeletal protein binding;glutamate receptor binding;ion binding;metal ion binding;myosin binding;myosin heavy chain binding;protein binding;receptor binding	biological adhesion;biological regulation;cell adhesion;cellular process;establishment of localization;protein targeting;protein transport;transport	apical part of cell;brush border;cell part;cell projection;extracellular organelle;macromolecular complex;organelle;protein complex;vesicle	Focal adhesion;Leukocyte transendothelial migration;Regulation of actin cytoskeleton;Tight junction;Vascular smooth muscle contraction	8	1	1	50.6	10.5	10.5	19.779	26.2483	26.049	22.2576	22.3299	Q3THE2;Q9CQ19;D3Z249	Q3THE2;Q9CQ19	Myosin regulatory light chain 12B;Myosin regulatory light polypeptide 9	sp|Q3THE2|ML12B_MOUSE Myosin regulatory light chain 12B OS=Mus musculus OX=10090 GN=Myl12b PE=1 SV=2;sp|Q9CQ19|MYL9_MOUSE Myosin regulatory light polypeptide 9 OS=Mus musculus OX=10090 GN=Myl9 PE=1 SV=3
5031414D18Rik;Kiaa0226l	1.15691	1.62597	0.542308					6	6	6	15.7	15.7	15.7	75.13	24.2627	23.5456	21.968	21.8507	F8WGX2;Q3TD16	F8WGX2;Q3TD16	Uncharacterized protein KIAA0226-like	tr|F8WGX2|F8WGX2_MOUSE Protein-associated with UVRAG as autophagy enhancer OS=Mus musculus OX=10090 GN=Rubcnl PE=1 SV=1;sp|Q3TD16|PACER_MOUSE Protein associated with UVRAG as autophagy enhancer OS=Mus musculus OX=10090 GN=Rubcnl PE=1 SV=2
Junb	2.6311	3.12382	0.541515	binding;core promoter proximal region DNA binding;core promoter proximal region sequence-specific DNA binding;DNA binding;double-stranded DNA binding;nucleic acid binding;nucleic acid binding transcription factor activity;protein binding;protein binding transcription factor activity;regulatory region DNA binding;regulatory region nucleic acid binding;RNA polymerase II core promoter proximal regio…	anatomical structure development;biological regulation;cell differentiation;cell proliferation;cellular process;developmental process;embryo development;multicellular organismal process;regulation of cell cycle;response to abiotic stimulus;response to biotic stimulus;response to chemical stimulus;response to drug;response to endogenous stimulus;response to external stimulus;response to stimulus	cell part;macromolecular complex;nucleoplasm;protein complex;transcription factor complex	Osteoclast differentiation	9	9	9	44.8	44.8	44.8	35.765	29.1498	27.6053	27.4306	27.6495	P09450	P09450	Transcription factor jun-B	sp|P09450|JUNB_MOUSE Transcription factor JunB OS=Mus musculus OX=10090 GN=Junb PE=1 SV=1
Tgm2	1.73092	2.36	0.541118	binding;calcium ion binding;catalytic activity;cation binding;GTP binding;guanyl nucleotide binding;guanyl ribonucleotide binding;ion binding;metal ion binding;nucleotide binding;protein-glutamine gamma-glutamyltransferase activity;purine nucleotide binding;purine ribonucleoside triphosphate binding;purine ribonucleotide binding;ribonucleotide binding;transaminase activity;transferase activity;tr…	anatomical structure formation involved in morphogenesis;anatomical structure morphogenesis;biological regulation;cellular component assembly;cellular component organization;cellular homeostasis;cellular ion homeostasis;cellular membrane organization;cellular metabolic process;cellular process;developmental process;endocytosis;establishment of localization;homeostatic process;macromolecular compl…	cell part;cytoplasm;cytosol;extracellular matrix;extracellular organelle;intracellular membrane-bounded organelle;intracellular organelle;membrane;mitochondrion;organelle;proteinaceous extracellular matrix;vesicle	Huntington's disease	25	25	25	49.1	49.1	49.1	77.06	32.8673	31.7486	30.8327	31.1082	P21981;G3UXE8	P21981	Protein-glutamine gamma-glutamyltransferase 2	sp|P21981|TGM2_MOUSE Protein-glutamine gamma-glutamyltransferase 2 OS=Mus musculus OX=10090 GN=Tgm2 PE=1 SV=4
Sav1	-5.07923	-4.55949	0.538935		anatomical structure development;anatomical structure morphogenesis;biological regulation;cell differentiation;cellular process;developmental process;molting cycle;multicellular organismal process;regulation of protein stability;response to stimulus;signal transduction	cell part;cytoplasm;intracellular membrane-bounded organelle;intracellular organelle;nucleus;organelle		4	4	4	12.4	12.4	12.4	44.845	29.8444	29.7689	23.907	24.994	Q8VEB2	Q8VEB2	Protein salvador homolog 1	sp|Q8VEB2|SAV1_MOUSE Protein salvador homolog 1 OS=Mus musculus OX=10090 GN=Sav1 PE=1 SV=2
Plin2	2.27614	3.16699	0.53824		establishment of localization;lipid transport;localization;organic acid transport;response to chemical stimulus;response to drug;response to stimulus;transport	cell part;cytoplasm;cytosol;intracellular membrane-bounded organelle;intracellular organelle;lipid particle;membrane;nucleus;organelle;plasma membrane		4	4	4	14.6	14.6	14.6	46.646	27.2022	25.4446	25.4758	25.8877	P43883;B1AXR3;B1AXR5	P43883	Perilipin-2	sp|P43883|PLIN2_MOUSE Perilipin-2 OS=Mus musculus OX=10090 GN=Plin2 PE=1 SV=2
Map2k4	-0.133385	0.272143	0.533563	adenyl nucleotide binding;adenyl ribonucleotide binding;ATP binding;binding;catalytic activity;JUN kinase kinase activity;kinase activity;MAP kinase kinase activity;nucleotide binding;phosphotransferase activity, alcohol group as acceptor;protein kinase activity;protein serine/threonine kinase activity;protein serine/threonine/tyrosine kinase activity;protein tyrosine kinase activity;purine nucle…	biological regulation;cell death;cell growth;cellular metabolic process;cellular process;death;developmental process;growth;macromolecule metabolic process;macromolecule modification;metabolic process;phosphorus metabolic process;primary metabolic process;protein metabolic process;protein modification process;protein phosphorylation;regulation of DNA metabolic process;regulation of protein modifi…	cell part;cell projection;cytosol;intracellular membrane-bounded organelle;intracellular organelle;neuron projection;nucleus;organelle	Chagas disease (American trypanosomiasis);Epithelial cell signaling in Helicobacter pylori infection;ErbB signaling pathway;Fc epsilon RI signaling pathway;GnRH signaling pathway;MAPK signaling pathway;Toll-like receptor signaling pathway	9	9	9	27	27	27	44.113	28.2829	27.9584	24.9412	25.0006	P47809;B1ATL6;M0QW52;M0QWR0;M0QWG5	P47809;B1ATL6	Dual specificity mitogen-activated protein kinase kinase 4	sp|P47809|MP2K4_MOUSE Dual specificity mitogen-activated protein kinase kinase 4 OS=Mus musculus OX=10090 GN=Map2k4 PE=1 SV=2;tr|B1ATL6|B1ATL6_MOUSE Dual-specificity mitogen-activated protein kinase kinase 4 (Fragment) OS=Mus musculus OX=10090 GN=Map2k4 PE
Prmt7	-1.19614	-0.407861	0.533364	[myelin basic protein]-arginine N-methyltransferase activity;arginine N-methyltransferase activity;binding;catalytic activity;histone methyltransferase activity;histone methyltransferase activity (H4-R3 specific);histone-arginine N-methyltransferase activity;methyltransferase activity;N-methyltransferase activity;protein methyltransferase activity;protein-arginine N-methyltransferase activity;pro…	biological regulation;biosynthetic process;cell differentiation;cellular component assembly;cellular component organization;cellular macromolecular complex assembly;cellular metabolic process;cellular nitrogen compound metabolic process;cellular process;chromatin modification;chromatin organization;chromosome organization;developmental process;DNA metabolic process;DNA modification;histone modifi…	cell part;cytosol;intracellular membrane-bounded organelle;intracellular non-membrane-bounded organelle;intracellular organelle;membrane;nucleolus;nucleoplasm;nucleus;organelle;plasma membrane		10	10	10	26.7	26.7	26.7	78.3	26.5894	26.5158	20.8893	21.5523	Q922X9;F6RXJ8;D3Z1C9	Q922X9	Protein arginine N-methyltransferase 7	sp|Q922X9|ANM7_MOUSE Protein arginine N-methyltransferase 7 OS=Mus musculus OX=10090 GN=Prmt7 PE=1 SV=1
Dxo	0.314755	0.81032	0.527571	5'-3' exonuclease activity;binding;catalytic activity;cation binding;exonuclease activity;hydrolase activity;hydrolase activity, acting on acid anhydrides;hydrolase activity, acting on acid anhydrides, in phosphorus-containing anhydrides;hydrolase activity, acting on ester bonds;ion binding;magnesium ion binding;metal ion binding;mRNA binding;nuclease activity;nucleic acid binding;nucleotide bind…	biological regulation;catabolic process;cellular metabolic process;cellular nitrogen compound metabolic process;cellular process;macromolecule metabolic process;metabolic process;mRNA metabolic process;nitrogen compound metabolic process;nucleobase-containing compound metabolic process;primary metabolic process;RNA catabolic process;RNA metabolic process	cell part;cytoplasm;membrane;nucleoplasm;plasma membrane		5	5	5	25.7	25.7	25.7	34.78	25.299	25.0158	21.7547	21.8655	G3UZ39;A0A0R4J288;O70348;G3UWP7;G3UX82;G3UWW3	G3UZ39;A0A0R4J288;O70348	Decapping and exoribonuclease protein	tr|G3UZ39|G3UZ39_MOUSE Decapping nuclease (Fragment) OS=Mus musculus OX=10090 GN=Dxo PE=1 SV=1;tr|A0A0R4J288|A0A0R4J288_MOUSE Decapping nuclease OS=Mus musculus OX=10090 GN=Dxo PE=1 SV=1;sp|O70348|DXO_MOUSE Decapping and exoribonuclease protein OS=Mus musc
Marchf7	2.57725	2.81793	0.526269	binding;catalytic activity;cation binding;ion binding;ligase activity;metal ion binding;transition metal ion binding;zinc ion binding	biological regulation;cellular metabolic process;cellular process;macromolecule metabolic process;macromolecule modification;metabolic process;primary metabolic process;protein metabolic process;protein modification by small protein conjugation or removal;protein modification process			1	1	1	4.2	4.2	4.2	76.598	23.217	21.5616	21.6576	21.6743	Q9WV66	Q9WV66	E3 ubiquitin-protein ligase MARCH7	sp|Q9WV66|MARH7_MOUSE E3 ubiquitin-protein ligase MARCHF7 OS=Mus musculus OX=10090 GN=Marchf7 PE=2 SV=1
Mthfr	0.235237	1.04719	0.524766	amine binding;amino acid binding;binding;carboxylic acid binding;catalytic activity;coenzyme binding;cofactor binding;flavin adenine dinucleotide binding;methylenetetrahydrofolate reductase (NADPH) activity;modified amino acid binding;NADP binding;nucleotide binding;oxidoreductase activity;oxidoreductase activity, acting on the CH-NH group of donors;oxidoreductase activity, acting on the CH-NH gr…	amine metabolic process;biological regulation;biosynthetic process;cellular amino acid metabolic process;cellular aromatic compound metabolic process;cellular component organization;cellular ketone metabolic process;cellular metabolic process;cellular nitrogen compound metabolic process;cellular process;chromatin organization;chromosome organization;cofactor metabolic process;heterocycle metaboli…	cell part;cell projection;cytosol;neuron projection	Carbon fixation pathways in prokaryotes;Methane metabolism;One carbon pool by folate	10	10	10	20.7	20.7	20.7	76.214	28.2069	27.6	25.6449	25.6844	F6Z4F8;A2A7F7;Q9WU20;F7BGN3;A2A7F9	F6Z4F8;A2A7F7;Q9WU20	Methylenetetrahydrofolate reductase	tr|F6Z4F8|F6Z4F8_MOUSE Methylenetetrahydrofolate reductase (Fragment) OS=Mus musculus OX=10090 GN=Mthfr PE=1 SV=1;tr|A2A7F7|A2A7F7_MOUSE Methylenetetrahydrofolate reductase OS=Mus musculus OX=10090 GN=Mthfr PE=1 SV=1;sp|Q9WU20|MTHR_MOUSE Methylenetetrahydr
Nog	0.564134	2.9631	0.524565	binding;cytokine binding;identical protein binding;protein binding;protein dimerization activity;protein homodimerization activity	anatomical structure development;anatomical structure formation involved in morphogenesis;anatomical structure morphogenesis;biological regulation;cell differentiation;cell morphogenesis;cellular component morphogenesis;cellular component organization;cellular process;developmental process;embryo development;locomotion;regulation of protein modification process;response to chemical stimulus;respo…	extracellular space	TGF-beta signaling pathway	1	1	1	8.6	8.6	8.6	25.77	22.3791	21.4412	18.7363	21.0499	P97466	P97466	Noggin	sp|P97466|NOGG_MOUSE Noggin OS=Mus musculus OX=10090 GN=Nog PE=2 SV=1
Pank4	-3.07121	-2.15213	0.52296	adenyl nucleotide binding;adenyl ribonucleotide binding;ATP binding;binding;catalytic activity;kinase activity;nucleotide binding;pantothenate kinase activity;phosphotransferase activity, alcohol group as acceptor;purine nucleotide binding;purine ribonucleoside triphosphate binding;purine ribonucleotide binding;ribonucleotide binding;transferase activity;transferase activity, transferring phospho…	biosynthetic process;cellular metabolic process;cellular nitrogen compound metabolic process;cellular process;cofactor metabolic process;heterocycle metabolic process;metabolic process;nitrogen compound metabolic process;nucleobase-containing compound metabolic process;nucleobase-containing small molecule metabolic process;nucleoside metabolic process;nucleotide metabolic process;primary metaboli…	cell part;cytoplasm	Pantothenate and CoA biosynthesis	8	8	8	13.8	13.8	13.8	91.521	32.3204	32.2095	27.5884	27.5406	Q80YV4;F7B6K4	Q80YV4;F7B6K4	Pantothenate kinase 4	sp|Q80YV4|PANK4_MOUSE 4-phosphopantetheine phosphatase OS=Mus musculus OX=10090 GN=Pank4 PE=1 SV=2;tr|F7B6K4|F7B6K4_MOUSE 4-phosphopantetheine phosphatase (Fragment) OS=Mus musculus OX=10090 GN=Pank4 PE=1 SV=1
Kdm7a	1.38604	1.97391	0.521654	binding;catalytic activity;cation binding;demethylase activity;histone binding;histone demethylase activity;histone demethylase activity (H3-K27 specific);histone demethylase activity (H3-K36 specific);histone demethylase activity (H3-K9 specific);histone demethylase activity (H4-K20 specific);ion binding;iron ion binding;metal ion binding;methylated histone residue binding;oxidoreductase activit…	anatomical structure development;biological regulation;biosynthetic process;cellular component organization;cellular metabolic process;cellular nitrogen compound metabolic process;cellular process;chromatin modification;chromatin organization;chromosome organization;developmental process;histone modification;macromolecule metabolic process;macromolecule modification;metabolic process;nitrogen com…	cell part;intracellular non-membrane-bounded organelle;intracellular organelle;nucleolus;nucleoplasm;organelle		3	3	3	3.1	3.1	3.1	106.07	22.8368	21.6811	20.9229	21.0296	Q3UWM4	Q3UWM4	Lysine-specific demethylase 7A	sp|Q3UWM4|KDM7A_MOUSE Lysine-specific demethylase 7A OS=Mus musculus OX=10090 GN=Kdm7a PE=1 SV=2
Prelid1	2.45115	2.85268	0.520447		biological regulation;cell death;cellular component organization;cellular homeostasis;cellular ion homeostasis;cellular membrane organization;cellular process;death;establishment of localization;homeostatic process;lipid transport;membrane organization;regulation of organelle organization;transport	cell part;intracellular membrane-bounded organelle;intracellular organelle;macromolecular complex;mitochondrion;nucleoplasm;organelle;protein complex		2	2	2	8.8	8.8	8.8	24.959	22.6501	20.887	20.8247	21.4095	Q8R107	Q8R107	PRELI domain-containing protein 1, mitochondrial	sp|Q8R107|PRLD1_MOUSE PRELI domain-containing protein 1, mitochondrial OS=Mus musculus OX=10090 GN=Prelid1 PE=1 SV=1
Hist1h1e	-3.75826	-3.11004	0.517225	binding;chromatin binding;chromatin DNA binding;DNA binding;nucleic acid binding;structure-specific DNA binding	biological regulation;cellular component assembly;cellular component organization;cellular macromolecular complex assembly;cellular process;chromatin organization;chromosome organization;macromolecular complex assembly;organelle organization	cell part;extracellular organelle;intracellular membrane-bounded organelle;intracellular organelle;macromolecular complex;nucleosome;nucleus;organelle;vesicle		9	3	3	27.9	13.2	13.2	21.977	31.5181	31.4597	24.546	26.5396	P43274	P43274	Histone H1,4	sp|P43274|H14_MOUSE Histone H1,4 OS=Mus musculus OX=10090 GN=H1-4 PE=1 SV=2
Ifitm2	0.903964	1.01899	0.513592		biological regulation;immune system process;multi-organism process;response to biotic stimulus;response to chemical stimulus;response to stimulus;response to stress	cell part;membrane;plasma membrane		2	1	1	16.7	11.1	11.1	15.743	25.1066	24.5057	22.6763	22.4177	Q99J93	Q99J93	Interferon-induced transmembrane protein 2	sp|Q99J93|IFM2_MOUSE Interferon-induced transmembrane protein 2 OS=Mus musculus OX=10090 GN=Ifitm2 PE=1 SV=1
Xpo4	-1.65813	-1.32222	0.512277		biological regulation;establishment of localization;protein transport;regulation of transport;transport	cell part;cytoplasm;nucleoplasm		20	20	20	23.3	23.3	23.3	129.96	27.3738	27.3371	21.023	21.0923	A0A0R4J254;Q9ESJ0	A0A0R4J254;Q9ESJ0	Exportin-4	tr|A0A0R4J254|A0A0R4J254_MOUSE Exportin-4 OS=Mus musculus OX=10090 GN=Xpo4 PE=1 SV=1;sp|Q9ESJ0|XPO4_MOUSE Exportin-4 OS=Mus musculus OX=10090 GN=Xpo4 PE=1 SV=2
Hspb11	-1.02659	-0.966714	0.508632	binding;cation binding;ion binding;metal ion binding	anatomical structure development;biological regulation;cellular component movement;cellular process;cytoskeleton-dependent intracellular transport;developmental process;establishment of localization;protein transport;response to stimulus;signal transduction;transport	cell part;cell projection;centrosome;cilium;extracellular organelle;intracellular non-membrane-bounded organelle;intracellular organelle;macromolecular complex;microtubule organizing center;organelle;protein complex;vesicle		3	3	3	25.2	25.2	25.2	16.28	21.3576	20.9953	17.2886	18.7364	Q9D6H2	Q9D6H2	Intraflagellar transport protein 25 homolog	sp|Q9D6H2|IFT25_MOUSE Intraflagellar transport protein 25 homolog OS=Mus musculus OX=10090 GN=Hspb11 PE=1 SV=2
Adap2	0.813771	1.54878	0.50518	alcohol binding;binding;cation binding;enzyme activator activity;enzyme regulator activity;GTPase activator activity;GTPase regulator activity;inositol 1,3,4,5 tetrakisphosphate binding;ion binding;lipid binding;metal ion binding;nucleoside-triphosphatase regulator activity;phosphatidylinositol binding;phosphatidylinositol-3,4,5-trisphosphate binding;phosphatidylinositol-3,4-bisphosphate binding;…	anatomical structure development;biological regulation;cellular process;developmental process;response to stimulus;signal transduction	cell part;cytoplasm;membrane;mitochondrial envelope;plasma membrane		7	6	6	27	24.4	24.4	43.989	27.8994	27.7523	22.9568	23.9424	Q8R2V5;E9QAL8	Q8R2V5	Arf-GAP with dual PH domain-containing protein 2	sp|Q8R2V5|ADAP2_MOUSE Arf-GAP with dual PH domain-containing protein 2 OS=Mus musculus OX=10090 GN=Adap2 PE=1 SV=1
Slfn8	2.21527	2.76691	0.503145	adenyl nucleotide binding;adenyl ribonucleotide binding;ATP binding;binding;nucleotide binding;purine nucleotide binding;purine ribonucleoside triphosphate binding;purine ribonucleotide binding;ribonucleotide binding		cell part;intracellular		19	14	14	25.3	18	18	104.26	28.7213	27.402	26.908	27.0533	B1ARD8;A0A5H1ZRL2;E9Q0R4;A0A5H1ZRM2	B1ARD8;A0A5H1ZRL2		sp|B1ARD8|SLFN8_MOUSE Schlafen family member 8 OS=Mus musculus OX=10090 GN=Slfn8 PE=2 SV=1;tr|A0A5H1ZRL2|A0A5H1ZRL2_MOUSE Schlafen family member 8 (Fragment) OS=Mus musculus OX=10090 GN=Slfn8 PE=1 SV=1
Jak2	1.16948	1.82855	0.501821	adenyl nucleotide binding;adenyl ribonucleotide binding;ATP binding;binding;catalytic activity;cation binding;cytokine receptor binding;enzyme binding;growth factor receptor binding;growth hormone receptor binding;heme binding;histone binding;histone kinase activity;histone kinase activity (H3-Y41 specific);histone tyrosine kinase activity;hormone receptor binding;interleukin-12 receptor binding;…	anatomical structure development;anatomical structure morphogenesis;biological regulation;cell death;cell differentiation;cell motility;cellular component morphogenesis;cellular component movement;cellular component organization;cellular homeostasis;cellular ion homeostasis;cellular metabolic process;cellular process;chromatin modification;chromatin organization;chromosome organization;death;deve…	cell part;cytoplasm;cytoskeleton;cytosol;endomembrane system;intracellular membrane-bounded organelle;intracellular non-membrane-bounded organelle;intracellular organelle;nucleus;organelle	Adipocytokine signaling pathway;Chemokine signaling pathway;Jak-STAT signaling pathway;ko05152;Leishmaniasis;Measles;Toxoplasmosis	4	3	3	3.5	2.8	2.8	130.59	22.207	21.7899	18.4273	19.7188	Q62120;A0A494BBB9	Q62120	Tyrosine-protein kinase JAK2	sp|Q62120|JAK2_MOUSE Tyrosine-protein kinase JAK2 OS=Mus musculus OX=10090 GN=Jak2 PE=1 SV=3
Gstp1	-1.10135	-0.656331	0.499578	binding;catalytic activity;dinitrosyl-iron complex binding;drug binding;enzyme binding;enzyme regulator activity;glutathione transferase activity;JUN kinase binding;kinase binding;kinase regulator activity;protein binding;protein kinase binding;S-nitrosoglutathione binding;transferase activity;transferase activity, transferring alkyl or aryl (other than methyl) groups	amine metabolic process;anatomical structure development;anatomical structure morphogenesis;biological regulation;cell communication;cell development;cell proliferation;cellular amino acid metabolic process;cellular ketone metabolic process;cellular metabolic process;cellular nitrogen compound metabolic process;cellular process;developmental process;metabolic process;nitrogen compound metabolic p…	cell part;cytoplasm;cytosol;extracellular organelle;extracellular space;intracellular;intracellular membrane-bounded organelle;intracellular organelle;macromolecular complex;membrane;mitochondrion;nucleus;organelle;plasma membrane;protein complex;vesicle	Drug metabolism - cytochrome P450;Glutathione metabolism;Metabolism of xenobiotics by cytochrome P450	3	3	3	35	35	35	18.038	25.7307	25.4796	21.925	22.2278	A0A494B908;A0A494BAW2;P19157;A0A494BAM8;P46425	A0A494B908;A0A494BAW2;P19157	Glutathione S-transferase P 1	tr|A0A494B908|A0A494B908_MOUSE Glutathione S-transferase (Fragment) OS=Mus musculus OX=10090 GN=Gstp1 PE=1 SV=1;tr|A0A494BAW2|A0A494BAW2_MOUSE Glutathione S-transferase OS=Mus musculus OX=10090 GN=Gstp1 PE=1 SV=1;sp|P19157|GSTP1_MOUSE Glutathione S-transfe
Mocs1	-1.91387	-1.13232	0.498557	4 iron, 4 sulfur cluster binding;binding;cation binding;GTP binding;guanyl nucleotide binding;guanyl ribonucleotide binding;ion binding;iron-sulfur cluster binding;metal cluster binding;metal ion binding;nucleotide binding;purine nucleotide binding;purine ribonucleoside triphosphate binding;purine ribonucleotide binding;ribonucleotide binding	biosynthetic process;cellular aromatic compound metabolic process;cellular metabolic process;cellular nitrogen compound metabolic process;cellular process;cofactor metabolic process;heterocycle metabolic process;metabolic process;nitrogen compound metabolic process;prosthetic group metabolic process	cell part;macromolecular complex;protein complex	Folate biosynthesis;Sulfur relay system	3	3	3	5.3	5.3	5.3	69.858	22.531	22.1807	19.8934	18.3424	Q5RKZ7	Q5RKZ7	Molybdenum cofactor biosynthesis protein 1;Cyclic pyranopterin monophosphate synthase;Cyclic pyranopterin monophosphate synthase accessory protein	sp|Q5RKZ7|MOCS1_MOUSE Molybdenum cofactor biosynthesis protein 1 OS=Mus musculus OX=10090 GN=Mocs1 PE=1 SV=2
Kctd20	2.34116	2.67227	0.497229		biological regulation;cellular component assembly;cellular component organization;macromolecular complex assembly;protein complex assembly	cell part;cytoplasm		2	2	2	22.4	22.4	22.4	18.112	22.6099	21.052	21.4566	20.3635	A0A3F2YNM8;A0A3F2YNM3;Q8CDD8;A0A3B2W3J4;A0A3B2WBF3;B2KF10;A0A3B2WBI7;B2KF11	A0A3F2YNM8;A0A3F2YNM3;Q8CDD8;A0A3B2W3J4;A0A3B2WBF3;B2KF10;A0A3B2WBI7;B2KF11	BTB/POZ domain-containing protein KCTD20	tr|A0A3F2YNM8|A0A3F2YNM8_MOUSE BTB/POZ domain-containing protein KCTD20 OS=Mus musculus OX=10090 GN=Kctd20 PE=1 SV=1;tr|A0A3F2YNM3|A0A3F2YNM3_MOUSE BTB/POZ domain-containing protein KCTD20 OS=Mus musculus OX=10090 GN=Kctd20 PE=1 SV=1;sp|Q8CDD8|KCD20_MOUSE
Bnip3	2.20232	2.50024	0.493545	binding;enzyme binding;GTPase binding;identical protein binding;protein binding;protein dimerization activity;protein heterodimerization activity;protein homodimerization activity	biological regulation;catabolic process;cell death;cell differentiation;cellular component organization;cellular homeostasis;cellular ion homeostasis;cellular membrane organization;cellular metabolic process;cellular process;death;developmental process;homeostatic process;immune system process;macromolecule metabolic process;membrane organization;metabolic process;mitochondrion organization;multi…	cell part;cell projection;cytoplasm;endoplasmic reticulum;intracellular membrane-bounded organelle;intracellular organelle;membrane;mitochondrion;neuron projection;nuclear envelope;nucleoplasm;nucleus;organelle		2	2	2	13.3	13.3	13.3	19.38	24.2701	22.7894	22.7306	22.5221	A0A1B0GT26;O55003	A0A1B0GT26;O55003	BCL2/adenovirus E1B 19 kDa protein-interacting protein 3	tr|A0A1B0GT26|A0A1B0GT26_MOUSE BCL2/adenovirus E1B 19 kDa protein-interacting protein 3 OS=Mus musculus OX=10090 GN=Bnip3 PE=1 SV=1;sp|O55003|BNIP3_MOUSE BCL2/adenovirus E1B 19 kDa protein-interacting protein 3 OS=Mus musculus OX=10090 GN=Bnip3 PE=1 SV=1
Kank1	-1.48807	-1.21685	0.493442	beta-catenin binding;binding;protein binding	biological regulation;cellular component organization;regulation of organelle organization;regulation of transport	cell part;cytoplasm;intracellular membrane-bounded organelle;intracellular organelle;nucleus;organelle		2	2	2	2.5	2.5	2.5	126.13	26.0858	25.8035	22.5512	22.6339	E9Q944;E9Q238	E9Q944;E9Q238		tr|E9Q944|E9Q944_MOUSE KN motif and ankyrin repeat domains 1 (Fragment) OS=Mus musculus OX=10090 GN=Kank1 PE=1 SV=1;tr|E9Q238|E9Q238_MOUSE KN motif and ankyrin repeat domains 1 OS=Mus musculus OX=10090 GN=Kank1 PE=1 SV=1
Flnc	-2.31272	-1.83794	0.491494	actin binding;ankyrin binding;binding;cytoskeletal protein binding;protein binding	anatomical structure development;cell development;cellular process;developmental process	cell part;cytoplasm;cytoskeleton;intracellular non-membrane-bounded organelle;intracellular organelle;membrane;organelle;plasma membrane	Focal adhesion;MAPK signaling pathway	29	17	17	14.6	10.5	10.5	291.12	28.5698	28.5619	20.9282	17.4078	Q8VHX6	Q8VHX6	Filamin-C	sp|Q8VHX6|FLNC_MOUSE Filamin-C OS=Mus musculus OX=10090 GN=Flnc PE=1 SV=3
	-0.802562	-0.558177	0.491391					11	11	1	5.8	5.8	0.8	284.12	25.7283	25.6515	20.4377	20.4793	A0A2I3BRX9;A0A1W2P712	A0A2I3BRX9;A0A1W2P712		tr|A0A2I3BRX9|A0A2I3BRX9_MOUSE Ral GTPase-activating protein subunit alpha-1 OS=Mus musculus OX=10090 GN=Ralgapa1 PE=1 SV=1;tr|A0A1W2P712|A0A1W2P712_MOUSE Ral GTPase-activating protein subunit alpha-1 OS=Mus musculus OX=10090 GN=Ralgapa1 PE=1 SV=1
Sowahc	-0.278706	0.0710762	0.491186					6	6	6	15.2	15.2	15.2	54.937	26.0892	25.806	22.537	22.6617	Q8C0J6	Q8C0J6	Ankyrin repeat domain-containing protein SOWAHC	sp|Q8C0J6|SWAHC_MOUSE Ankyrin repeat domain-containing protein SOWAHC OS=Mus musculus OX=10090 GN=Sowahc PE=1 SV=2
Slc25a30	0.789354	1.27465	0.490981		cellular process;establishment of localization;transmembrane transport;transport	cell part;intracellular membrane-bounded organelle;intracellular organelle;membrane;mitochondrion;organelle		2	2	2	7.6	7.6	7.6	32.281	23.1092	22.4247	20.8725	20.5145	Q9CR58	Q9CR58	Kidney mitochondrial carrier protein 1	sp|Q9CR58|KMCP1_MOUSE Kidney mitochondrial carrier protein 1 OS=Mus musculus OX=10090 GN=Slc25a30 PE=1 SV=1
Rc3h1	0.423094	0.522759	0.489954	binding;cation binding;ion binding;metal ion binding;mRNA 3'-UTR binding;mRNA binding;nucleic acid binding;RNA binding;transition metal ion binding;zinc ion binding	anatomical structure development;biological regulation;catabolic process;cell activation;cell proliferation;cellular component assembly;cellular component organization;cellular macromolecular complex assembly;cellular metabolic process;cellular nitrogen compound metabolic process;cellular process;developmental process;homeostatic process;immune system process;macromolecular complex assembly;macro…	cell part;cytoplasm;intracellular non-membrane-bounded organelle;intracellular organelle;macromolecular complex;organelle;ribonucleoprotein complex		11	11	10	15.7	15.7	14.6	125.38	26.5898	26.2489	23.5134	23.1467	Q4VGL6;H7BX02;A0A668KLW6	Q4VGL6;H7BX02	Roquin-1	sp|Q4VGL6|RC3H1_MOUSE Roquin-1 OS=Mus musculus OX=10090 GN=Rc3h1 PE=1 SV=1;tr|H7BX02|H7BX02_MOUSE RING-type E3 ubiquitin transferase OS=Mus musculus OX=10090 GN=Rc3h1 PE=1 SV=1
Ralgapa2	-0.111196	0.00532815	0.487898	binding;enzyme activator activity;enzyme regulator activity;GTPase activator activity;GTPase regulator activity;nucleoside-triphosphatase regulator activity;protein binding;protein dimerization activity;protein heterodimerization activity	biological regulation;cellular process;response to stimulus;signal transduction	cell part;cytoplasm;cytosol;extracellular space;membrane;plasma membrane		4	4	4	3.8	3.8	3.8	214.06	23.3339	23.1762	19.3601	18.6867	A0A0A0MQD7;A0A2I3BPN8;F7CGP0;A3KGS3;F7AI67	A0A0A0MQD7;A0A2I3BPN8;F7CGP0;A3KGS3;F7AI67	Ral GTPase-activating protein subunit alpha-2	tr|A0A0A0MQD7|A0A0A0MQD7_MOUSE Ral GTPase-activating protein subunit alpha-2 OS=Mus musculus OX=10090 GN=Ralgapa2 PE=1 SV=1;tr|A0A2I3BPN8|A0A2I3BPN8_MOUSE Ral GTPase-activating protein subunit alpha-2 OS=Mus musculus OX=10090 GN=Ralgapa2 PE=1 SV=1;tr|F7CGP
Rbm12;Gm28036	-1.14826	-0.457772	0.48656	binding;nucleic acid binding;nucleotide binding		cell part;nucleoplasm		13	13	13	16.2	16.2	16.2	102.8	27.5289	26.9767	21.2814	25.8149	Q8R4X3;V9GXJ1;F6YJB6;B7ZCQ1;B7ZCQ0;B7ZCP9;V9GX58	Q8R4X3;V9GXJ1;F6YJB6	RNA-binding protein 12	sp|Q8R4X3|RBM12_MOUSE RNA-binding protein 12 OS=Mus musculus OX=10090 GN=Rbm12 PE=1 SV=3;tr|V9GXJ1|V9GXJ1_MOUSE Predicted gene, 28036 OS=Mus musculus OX=10090 GN=Gm28036 PE=4 SV=1;tr|F6YJB6|F6YJB6_MOUSE Predicted gene, 28036 (Fragment) OS=Mus musculus OX=1
Smg9	-0.0505622	0.543892	0.485427	binding;identical protein binding;protein binding	catabolic process;cellular metabolic process;cellular nitrogen compound metabolic process;cellular process;macromolecule metabolic process;metabolic process;mRNA metabolic process;nitrogen compound metabolic process;nucleobase-containing compound metabolic process;primary metabolic process;RNA catabolic process;RNA metabolic process	cell part;intracellular		5	5	5	17.5	17.5	17.5	57.62	25.059	24.8143	21.3127	21.4425	Q9DB90;D3Z719	Q9DB90	Protein SMG9	sp|Q9DB90|SMG9_MOUSE Nonsense-mediated mRNA decay factor SMG9 OS=Mus musculus OX=10090 GN=Smg9 PE=1 SV=1
Ubash3b	0.19497	0.539531	0.483055	catalytic activity;hydrolase activity;hydrolase activity, acting on ester bonds;phosphatase activity;phosphoprotein phosphatase activity;phosphoric ester hydrolase activity;protein tyrosine phosphatase activity	biological regulation;cellular metabolic process;cellular process;macromolecule metabolic process;macromolecule modification;metabolic process;phosphorus metabolic process;primary metabolic process;protein dephosphorylation;protein metabolic process;protein modification process;regulation of protein modification process;regulation of transport	cell part;cytoplasm;intracellular membrane-bounded organelle;intracellular organelle;nucleus;organelle		6	6	6	14.1	14.1	14.1	71.443	27.5973	27.2975	24.2361	24.1285	Q8BGG7	Q8BGG7	Ubiquitin-associated and SH3 domain-containing protein B	sp|Q8BGG7|UBS3B_MOUSE Ubiquitin-associated and SH3 domain-containing protein B OS=Mus musculus OX=10090 GN=Ubash3b PE=1 SV=1
Lamb2	0.166201	2.13393	0.478092	binding;integrin binding;protein binding;protein complex binding;receptor binding	anatomical structure development;anatomical structure morphogenesis;biological adhesion;cell adhesion;cell development;cell growth;cell morphogenesis;cellular component morphogenesis;cellular component organization;cellular process;developmental process;extracellular matrix organization;extracellular structure organization;growth;locomotion;multicellular organismal process;neurological system pro…	extracellular organelle;extracellular region;laminin complex;macromolecular complex;organelle;protein complex;synapse;vesicle	Amoebiasis;ECM-receptor interaction;Focal adhesion;Pathways in cancer;Small cell lung cancer;Toxoplasmosis	2	2	2	1.9	1.9	1.9	196.58	26.8573	24.1752	24.8897	26.0925	Q61292	Q61292	Laminin subunit beta-2	sp|Q61292|LAMB2_MOUSE Laminin subunit beta-2 OS=Mus musculus OX=10090 GN=Lamb2 PE=1 SV=2
Unkl	0.300182	0.750349	0.477884	binding;catalytic activity;cation binding;ion binding;ligase activity;metal ion binding;transition metal ion binding;zinc ion binding	cellular metabolic process;cellular process;macromolecule metabolic process;macromolecule modification;metabolic process;primary metabolic process;protein metabolic process;protein modification by small protein conjugation or removal;protein modification process	cell part;cytoplasm;intracellular membrane-bounded organelle;intracellular organelle;nucleus;organelle		2	1	1	4.1	2.6	2.6	79.635	23.1326	22.8201	19.8036	19.7404	Q5FWH2;F6TWQ1	Q5FWH2;F6TWQ1	Putative E3 ubiquitin-protein ligase UNKL	sp|Q5FWH2|UNKL_MOUSE Putative E3 ubiquitin-protein ligase UNKL OS=Mus musculus OX=10090 GN=Unkl PE=2 SV=2;tr|F6TWQ1|F6TWQ1_MOUSE Putative E3 ubiquitin-protein ligase UNKL (Fragment) OS=Mus musculus OX=10090 GN=Unkl PE=1 SV=1
Naa16	-1.86517	-1.57566	0.477781	acetyltransferase activity;binding;catalytic activity;N-acetyltransferase activity;N-acyltransferase activity;peptide alpha-N-acetyltransferase activity;peptide N-acetyltransferase activity;ribonucleoprotein binding;ribosome binding;transferase activity;transferase activity, transferring acyl groups;transferase activity, transferring acyl groups other than amino-acyl groups	biological regulation;cellular metabolic process;cellular process;macromolecule metabolic process;macromolecule modification;metabolic process;primary metabolic process;protein acylation;protein metabolic process;protein modification process;regulation of protein stability	cell part;cytoplasm;extracellular organelle;macromolecular complex;organelle;protein acetyltransferase complex;protein complex;vesicle		20	13	13	29.2	21.8	21.8	101.28	26.9051	26.8845	19.3971	20.0661	Q9DBB4;E9PZ53	Q9DBB4	N-alpha-acetyltransferase 16, NatA auxiliary subunit	sp|Q9DBB4|NAA16_MOUSE N-alpha-acetyltransferase 16, NatA auxiliary subunit OS=Mus musculus OX=10090 GN=Naa16 PE=2 SV=1
Dlx6	-0.780438	-0.216233	0.474358	binding;DNA binding;nucleic acid binding;sequence-specific DNA binding	anatomical structure development;anatomical structure formation involved in morphogenesis;anatomical structure morphogenesis;biological regulation;cell differentiation;cellular process;developmental process	cell part;intracellular membrane-bounded organelle;intracellular organelle;nucleus;organelle		1	1	1	12.7	12.7	12.7	17.705	25.4629	25.2245	21.6465	21.8432	A0A0R4J0C1;P70397	A0A0R4J0C1;P70397	Homeobox protein DLX-6	tr|A0A0R4J0C1|A0A0R4J0C1_MOUSE Homeobox protein DLX-6 (Fragment) OS=Mus musculus OX=10090 GN=Dlx6 PE=1 SV=1;sp|P70397|DLX6_MOUSE Homeobox protein DLX-6 OS=Mus musculus OX=10090 GN=Dlx6 PE=2 SV=3
Tbc1d22b	-0.0738487	0.450908	0.473631					6	6	6	14.5	14.5	14.5	59.127	24.7905	24.5426	21.2158	21.0326	Q80VE5;A0A3Q4EHL1	Q80VE5		tr|Q80VE5|Q80VE5_MOUSE TBC1 domain family, member 22B OS=Mus musculus OX=10090 GN=Tbc1d22b PE=1 SV=1
Arhgap12	-0.697897	-0.147985	0.47228		anatomical structure morphogenesis;biological regulation;cellular process;developmental process;response to stimulus;signal transduction	cell part;intracellular		8	1	1	14.9	1.8	1.8	92.659	21.8644	21.5707	18.0617	18.7132	B2RUJ8;S4R203;S4R1B0;S4R2V0	B2RUJ8;S4R203;S4R1B0		tr|B2RUJ8|B2RUJ8_MOUSE Rho GTPase-activating protein 12 OS=Mus musculus OX=10090 GN=Arhgap12 PE=1 SV=1;tr|S4R203|S4R203_MOUSE Rho GTPase-activating protein 12 OS=Mus musculus OX=10090 GN=Arhgap12 PE=1 SV=1;tr|S4R1B0|S4R1B0_MOUSE Rho GTPase-activating prote
Usp38	1.60554	1.18777	0.472072	catalytic activity;cysteine-type endopeptidase activity;cysteine-type peptidase activity;endopeptidase activity;hydrolase activity;peptidase activity;peptidase activity, acting on L-amino acid peptides;small conjugating protein-specific protease activity;ubiquitin-specific protease activity	biological regulation;catabolic process;cellular metabolic process;cellular process;macromolecule metabolic process;macromolecule modification;metabolic process;primary metabolic process;protein metabolic process;protein modification by small protein conjugation or removal;protein modification process;proteolysis;proteolysis involved in cellular protein catabolic process			2	2	2	3	3	3	116.1	23.7634	22.9613	21.5691	21.4982	Q8BW70	Q8BW70	Ubiquitin carboxyl-terminal hydrolase 38	sp|Q8BW70|UBP38_MOUSE Ubiquitin carboxyl-terminal hydrolase 38 OS=Mus musculus OX=10090 GN=Usp38 PE=1 SV=2
Bcl9	0.0899048	0.581207	0.471656	beta-catenin binding;binding;protein binding	biological regulation;cell differentiation;cellular process;developmental process;response to stimulus;signal transduction	cell part;cytoplasm;Golgi apparatus;intracellular membrane-bounded organelle;intracellular organelle;nucleus;organelle		4	4	4	5.3	5.3	5.3	148.97	23.7489	23.5395	19.3641	20.2289	Q9D219	Q9D219	B-cell CLL/lymphoma 9 protein	sp|Q9D219|BCL9_MOUSE B-cell CLL/lymphoma 9 protein OS=Mus musculus OX=10090 GN=Bcl9 PE=1 SV=3
Mrpl33	0.562084	1.14254	0.470823	structural constituent of ribosome;structural molecule activity	biosynthetic process;cellular metabolic process;cellular process;macromolecule metabolic process;metabolic process;primary metabolic process;protein metabolic process;translation	cell part;intracellular membrane-bounded organelle;intracellular organelle;macromolecular complex;mitochondrion;organelle;ribonucleoprotein complex		2	2	2	32.3	32.3	32.3	7.4158	24.0842	23.5614	21.1459	21.5578	Q9CQP0;Q8R0E2	Q9CQP0;Q8R0E2	39S ribosomal protein L33, mitochondrial	sp|Q9CQP0|RM33_MOUSE 39S ribosomal protein L33, mitochondrial OS=Mus musculus OX=10090 GN=Mrpl33 PE=1 SV=1;tr|Q8R0E2|Q8R0E2_MOUSE 39S ribosomal protein L33, mitochondrial OS=Mus musculus OX=10090 GN=Mrpl33 PE=1 SV=1
Wdr24	-0.0805302	0.119688	0.470719					3	3	3	5.4	5.4	5.4	88.184	23.5863	23.3861	19.7289	19.5419	Q8CFJ9	Q8CFJ9	WD repeat-containing protein 24	sp|Q8CFJ9|WDR24_MOUSE GATOR complex protein WDR24 OS=Mus musculus OX=10090 GN=Wdr24 PE=1 SV=1
Pfkfb3	0.888695	1.28913	0.468844	6-phosphofructo-2-kinase activity;adenyl nucleotide binding;adenyl ribonucleotide binding;ATP binding;binding;carbohydrate kinase activity;carbohydrate phosphatase activity;catalytic activity;fructose-2,6-bisphosphate 2-phosphatase activity;hydrolase activity;hydrolase activity, acting on ester bonds;kinase activity;nucleotide binding;phosphatase activity;phosphofructokinase activity;phosphoric e…	alcohol metabolic process;anatomical structure development;carbohydrate metabolic process;cellular metabolic process;cellular process;developmental process;metabolic process;primary metabolic process;small molecule metabolic process	cell part;nucleoplasm	Fructose and mannose metabolism	15	15	11	36.1	36.1	28.4	53.48	27.8075	27.1631	25.2574	25.4078	A7UAK4;A2AUP3;A2AUP5;A2AUP1;Q7TS91;A2AUP4;A7UAK8;Q3U3S6;A7UAK5;A0A0A6YY64;A0A0A6YW89	A7UAK4;A2AUP3;A2AUP5;A2AUP1;Q7TS91;A2AUP4;A7UAK8;Q3U3S6;A7UAK5;A0A0A6YY64		tr|A7UAK4|A7UAK4_MOUSE 6-phosphofructo-2-kinase/fructose-2, 6-biphosphatase 3 splice variant 1 OS=Mus musculus OX=10090 GN=Pfkfb3 PE=1 SV=1;tr|A2AUP3|A2AUP3_MOUSE 6-phosphofructo-2-kinase/fructose-2,6-biphosphatase 3 OS=Mus musculus OX=10090 GN=Pfkfb3 PE=1
Dopey2	0.340733	0.681044	0.46801		establishment of localization;multicellular organismal process;neurological system process;protein transport;transport	extracellular organelle;organelle;vesicle		14	14	13	9.5	9.5	9.1	257.48	26.6523	26.2383	23.7578	23.5309	Q3UHQ6;A0A2I3BRZ2;A0A2I3BQW4;A0A2I3BRW5;A0A2I3BRE4;A0A338P6R7;A0A0B4J1N8	Q3UHQ6;A0A2I3BRZ2;A0A2I3BQW4	Protein dopey-2	sp|Q3UHQ6|DOP2_MOUSE Protein dopey-2 OS=Mus musculus OX=10090 GN=Dop1b PE=1 SV=3;tr|A0A2I3BRZ2|A0A2I3BRZ2_MOUSE Protein dopey-2 OS=Mus musculus OX=10090 GN=Dop1b PE=1 SV=1;tr|A0A2I3BQW4|A0A2I3BQW4_MOUSE Protein dopey-2 (Fragment) OS=Mus musculus OX=10090 G
Map3k2	0.327687	0.860367	0.467905	adenyl nucleotide binding;adenyl ribonucleotide binding;ATP binding;binding;catalytic activity;cation binding;enzyme binding;ion binding;kinase activity;kinase binding;MAP kinase kinase activity;MAP kinase kinase kinase activity;metal ion binding;molecular transducer activity;nucleotide binding;phosphotransferase activity, alcohol group as acceptor;protein binding;protein kinase activity;protein …	biological regulation;cellular metabolic process;cellular process;macromolecule metabolic process;macromolecule modification;metabolic process;phosphorus metabolic process;primary metabolic process;protein metabolic process;protein modification process;protein phosphorylation;regulation of protein modification process;response to abiotic stimulus;response to external stimulus;response to stimulus…	cell part;cytoplasm;cytosol;intracellular;nucleoplasm	Gap junction;GnRH signaling pathway;MAPK signaling pathway	6	4	4	15.8	12.9	12.9	69.683	26.0061	25.5863	22.8529	23.1708	G5E8L8;Q61083	G5E8L8;Q61083	Mitogen-activated protein kinase kinase kinase 2	tr|G5E8L8|G5E8L8_MOUSE Mitogen-activated protein kinase kinase kinase 2 OS=Mus musculus OX=10090 GN=Map3k2 PE=1 SV=1;sp|Q61083|M3K2_MOUSE Mitogen-activated protein kinase kinase kinase 2 OS=Mus musculus OX=10090 GN=Map3k2 PE=1 SV=2
Nlrp3	0.396379	0.91242	0.467384	adenyl nucleotide binding;adenyl ribonucleotide binding;ATP binding;binding;nucleotide binding;purine nucleotide binding;purine ribonucleoside triphosphate binding;purine ribonucleotide binding;ribonucleotide binding	biological regulation;cellular process;cytokine production;establishment of localization;immune system process;multicellular organismal process;multi-organism process;protein transport;regulation of transport;response to biotic stimulus;response to chemical stimulus;response to stimulus;response to stress;secretion;transport	cell part;cytoplasm;cytosol;macromolecular complex;protein complex	NOD-like receptor signaling pathway	27	27	27	31.3	31.3	31.3	118.27	30.0766	29.558	27.3742	27.3232	Q8R4B8;Q5SXI6	Q8R4B8	NACHT, LRR and PYD domains-containing protein 3	sp|Q8R4B8|NLRP3_MOUSE NACHT, LRR and PYD domains-containing protein 3 OS=Mus musculus OX=10090 GN=Nlrp3 PE=1 SV=1
Dnm3	0.27965	0.737427	0.466131	binding;catalytic activity;GTP binding;GTPase activity;guanyl nucleotide binding;guanyl ribonucleotide binding;hydrolase activity;hydrolase activity, acting on acid anhydrides;hydrolase activity, acting on acid anhydrides, in phosphorus-containing anhydrides;nucleoside-triphosphatase activity;nucleotide binding;purine nucleotide binding;purine ribonucleoside triphosphate binding;purine ribonucleo…	cellular component assembly;cellular component organization;cellular membrane organization;cellular process;endocytosis;establishment of localization;membrane invagination;membrane organization;transport;vesicle-mediated transport	cell part;cell projection;extracellular organelle;intracellular membrane-bounded organelle;intracellular organelle;macromolecular complex;mitochondrion;neuron projection;organelle;photoreceptor inner segment;protein complex;vesicle	Bacterial invasion of epithelial cells;Endocrine and other factor-regulated calcium reabsorption;Endocytosis;Fc gamma R-mediated phagocytosis	9	1	1	10.4	1.3	1.3	97.272	25.3597	24.9297	22.3586	22.4471	E9QLL2;Q8BZ98;F2Z460;E0CXZ8	E9QLL2;Q8BZ98	Dynamin-3	tr|E9QLL2|E9QLL2_MOUSE dynamin GTPase OS=Mus musculus OX=10090 GN=Dnm3 PE=1 SV=1;sp|Q8BZ98|DYN3_MOUSE Dynamin-3 OS=Mus musculus OX=10090 GN=Dnm3 PE=1 SV=1
Pabpc1	-2.0977	-1.3954	0.464041	binding;mRNA binding;nucleic acid binding;nucleotide binding;poly(A) RNA binding;poly(U) RNA binding;poly-purine tract binding;poly-pyrimidine tract binding;protein binding;protein C-terminus binding;RNA binding;single-stranded RNA binding	biological regulation;catabolic process;cellular metabolic process;cellular nitrogen compound metabolic process;cellular process;gene silencing;macromolecule metabolic process;metabolic process;mRNA metabolic process;mRNA processing;nitrogen compound metabolic process;nucleobase-containing compound metabolic process;primary metabolic process;RNA catabolic process;RNA metabolic process;RNA process…	cell part;cytoplasm;extracellular organelle;intracellular membrane-bounded organelle;intracellular non-membrane-bounded organelle;intracellular organelle;macromolecular complex;membrane;nucleus;organelle;ribonucleoprotein complex;spliceosomal complex;vesicle	mRNA surveillance pathway;RNA degradation;RNA transport	29	29	19	53.3	53.3	37.3	70.67	34.0604	33.8929	29.5788	30.1126	P29341;Q9D4E6;Q62029;A0A2I3BR37;F6ZAX1;Q8C7D3	P29341	Polyadenylate-binding protein 1	sp|P29341|PABP1_MOUSE Polyadenylate-binding protein 1 OS=Mus musculus OX=10090 GN=Pabpc1 PE=1 SV=2
Mtnd5	-1.94608	-1.3599	0.462366	catalytic activity;NADH dehydrogenase (quinone) activity;NADH dehydrogenase (ubiquinone) activity;NADH dehydrogenase activity;oxidoreductase activity;oxidoreductase activity, acting on NADH or NADPH;oxidoreductase activity, acting on NADH or NADPH, quinone or similar compound as acceptor	cellular metabolic process;cellular process;generation of precursor metabolites and energy;metabolic process	cell part;membrane		4	4	4	9.7	9.7	9.7	68.474	26.6103	26.5925	18.9364	19.5502	P03921	P03921	NADH-ubiquinone oxidoreductase chain 5	sp|P03921|NU5M_MOUSE NADH-ubiquinone oxidoreductase chain 5 OS=Mus musculus OX=10090 GN=Mtnd5 PE=1 SV=3
Mrpl1	-2.11923	-1.36027	0.462262	structural constituent of ribosome;structural molecule activity	biosynthetic process;cellular metabolic process;cellular process;macromolecule metabolic process;metabolic process;primary metabolic process;protein metabolic process;translation	cell part;intracellular membrane-bounded organelle;intracellular organelle;macromolecular complex;mitochondrion;nucleoplasm;organelle;ribonucleoprotein complex		12	12	12	42.3	42.3	42.3	37.596	28.2213	28.0574	23.2679	24.4862	Q99N96;Q9D3F3	Q99N96;Q9D3F3	39S ribosomal protein L1, mitochondrial	sp|Q99N96|RM01_MOUSE 39S ribosomal protein L1, mitochondrial OS=Mus musculus OX=10090 GN=Mrpl1 PE=1 SV=2;tr|Q9D3F3|Q9D3F3_MOUSE 39S ribosomal protein L1, mitochondrial OS=Mus musculus OX=10090 GN=Mrpl1 PE=1 SV=1
Tubb2b	-0.635405	0.336855	0.462262	binding;catalytic activity;GTP binding;GTPase activity;guanyl nucleotide binding;guanyl ribonucleotide binding;hydrolase activity;hydrolase activity, acting on acid anhydrides;hydrolase activity, acting on acid anhydrides, in phosphorus-containing anhydrides;nucleoside-triphosphatase activity;nucleotide binding;purine nucleotide binding;purine ribonucleoside triphosphate binding;purine ribonucleo…	cell motility;cellular component assembly;cellular component movement;cellular component organization;cellular macromolecular complex assembly;cellular process;locomotion;macromolecular complex assembly;protein complex assembly;protein polymerization	cell part;cytoplasm;intracellular membrane-bounded organelle;intracellular organelle;macromolecular complex;nucleus;organelle;protein complex	Gap junction;Pathogenic Escherichia coli infection;Phagosome	24	1	1	68.1	2.7	2.7	49.953	27.1122	26.8207	22.9922	24.1172	Q9CWF2	Q9CWF2	Tubulin beta-2B chain	sp|Q9CWF2|TBB2B_MOUSE Tubulin beta-2B chain OS=Mus musculus OX=10090 GN=Tubb2b PE=1 SV=1
Saal1	-1.12199	-1.04904	0.455755			extracellular space		10	10	10	34.8	34.8	34.8	52.768	26.7824	26.6966	18.3062	22.5974	Q9D2C2	Q9D2C2	Protein SAAL1	sp|Q9D2C2|SAAL1_MOUSE Protein SAAL1 OS=Mus musculus OX=10090 GN=Saal1 PE=1 SV=1
Eef1b;Eef1b2	-2.82245	-2.24448	0.454808	binding;nucleic acid binding;RNA binding;translation elongation factor activity;translation factor activity, nucleic acid binding	biosynthetic process;cellular metabolic process;cellular process;macromolecule metabolic process;metabolic process;translational elongation	cell part;cytoplasm;macromolecular complex;protein complex		8	6	6	46.7	41.3	41.3	24.693	32.2001	32.0964	27.0046	27.6282	O70251;A0A087WS46;G3UX43;G3UZ47;M0QWK5;M0QWH8	O70251;A0A087WS46	Elongation factor 1-beta	sp|O70251|EF1B_MOUSE Elongation factor 1-beta OS=Mus musculus OX=10090 GN=Eef1b PE=1 SV=5;tr|A0A087WS46|A0A087WS46_MOUSE Eukaryotic translation elongation factor 1 beta 2 OS=Mus musculus OX=10090 GN=Eef1b2 PE=1 SV=1
Vps13a	-1.54069	-1.2254	0.454176		anatomical structure development;behavior;behavioral interaction between organisms;biological regulation;cellular process;developmental process;establishment of localization;multi-organism process;protein targeting;protein transport;response to stimulus;transport;vacuolar transport	cell part;cytoplasmic membrane-bounded vesicle;intracellular membrane-bounded organelle;intracellular organelle;organelle;vesicle		28	28	28	11.5	11.5	11.5	359.4	26.7535	26.7083	20.6454	20.818	Q5H8C4;A0A286YCT3;A0A286YCC3	Q5H8C4;A0A286YCT3	Vacuolar protein sorting-associated protein 13A	sp|Q5H8C4|VP13A_MOUSE Intermembrane lipid transfer protein VPS13A OS=Mus musculus OX=10090 GN=Vps13a PE=1 SV=1;tr|A0A286YCT3|A0A286YCT3_MOUSE Intermembrane lipid transfer protein VPS13A OS=Mus musculus OX=10090 GN=Vps13a PE=1 SV=1
Casp6	-0.0754592	0.60966	0.448267	binding;catalytic activity;endopeptidase activity;hydrolase activity;identical protein binding;peptidase activity;peptidase activity, acting on L-amino acid peptides;protein binding	cell differentiation;cellular process;developmental process;macromolecule metabolic process;metabolic process;primary metabolic process;protein metabolic process;proteolysis	cell part;cytoplasm;cytosol;nucleoplasm	Apoptosis	7	7	7	25.7	25.7	25.7	31.595	27.1253	26.689	23.9336	24.4029	O08738	O08738	Caspase-6;Caspase-6 subunit p18;Caspase-6 subunit p11	sp|O08738|CASP6_MOUSE Caspase-6 OS=Mus musculus OX=10090 GN=Casp6 PE=1 SV=1
Trabd	0.0563061	0.317767	0.446256					5	5	5	31.6	31.6	31.6	26.323	26.1229	25.8585	23.0768	21.6923	E9Q7A5;E9Q8R5;Q99JY4	E9Q7A5;E9Q8R5;Q99JY4	TraB domain-containing protein	tr|E9Q7A5|E9Q7A5_MOUSE TraB domain-containing protein (Fragment) OS=Mus musculus OX=10090 GN=Trabd PE=1 SV=8;tr|E9Q8R5|E9Q8R5_MOUSE TraB domain-containing protein OS=Mus musculus OX=10090 GN=Trabd PE=1 SV=1;sp|Q99JY4|TRABD_MOUSE TraB domain-containing prot
	1.05963	1.911	0.444031			cell part;cytoplasm		3	3	3	15.2	15.2	15.2	35.316	23.7155	22.2804	22.7159	20.7731	Q8C3W1	Q8C3W1	Uncharacterized protein C1orf198 homolog	sp|Q8C3W1|CA198_MOUSE Uncharacterized protein C1orf198 homolog OS=Mus musculus OX=10090 PE=1 SV=1
Tlr3	0.887915	1.25223	0.443288	binding;double-stranded RNA binding;identical protein binding;molecular transducer activity;nucleic acid binding;protein binding;receptor activity;RNA binding;signal transducer activity;signaling receptor activity;transmembrane signaling receptor activity	anatomical structure development;biological regulation;cell activation;cellular metabolic process;cellular process;developmental process;immune system process;macromolecule metabolic process;macromolecule modification;metabolic process;multi-organism process;phosphorus metabolic process;primary metabolic process;protein metabolic process;protein modification process;protein phosphorylation;regula…	cell part;cell surface;cytoplasm;membrane	Hepatitis C;Toll-like receptor signaling pathway	13	13	13	17.5	17.5	17.5	103.67	27.6344	26.9973	24.8129	25.4201	Q99MB1;A0A1B0GS40;A0A1B0GSY9	Q99MB1	Toll-like receptor 3	sp|Q99MB1|TLR3_MOUSE Toll-like receptor 3 OS=Mus musculus OX=10090 GN=Tlr3 PE=1 SV=2
Fam188a	0.134352	0.507211	0.441165		cell death;cellular process;death	cell part;membrane;nucleoplasm		5	5	5	14.9	14.9	14.9	49.612	26.1935	25.7972	22.9771	23.2785	Q9CV28;D6REU0;D6RCI2;D6RGU8;D6RG90;D6RGT9;F6S1I0;F7BWU4;A0A0A6YWB5;D3Z0Z1	Q9CV28;D6REU0	Protein FAM188A	sp|Q9CV28|MINY3_MOUSE Ubiquitin carboxyl-terminal hydrolase MINDY-3 OS=Mus musculus OX=10090 GN=Mindy3 PE=1 SV=2;tr|D6REU0|D6REU0_MOUSE Ubiquitin carboxyl-terminal hydrolase MINDY (Fragment) OS=Mus musculus OX=10090 GN=Mindy3 PE=1 SV=2
Ppp6r2	-0.0913562	0.233397	0.440314	binding;enzyme binding;phosphatase binding;protein binding;protein phosphatase binding	biological regulation	cell part;cytoplasm;intracellular membrane-bounded organelle;intracellular organelle;organelle		5	5	5	9	9	9	100.46	25.8909	24.9116	21.9518	24.6652	G3X9K4;A0A5F8MQ25;Q8R3Q2;Q8C400	G3X9K4;A0A5F8MQ25;Q8R3Q2	Serine/threonine-protein phosphatase 6 regulatory subunit 2	tr|G3X9K4|G3X9K4_MOUSE Serine/threonine-protein phosphatase 6 regulatory subunit 2 OS=Mus musculus OX=10090 GN=Ppp6r2 PE=1 SV=1;tr|A0A5F8MQ25|A0A5F8MQ25_MOUSE Serine/threonine-protein phosphatase 6 regulatory subunit 2 OS=Mus musculus OX=10090 GN=Ppp6r2 PE
Crbn	0.449007	0.232783	0.43808	ATPase activity;ATPase activity, coupled;ATP-dependent peptidase activity;binding;catalytic activity;cation binding;hydrolase activity;hydrolase activity, acting on acid anhydrides;hydrolase activity, acting on acid anhydrides, in phosphorus-containing anhydrides;ion binding;metal ion binding;nucleoside-triphosphatase activity;peptidase activity;peptidase activity, acting on L-amino acid peptides…	biological regulation;catabolic process;cellular metabolic process;cellular process;macromolecule metabolic process;macromolecule modification;metabolic process;primary metabolic process;protein metabolic process;protein modification by small protein conjugation or removal;protein modification process;proteolysis;proteolysis involved in cellular protein catabolic process;regulation of transport	cell part;cytoplasm;intracellular membrane-bounded organelle;intracellular non-membrane-bounded organelle;intracellular organelle;macromolecular complex;membrane;nucleolus;nucleus;organelle;protein complex;ubiquitin ligase complex		3	3	3	8.5	8.5	8.5	50.88	25.5561	25.155	22.5554	22.4708	Q8C7D2;A0A0N4SUK9	Q8C7D2	Protein cereblon	sp|Q8C7D2|CRBN_MOUSE Protein cereblon OS=Mus musculus OX=10090 GN=Crbn PE=1 SV=1
Ccnd3	2.30056	2.90308	0.436908	binding;catalytic activity;cyclin-dependent protein kinase activity;enzyme binding;kinase activity;kinase binding;phosphotransferase activity, alcohol group as acceptor;protein binding;protein kinase activity;protein kinase binding;protein serine/threonine kinase activity;transferase activity;transferase activity, transferring phosphorus-containing groups	biological regulation;cell activation;cell cycle;cell division;cell proliferation;cellular process;immune system process;regulation of cell cycle;regulation of protein modification process;response to stimulus;signal transduction	cell part;cyclin-dependent protein kinase holoenzyme complex;cytoplasm;intracellular membrane-bounded organelle;intracellular organelle;macromolecular complex;membrane;nucleus;organelle;protein complex	Cell cycle;Focal adhesion;Jak-STAT signaling pathway;Measles;p53 signaling pathway;Wnt signaling pathway	6	6	6	25.7	25.7	25.7	32.41	25.7718	24.7064	23.6704	23.9815	P30282;S4R216;S4R240;S4R2N5;S4R1D9;S4R275;S4R1C8;S4R1R1;S4R1L8;S4R2N1	P30282;S4R216;S4R240;S4R2N5;S4R1D9	G1/S-specific cyclin-D3	sp|P30282|CCND3_MOUSE G1/S-specific cyclin-D3 OS=Mus musculus OX=10090 GN=Ccnd3 PE=1 SV=1;tr|S4R216|S4R216_MOUSE G1/S-specific cyclin-D3 OS=Mus musculus OX=10090 GN=Ccnd3 PE=1 SV=1;tr|S4R240|S4R240_MOUSE G1/S-specific cyclin-D3 (Fragment) OS=Mus musculus O
Glrx	0.184344	0.692606	0.436055	binding;catalytic activity;disulfide oxidoreductase activity;electron carrier activity;oxidoreductase activity;oxidoreductase activity, acting on a sulfur group of donors;oxidoreductase activity, acting on a sulfur group of donors, disulfide as acceptor;protein binding;protein disulfide oxidoreductase activity;protein N-terminus binding;protein-disulfide reductase (glutathione) activity	biological regulation;cellular homeostasis;cellular ion homeostasis;cellular process;homeostatic process;regulation of transport	cell part;cytoplasm;extracellular organelle;intracellular membrane-bounded organelle;intracellular organelle;mitochondrion;nucleus;organelle;vesicle		4	4	4	66.4	66.4	66.4	11.871	28.5782	28.2266	25.253	25.4771	Q9QUH0;A0A1Y7VM65	Q9QUH0;A0A1Y7VM65	Glutaredoxin-1	sp|Q9QUH0|GLRX1_MOUSE Glutaredoxin-1 OS=Mus musculus OX=10090 GN=Glrx PE=1 SV=3;tr|A0A1Y7VM65|A0A1Y7VM65_MOUSE Glutaredoxin-1 OS=Mus musculus OX=10090 GN=Glrx PE=1 SV=1
Nat2	-0.436217	-0.263802	0.435309	acetyltransferase activity;active transmembrane transporter activity;amine transmembrane transporter activity;amino acid transmembrane transporter activity;arylamine N-acetyltransferase activity;carboxylic acid transmembrane transporter activity;catalytic activity;L-amino acid transmembrane transporter activity;N-acetyltransferase activity;N-acyltransferase activity;organic acid transmembrane tra…	aging;amine transport;amino acid transport;anatomical structure development;developmental process;establishment of localization;organic acid transport;response to chemical stimulus;response to endogenous stimulus;response to stimulus;transport	cell part;cytoplasm;cytosol;membrane;plasma membrane	Caffeine metabolism;Drug metabolism - other enzymes;Nitrotoluene degradation	11	11	11	42.8	42.8	42.8	33.701	27.8116	27.5941	23.8515	24.0884	P50295;A0A1D5RLG2;P50296;P50294	P50295	Arylamine N-acetyltransferase 2	sp|P50295|ARY2_MOUSE Arylamine N-acetyltransferase 2 OS=Mus musculus OX=10090 GN=Nat2 PE=1 SV=1
Sbno2	2.20655	2.59046	0.435309		anatomical structure development;anatomical structure formation involved in morphogenesis;biological regulation;biosynthetic process;cell activation;cell differentiation;cellular metabolic process;cellular nitrogen compound metabolic process;cellular process;developmental process;immune system process;macromolecule metabolic process;metabolic process;nitrogen compound metabolic process;nucleobase…			8	5	5	7	4.3	4.3	149.29	26.7203	25.3814	24.8857	25.0957	Q7TNB8;A0A1W2P7W8;A0A1W2P6Y8	Q7TNB8;A0A1W2P7W8;A0A1W2P6Y8	Protein strawberry notch homolog 2	sp|Q7TNB8|SBNO2_MOUSE Protein strawberry notch homolog 2 OS=Mus musculus OX=10090 GN=Sbno2 PE=1 SV=1;tr|A0A1W2P7W8|A0A1W2P7W8_MOUSE Protein strawberry notch homolog 2 (Fragment) OS=Mus musculus OX=10090 GN=Sbno2 PE=1 SV=1;tr|A0A1W2P6Y8|A0A1W2P6Y8_MOUSE Pro
Themis2	0.744764	1.20789	0.434348		biological regulation;cellular process;immune system process;response to stimulus;response to stress;signal transduction	cell part;cytoplasm;intracellular membrane-bounded organelle;intracellular organelle;nucleus;organelle		20	20	20	36.2	36.2	36.2	74.377	30.6555	30.0174	28.0888	28.2493	Q91YX0	Q91YX0	Protein THEMIS2	sp|Q91YX0|THMS2_MOUSE Protein THEMIS2 OS=Mus musculus OX=10090 GN=Themis2 PE=1 SV=2
Alas1	1.40485	1.65122	0.43328	5-aminolevulinate synthase activity;binding;catalytic activity;cofactor binding;N-acyltransferase activity;N-succinyltransferase activity;pyridoxal phosphate binding;succinyltransferase activity;transferase activity;transferase activity, transferring acyl groups;transferase activity, transferring acyl groups other than amino-acyl groups;vitamin B6 binding;vitamin binding	biosynthetic process;cellular aromatic compound metabolic process;cellular metabolic process;cellular nitrogen compound metabolic process;cellular process;cofactor metabolic process;heterocycle metabolic process;metabolic process;nitrogen compound metabolic process	cell part;cytoplasm;intracellular membrane-bounded organelle;intracellular organelle;mitochondrion;nucleoplasm;organelle	Glycine, serine and threonine metabolism;Porphyrin and chlorophyll metabolism	5	5	5	12.8	12.8	12.8	70.96	25.7056	25.1787	23.1904	22.7738	A0A0R4J0X2;Q8VC19;A0A1L1STE9;A0A1W2P873	A0A0R4J0X2;Q8VC19	5-aminolevulinate synthase, nonspecific, mitochondrial	tr|A0A0R4J0X2|A0A0R4J0X2_MOUSE 5-aminolevulinate synthase OS=Mus musculus OX=10090 GN=Alas1 PE=1 SV=1;sp|Q8VC19|HEM1_MOUSE 5-aminolevulinate synthase, non-specific, mitochondrial OS=Mus musculus OX=10090 GN=Alas1 PE=1 SV=2
Fas	-0.220312	-0.108285	0.433066	binding;enzyme binding;identical protein binding;kinase binding;molecular transducer activity;protein binding;receptor activity;signal transducer activity;signaling receptor activity;transmembrane signaling receptor activity	anatomical structure development;biological regulation;cell death;cellular component assembly;cellular component organization;cellular process;death;developmental process;homeostatic process;immune system process;macromolecular complex assembly;macromolecule metabolic process;metabolic process;multicellular organismal process;protein complex assembly;regulation of organelle organization;response …	cell part;cell surface;cytoplasm;death-inducing signaling complex;extracellular organelle;extracellular region;intracellular membrane-bounded organelle;intracellular organelle;macromolecular complex;membrane;nucleus;organelle;plasma membrane;protein complex;vesicle	African trypanosomiasis;Allograft rejection;Alzheimer's disease;Apoptosis;Autoimmune thyroid disease;Chagas disease (American trypanosomiasis);Cytokine-cytokine receptor interaction;Graft-versus-host disease;MAPK signaling pathway;Measles;Natural killer cell mediated cytotoxicity;p53 signaling pathway;Pathways in cancer;Type I diabetes mellitus	9	9	9	34.3	34.3	34.3	35.338	29.0246	28.6335	25.8543	26.0406	A0A494BBP5;P25446	A0A494BBP5;P25446	Tumor necrosis factor receptor superfamily member 6	tr|A0A494BBP5|A0A494BBP5_MOUSE Tumor necrosis factor receptor superfamily member 6 OS=Mus musculus OX=10090 GN=Fas PE=1 SV=1;sp|P25446|TNR6_MOUSE Tumor necrosis factor receptor superfamily member 6 OS=Mus musculus OX=10090 GN=Fas PE=1 SV=2
Daxx	0.233765	0.69332	0.432211	androgen receptor binding;binding;enzyme activator activity;enzyme binding;enzyme regulator activity;histone binding;hormone receptor binding;identical protein binding;kinase activator activity;kinase binding;kinase regulator activity;nuclear hormone receptor binding;p53 binding;protein binding;protein binding transcription factor activity;protein dimerization activity;protein homodimerization ac…	biological regulation;biosynthetic process;cellular component assembly;cellular component organization;cellular macromolecular complex assembly;cellular metabolic process;cellular nitrogen compound metabolic process;cellular process;chromatin modification;chromatin organization;chromosome organization;cytokinesis;macromolecular complex assembly;macromolecule metabolic process;metabolic process;ni…	cell part;chromatin remodeling complex;cytosol;intracellular membrane-bounded organelle;intracellular non-membrane-bounded organelle;intracellular organelle;macromolecular complex;nucleolus;nucleus;organelle;protein complex	Amyotrophic lateral sclerosis (ALS);MAPK signaling pathway	15	15	15	35	35	35	81.593	30.4669	30.0119	27.4736	27.6808	Q3UKR0;O35613;G3UX50;G3UWI4;G3UWJ9	Q3UKR0;O35613	Death domain-associated protein 6	tr|Q3UKR0|Q3UKR0_MOUSE Death domain-associated protein 6 OS=Mus musculus OX=10090 GN=Daxx PE=1 SV=1;sp|O35613|DAXX_MOUSE Death domain-associated protein 6 OS=Mus musculus OX=10090 GN=Daxx PE=1 SV=1
Rab19	1.08434	1.29514	0.431783	binding;catalytic activity;GTP binding;GTPase activity;guanyl nucleotide binding;guanyl ribonucleotide binding;hydrolase activity;hydrolase activity, acting on acid anhydrides;hydrolase activity, acting on acid anhydrides, in phosphorus-containing anhydrides;nucleoside-triphosphatase activity;nucleotide binding;purine nucleotide binding;purine ribonucleoside triphosphate binding;purine ribonucleo…	biological regulation;cellular process;establishment of localization;metabolic process;protein transport;response to stimulus;signal transduction;transport	cell part;endosome;extracellular organelle;Golgi apparatus;intracellular membrane-bounded organelle;intracellular organelle;membrane;organelle;plasma membrane;vesicle		6	5	5	30.4	26.7	26.7	24.397	25.545	24.864	23.2469	23.0134	P35294	P35294	Ras-related protein Rab-19	sp|P35294|RAB19_MOUSE Ras-related protein Rab-19 OS=Mus musculus OX=10090 GN=Rab19 PE=1 SV=3
Pigu	-0.596165	-1.16978	0.431676	binding;catalytic activity;GPI anchor binding;GPI-anchor transamidase activity;hydrolase activity;lipid binding;phosphatidylinositol binding;phospholipid binding	biological regulation;biosynthetic process;cellular lipid metabolic process;cellular metabolic process;cellular process;lipid metabolic process;macromolecule metabolic process;macromolecule modification;metabolic process;primary metabolic process;protein lipidation;protein metabolic process;protein modification process	cell part;macromolecular complex;membrane;plasma membrane;protein complex	Glycosylphosphatidylinositol(GPI)-anchor biosynthesis	4	4	4	9.2	9.2	9.2	49.951	23.8925	23.8017	19.3164	18.1768	Q3TAA8;Q8K358	Q3TAA8;Q8K358	Phosphatidylinositol glycan anchor biosynthesis class U protein	tr|Q3TAA8|Q3TAA8_MOUSE Phosphatidylinositol glycan anchor biosynthesis class U protein OS=Mus musculus OX=10090 GN=Pigu PE=1 SV=1;sp|Q8K358|PIGU_MOUSE Phosphatidylinositol glycan anchor biosynthesis class U protein OS=Mus musculus OX=10090 GN=Pigu PE=1 SV=
Gramd1b	1.1488	1.21462	0.43157			cell part;membrane		5	5	5	12.7	12.7	12.7	56.59	25.5807	24.9612	23.1472	22.9721	F7BFL8;A0A1L1SQ42;D3YWR0;A0A1D5RLT6;Q80TI0	F7BFL8;A0A1L1SQ42;D3YWR0;A0A1D5RLT6;Q80TI0	GRAM domain-containing protein 1B	tr|F7BFL8|F7BFL8_MOUSE Protein Aster-B (Fragment) OS=Mus musculus OX=10090 GN=Gramd1b PE=1 SV=1;tr|A0A1L1SQ42|A0A1L1SQ42_MOUSE Protein Aster-B OS=Mus musculus OX=10090 GN=Gramd1b PE=1 SV=1;tr|D3YWR0|D3YWR0_MOUSE Protein Aster-B OS=Mus musculus OX=10090 GN=
Rpl37a	-1.68803	-1.369	0.426533	binding;cation binding;ion binding;metal ion binding;structural constituent of ribosome;structural molecule activity	biosynthetic process;cellular metabolic process;cellular process;macromolecule metabolic process;metabolic process;primary metabolic process;protein metabolic process;translation	cell part;extracellular organelle;intracellular membrane-bounded organelle;intracellular organelle;macromolecular complex;nucleus;organelle;ribonucleoprotein complex;vesicle	Ribosome	3	3	3	41.3	41.3	41.3	10.275	30.3215	30.2519	24.4878	25.2421	P61514;A0A1D5RL86	P61514;A0A1D5RL86	60S ribosomal protein L37a	sp|P61514|RL37A_MOUSE 60S ribosomal protein L37a OS=Mus musculus OX=10090 GN=Rpl37a PE=1 SV=2;tr|A0A1D5RL86|A0A1D5RL86_MOUSE 60S ribosomal protein L37a (Fragment) OS=Mus musculus OX=10090 GN=Rpl37a PE=1 SV=1
B3GNT2	0.785174	1.30375	0.425674	acetylglucosaminyltransferase activity;catalytic activity;galactosyltransferase activity;N-acetyllactosaminide beta-1,3-N-acetylglucosaminyltransferase activity;transferase activity;transferase activity, transferring glycosyl groups;transferase activity, transferring hexosyl groups;UDP-glycosyltransferase activity	amine metabolic process;biosynthetic process;carbohydrate metabolic process;cellular metabolic process;cellular process;locomotion;macromolecule metabolic process;macromolecule modification;metabolic process;multicellular organismal process;neurological system process;nitrogen compound metabolic process;polysaccharide metabolic process;primary metabolic process;protein glycosylation;protein metab…	cell part;extracellular organelle;membrane;organelle;vesicle	Glycosaminoglycan biosynthesis - keratan sulfate;Glycosphingolipid biosynthesis - lacto and neolacto series	3	3	3	13.6	13.6	13.6	45.882	24.5923	24.0518	22.1182	21.677	Q9Z222	Q9Z222	N-acetyllactosaminide beta-1,3-N-acetylglucosaminyltransferase 2	sp|Q9Z222|B3GN2_MOUSE N-acetyllactosaminide beta-1,3-N-acetylglucosaminyltransferase 2 OS=Mus musculus OX=10090 GN=B3GNT2 PE=1 SV=3
Wdr90	0.269871	0.367595	0.425567					2	2	2	3.3	3.3	3.3	204.97	21.9807	20.2629	21.3316	17.8814	H7BX49;Q6ZPG2	H7BX49;Q6ZPG2	WD repeat-containing protein 90	tr|H7BX49|H7BX49_MOUSE WD repeat-containing protein 90 OS=Mus musculus OX=10090 GN=Wdr90 PE=1 SV=1;sp|Q6ZPG2|WDR90_MOUSE WD repeat-containing protein 90 OS=Mus musculus OX=10090 GN=Wdr90 PE=1 SV=2
Hist1h1c	-3.12067	-2.74943	0.424492	binding;chromatin binding;chromatin DNA binding;DNA binding;nucleic acid binding;structure-specific DNA binding	biological regulation;cell differentiation;cell motility;cell recognition;cellular component assembly;cellular component movement;cellular component organization;cellular macromolecular complex assembly;cellular process;chromatin organization;chromosome organization;developmental process;locomotion;macromolecular complex assembly;multicellular organismal development;multicellular organismal proce…	cell part;chromosome;intracellular;intracellular membrane-bounded organelle;intracellular non-membrane-bounded organelle;intracellular organelle;macromolecular complex;nuclear chromosome;nucleosome;nucleus;organelle		9	9	2	28.8	28.8	10.8	21.266	34.554	34.4818	28.8701	29.4613	P15864;I7HFT9;Q07133	P15864	Histone H1,2	sp|P15864|H12_MOUSE Histone H1,2 OS=Mus musculus OX=10090 GN=H1-2 PE=1 SV=2
Ndnl2	-1.28398	-0.796185	0.42374		biological regulation;cellular metabolic process;cellular nitrogen compound metabolic process;cellular process;DNA metabolic process;DNA recombination;DNA repair;macromolecule metabolic process;metabolic process;nitrogen compound metabolic process;nucleobase-containing compound metabolic process;primary metabolic process;regulation of protein modification process;response to DNA damage stimulus;r…	cell part;cytoplasm;intracellular membrane-bounded organelle;intracellular organelle;macromolecular complex;nucleus;organelle;protein complex		6	6	6	31.9	31.9	31.9	31.46	24.4022	23.943	19.6532	22.3156	Q9CPR8	Q9CPR8	Melanoma-associated antigen G1	sp|Q9CPR8|NSE3_MOUSE Non-structural maintenance of chromosomes element 3 homolog OS=Mus musculus OX=10090 GN=Nsmce3 PE=1 SV=1
Ifit3	0.314639	0.706376	0.423632	binding;identical protein binding;protein binding	biological regulation;cellular process;immune system process;multi-organism process;response to biotic stimulus;response to chemical stimulus;response to stimulus;response to stress	cell part;cytoplasm;intracellular membrane-bounded organelle;intracellular organelle;mitochondrion;organelle		31	31	4	71.2	71.2	11.9	47.222	32.877	32.2099	30.366	30.5172	Q64345	Q64345	Interferon-induced protein with tetratricopeptide repeats 3	sp|Q64345|IFIT3_MOUSE Interferon-induced protein with tetratricopeptide repeats 3 OS=Mus musculus OX=10090 GN=Ifit3 PE=1 SV=1
Hist1h1b	-4.3464	-3.5752	0.423202	binding;DNA binding;nucleic acid binding	anatomical structure development;cellular component assembly;cellular component organization;cellular macromolecular complex assembly;cellular process;chromatin organization;chromosome organization;developmental process;macromolecular complex assembly;organelle organization	cell part;intracellular membrane-bounded organelle;intracellular organelle;macromolecular complex;nucleosome;nucleus;organelle		6	5	5	20.2	17	17	22.576	31.5688	31.5315	24.9526	25.5451	P43276	P43276	Histone H1,5	sp|P43276|H15_MOUSE Histone H1,5 OS=Mus musculus OX=10090 GN=H1-5 PE=1 SV=2
Ncoa7	0.214249	0.722553	0.422664	binding;hormone receptor binding;ligand-dependent nuclear receptor transcription coactivator activity;nuclear hormone receptor binding;protein binding;protein binding transcription factor activity;receptor binding;transcription coactivator activity;transcription cofactor activity;transcription factor binding transcription factor activity	biological regulation;biosynthetic process;cellular metabolic process;cellular nitrogen compound metabolic process;cellular process;macromolecule metabolic process;metabolic process;nitrogen compound metabolic process;nucleobase-containing compound metabolic process;primary metabolic process;RNA metabolic process	cell part;intracellular;intracellular membrane-bounded organelle;intracellular organelle;nucleus;organelle		12	12	9	16.8	16.8	12.3	106.36	26.1681	25.6955	23.4565	23.1874	Q6DFV7;A0A1L1SSS4;B9EIW5	Q6DFV7;A0A1L1SSS4;B9EIW5	Nuclear receptor coactivator 7	sp|Q6DFV7|NCOA7_MOUSE Nuclear receptor coactivator 7 OS=Mus musculus OX=10090 GN=Ncoa7 PE=1 SV=2;tr|A0A1L1SSS4|A0A1L1SSS4_MOUSE Nuclear receptor coactivator 7 OS=Mus musculus OX=10090 GN=Ncoa7 PE=1 SV=1;tr|B9EIW5|B9EIW5_MOUSE Ncoa7 protein OS=Mus musculus
Smox	0.457437	1.34364	0.422233	catalytic activity;oxidoreductase activity;oxidoreductase activity, acting on the CH-NH group of donors;oxidoreductase activity, acting on the CH-NH group of donors, oxygen as acceptor;polyamine oxidase activity	amine metabolic process;catabolic process;cellular metabolic process;cellular nitrogen compound metabolic process;cellular process;metabolic process;nitrogen compound metabolic process	cell part;cytoplasm;intracellular membrane-bounded organelle;intracellular organelle;nucleus;organelle		3	3	3	9.5	9.5	9.5	61.852	22.1526	21.5659	19.4216	19.7065	Q99K82;Q3TLR8;V9GXD6;A2ANQ3;A2ANQ4	Q99K82;Q3TLR8	Spermine oxidase	sp|Q99K82|SMOX_MOUSE Spermine oxidase OS=Mus musculus OX=10090 GN=Smox PE=1 SV=1;tr|Q3TLR8|Q3TLR8_MOUSE Spermine oxidase OS=Mus musculus OX=10090 GN=Smox PE=1 SV=1
Osbpl1a	0.312201	0.61504	0.420078	binding;cholesterol binding;lipid binding;steroid binding;sterol binding	establishment of localization;lipid transport;transport	cell part;cytoplasm;endosome;extracellular organelle;intracellular membrane-bounded organelle;intracellular organelle;nucleoplasm;nucleus;organelle;vesicle		11	11	11	17.2	17.2	17.2	107.79	26.5227	25.873	24.0219	24.0956	Q91XL9;Q8K2D2;A0A3Q4EG54;A0A3Q4EI24;Q3V156;D6RDE4;D3YZ66;A0A3Q4L2S6;D3Z754;A0A3Q4L372;D3Z7I9	Q91XL9;Q8K2D2	Oxysterol-binding protein-related protein 1	sp|Q91XL9|OSBL1_MOUSE Oxysterol-binding protein-related protein 1 OS=Mus musculus OX=10090 GN=Osbpl1a PE=1 SV=2;tr|Q8K2D2|Q8K2D2_MOUSE Osbpl1a protein OS=Mus musculus OX=10090 GN=Osbpl1a PE=1 SV=1
Ms4a6d	3.50437	3.95884	0.418676			cell part		1	1	1	20.1	20.1	20.1	14.788	26.0957	23.7787	24.6399	24.894	F6V7U2;Q2TVW7;Q99N07	F6V7U2;Q2TVW7;Q99N07	Membrane-spanning 4-domains subfamily A member 6D	tr|F6V7U2|F6V7U2_MOUSE Membrane-spanning 4-domains subfamily A member 6D OS=Mus musculus OX=10090 GN=Ms4a6d PE=1 SV=2;tr|Q2TVW7|Q2TVW7_MOUSE MS4a6D protein OS=Mus musculus OX=10090 GN=Ms4a6d PE=1 SV=1;sp|Q99N07|M4A6D_MOUSE Membrane-spanning 4-domains subfa
Btf3	-0.490517	-0.00932098	0.41792		biological regulation;biosynthetic process;cellular metabolic process;cellular nitrogen compound metabolic process;cellular process;developmental process;embryo development;establishment of localization;macromolecule metabolic process;metabolic process;nitrogen compound metabolic process;nucleobase-containing compound metabolic process;primary metabolic process;protein transport;RNA metabolic pro…	cell part;cytoplasm;intracellular membrane-bounded organelle;intracellular organelle;nucleus;organelle		7	7	7	50.5	50.5	50.5	22.031	30.9102	30.6645	26.2173	27.8267	Q64152	Q64152	Transcription factor BTF3	sp|Q64152|BTF3_MOUSE Transcription factor BTF3 OS=Mus musculus OX=10090 GN=Btf3 PE=1 SV=3
Dffb	-0.274948	0.0468402	0.41738	binding;catalytic activity;deoxyribonuclease activity;DNA binding;enzyme binding;hydrolase activity;hydrolase activity, acting on ester bonds;nuclease activity;nucleic acid binding;protein binding	anatomical structure development;catabolic process;cellular component organization;cellular metabolic process;cellular nitrogen compound metabolic process;cellular process;chromosome organization;developmental process;DNA metabolic process;DNA packaging;macromolecule metabolic process;metabolic process;nitrogen compound metabolic process;nucleobase-containing compound metabolic process;organelle …	cell part;cytosol;intracellular membrane-bounded organelle;intracellular non-membrane-bounded organelle;intracellular organelle;nucleolus;nucleus;organelle	Apoptosis	3	3	3	12.5	12.5	12.5	39.449	24.0756	23.7609	20.4539	20.9519	O54788;A0A1W2P7L3	O54788;A0A1W2P7L3	DNA fragmentation factor subunit beta	sp|O54788|DFFB_MOUSE DNA fragmentation factor subunit beta OS=Mus musculus OX=10090 GN=Dffb PE=1 SV=1;tr|A0A1W2P7L3|A0A1W2P7L3_MOUSE DNA fragmentation factor subunit beta OS=Mus musculus OX=10090 GN=Dffb PE=1 SV=1
Cnot2	0.113967	0.145221	0.416515	3'-5' exonuclease activity;3'-5'-exoribonuclease activity;catalytic activity;exonuclease activity;exonuclease activity, active with either ribo- or deoxyribonucleic acids and producing 5'-phosphomonoesters;exoribonuclease activity;exoribonuclease activity, producing 5'-phosphomonoesters;hydrolase activity;hydrolase activity, acting on ester bonds;nuclease activity;poly(A)-specific ribonuclease ac…	biological regulation;biosynthetic process;cell differentiation;cellular metabolic process;cellular nitrogen compound metabolic process;cellular process;developmental process;gene silencing;macromolecule metabolic process;metabolic process;nitrogen compound metabolic process;nucleobase-containing compound metabolic process;primary metabolic process;regulation of translation;RNA metabolic process	cell part;cytoplasm;intracellular membrane-bounded organelle;intracellular organelle;macromolecular complex;membrane;nucleus;organelle;protein complex;transcription factor complex	RNA degradation	5	5	5	18.5	18.5	18.5	59.71	26.974	26.5666	23.3111	24.3924	Q8C5L3;E9Q8D5;E9Q027;A0A1W2P771;H7BWX6	Q8C5L3;E9Q8D5;E9Q027	CCR4-NOT transcription complex subunit 2	sp|Q8C5L3|CNOT2_MOUSE CCR4-NOT transcription complex subunit 2 OS=Mus musculus OX=10090 GN=Cnot2 PE=1 SV=2;tr|E9Q8D5|E9Q8D5_MOUSE CCR4-NOT transcription complex subunit 2 OS=Mus musculus OX=10090 GN=Cnot2 PE=1 SV=1;tr|E9Q027|E9Q027_MOUSE CCR4-NOT transcrip
Kctd9	0.392427	0.729357	0.415434		cellular component assembly;cellular component organization;macromolecular complex assembly;protein complex assembly			2	2	2	9	9	9	27.005	25.2218	24.7441	22.4181	22.3719	D3YZ64;E9PUA6;Q80UN1	D3YZ64;E9PUA6;Q80UN1	BTB/POZ domain-containing protein KCTD9	tr|D3YZ64|D3YZ64_MOUSE BTB/POZ domain-containing protein KCTD9 OS=Mus musculus OX=10090 GN=Kctd9 PE=1 SV=1;tr|E9PUA6|E9PUA6_MOUSE BTB/POZ domain-containing protein KCTD9 OS=Mus musculus OX=10090 GN=Kctd9 PE=1 SV=1;sp|Q80UN1|KCTD9_MOUSE BTB/POZ domain-conta
Kcnh7	-1.90244	-1.34534	0.413811	cation channel activity;cation transmembrane transporter activity;channel activity;gated channel activity;inward rectifier potassium channel activity;ion channel activity;ion transmembrane transporter activity;ligand-gated channel activity;ligand-gated ion channel activity;molecular transducer activity;passive transmembrane transporter activity;potassium channel activity;signal transducer activit…	biological regulation;cellular component assembly;cellular component organization;cellular homeostasis;cellular ion homeostasis;cellular process;establishment of localization;homeostatic process;ion transport;macromolecular complex assembly;protein complex assembly;rhythmic process;transmembrane transport;transport	cell part		1	1	1	2.9	2.9	2.9	58.246	24.4729	24.2037	20.6117	21.1716	Q8C782;Q8CC38;Q9ER47	Q8C782;Q8CC38;Q9ER47	Potassium voltage-gated channel subfamily H member 7	tr|Q8C782|Q8C782_MOUSE Potassium voltage-gated channel subfamily H member 7 OS=Mus musculus OX=10090 GN=Kcnh7 PE=1 SV=1;tr|Q8CC38|Q8CC38_MOUSE Potassium voltage-gated channel subfamily H member 7 OS=Mus musculus OX=10090 GN=Kcnh7 PE=1 SV=1;sp|Q9ER47|KCNH7_
Cenpv	-2.89271	-2.75692	0.412077	carbon-sulfur lyase activity;catalytic activity;lyase activity	biological regulation;cell division;cell motility;cellular component assembly;cellular component movement;cellular component organization;cellular macromolecular complex assembly;cellular process;chromatin modification;chromatin organization;chromosome organization;locomotion;macromolecular complex assembly;mitosis;nuclear division;organelle fission;organelle organization;regulation of organelle …	cell part;cytoplasm;cytoskeleton;intracellular membrane-bounded organelle;intracellular non-membrane-bounded organelle;intracellular organelle;kinetochore;macromolecular complex;nucleoplasm;nucleus;organelle;protein complex		5	5	5	25.8	25.8	25.8	27.541	26.9264	26.8782	20.811	21.1666	Q9CXS4;F6SS03	Q9CXS4	Centromere protein V	sp|Q9CXS4|CENPV_MOUSE Centromere protein V OS=Mus musculus OX=10090 GN=Cenpv PE=1 SV=2
	-1.10163	-0.841456	0.411969					7	4	0	32.7	19.8	0	28.687	27.3104	26.4499	22.0548	26.0694	A0A1B0GSH8	A0A1B0GSH8		tr|A0A1B0GSH8|A0A1B0GSH8_MOUSE Predicted gene 45808 (Fragment) OS=Mus musculus OX=10090 GN=Gm45808 PE=4 SV=1
Znf654	0.802648	1.35135	0.411969	binding;cation binding;DNA binding;ion binding;metal ion binding;nucleic acid binding	biological regulation;biosynthetic process;cellular metabolic process;cellular nitrogen compound metabolic process;cellular process;macromolecule metabolic process;metabolic process;nitrogen compound metabolic process;nucleobase-containing compound metabolic process;primary metabolic process;RNA metabolic process	cell part;intracellular membrane-bounded organelle;intracellular organelle;nucleus;organelle		3	3	3	5.1	5.1	5.1	126.44	22.8135	22.4362	19.686	19.7017	Q9DAU9	Q9DAU9	Zinc finger protein 654	sp|Q9DAU9|ZN654_MOUSE Zinc finger protein 654 OS=Mus musculus OX=10090 GN=Znf654 PE=1 SV=3
Hist1h2br;Hist1h2bp;Hist1h2bk;Hist1h2bc;Hist2h2bb;Hist1h2bh;Hist1h2bb;Hist1h2bm;Hist1h2bf	-2.32063	-1.89996	0.411101	binding;DNA binding;nucleic acid binding	biological regulation;cell motility;cellular component assembly;cellular component disassembly;cellular component movement;cellular component organization;cellular macromolecular complex assembly;cellular process;chromatin modification;chromatin organization;chromosome organization;immune system process;locomotion;macromolecular complex assembly;macromolecule metabolic process;metabolic process;m…	cell part;extracellular organelle;extracellular space;intracellular membrane-bounded organelle;intracellular organelle;macromolecular complex;nucleoplasm;nucleosome;nucleus;organelle;vesicle	Systemic lupus erythematosus	5	5	2	33.6	33.6	7.5	14.888	36.0215	35.9931	29.0628	29.5746	Q8CBB6;Q8CGP2;Q8CGP1;Q6ZWY9;Q64525;Q64478;Q64475;P10854;P10853;P70696	Q8CBB6;Q8CGP2;Q8CGP1;Q6ZWY9;Q64525;Q64478;Q64475;P10854;P10853	Histone H2B;Histone H2B type 1-P;Histone H2B type 1-K;Histone H2B type 1-C/E/G;Histone H2B type 2-B;Histone H2B type 1-H;Histone H2B type 1-B;Histone H2B type 1-M;Histone H2B type 1-F/J/L	tr|Q8CBB6|Q8CBB6_MOUSE Histone H2B OS=Mus musculus OX=10090 GN=H2bc23 PE=2 SV=1;sp|Q8CGP2|H2B1P_MOUSE Histone H2B type 1-P OS=Mus musculus OX=10090 GN=Hist1h2bp PE=1 SV=3;sp|Q8CGP1|H2B1K_MOUSE Histone H2B type 1-K OS=Mus musculus OX=10090 GN=H2bc12 PE=1 SV
Cecr5	-0.95397	-0.5713	0.410233			cell part;intracellular membrane-bounded organelle;intracellular organelle;mitochondrion;organelle		3	3	3	8.4	8.4	8.4	46.306	26.7013	26.4124	23.1272	23.343	Q91WM2	Q91WM2	Cat eye syndrome critical region protein 5 homolog	sp|Q91WM2|HDHD5_MOUSE Haloacid dehalogenase-like hydrolase domain-containing 5 OS=Mus musculus OX=10090 GN=Hdhd5 PE=1 SV=1
Cdkn1b	1.25852	1.67134	0.407407	apoptotic protease activator activity;binding;caspase activator activity;caspase regulator activity;cyclin-dependent protein kinase inhibitor activity;cyclin-dependent protein kinase regulator activity;enzyme activator activity;enzyme binding;enzyme inhibitor activity;enzyme regulator activity;kinase inhibitor activity;kinase regulator activity;peptidase activator activity;peptidase regulator act…	anatomical structure development;biological regulation;cell death;cellular process;death;developmental process;establishment of localization;ion transport;multicellular organismal process;neurological system process;regulation of cell cycle;regulation of mitotic cell cycle;regulation of organelle organization;regulation of protein modification process;response to chemical stimulus;response to dru…	cell part;cytoplasm;cytosol;endosome;intracellular membrane-bounded organelle;intracellular organelle;macromolecular complex;nucleus;organelle;protein complex;ubiquitin ligase complex	Cell cycle;Chronic myeloid leukemia;Measles;Pathways in cancer;Prostate cancer	2	2	2	13.2	13.2	13.2	22.193	24.7358	23.8957	22.738	22.3476	P46414	P46414	Cyclin-dependent kinase inhibitor 1B	sp|P46414|CDN1B_MOUSE Cyclin-dependent kinase inhibitor 1B OS=Mus musculus OX=10090 GN=Cdkn1b PE=1 SV=2
Apol9a;Apol9b	2.52314	2.93348	0.405775	binding;lipid binding	cellular metabolic process;cellular process;establishment of localization;lipid transport;macromolecule metabolic process;metabolic process;transport	extracellular region		10	10	10	48.4	48.4	48.4	33.302	28.3449	26.631	27.0241	26.5828	Q8VDU3;Q8C7I4;A0A2R8W6N5;A0A2R8W6I1;A0A2R8W6T2	Q8VDU3;Q8C7I4		tr|Q8VDU3|Q8VDU3_MOUSE Apol9a protein OS=Mus musculus OX=10090 GN=Apol9a PE=1 SV=1;tr|Q8C7I4|Q8C7I4_MOUSE Apolipoprotein L 9b OS=Mus musculus OX=10090 GN=Apol9b PE=2 SV=1
Ube2f	1.26933	0.95784	0.404685	acid-amino acid ligase activity;adenyl nucleotide binding;adenyl ribonucleotide binding;ATP binding;binding;catalytic activity;ligase activity;ligase activity, forming carbon-nitrogen bonds;NEDD8 ligase activity;nucleotide binding;purine nucleotide binding;purine ribonucleoside triphosphate binding;purine ribonucleotide binding;ribonucleotide binding;small conjugating protein ligase activity	cellular metabolic process;cellular process;macromolecule metabolic process;macromolecule modification;metabolic process;primary metabolic process;protein metabolic process;protein modification by small protein conjugation or removal;protein modification process	cell part;cytoplasm	Ubiquitin mediated proteolysis	5	5	5	38.9	38.9	38.9	21.11	25.8867	25.6402	21.6192	22.6371	Q9CY34;A0A087WQR9;Q3UWQ3	Q9CY34	NEDD8-conjugating enzyme UBE2F	sp|Q9CY34|UB2FA_MOUSE NEDD8-conjugating enzyme UBE2F OS=Mus musculus OX=10090 GN=Ube2f PE=1 SV=1
Eef2	-2.19152	-1.77206	0.403595	binding;catalytic activity;enzyme binding;GTP binding;GTPase activity;guanyl nucleotide binding;guanyl ribonucleotide binding;hydrolase activity;hydrolase activity, acting on acid anhydrides;hydrolase activity, acting on acid anhydrides, in phosphorus-containing anhydrides;kinase binding;nucleic acid binding;nucleoside-triphosphatase activity;nucleotide binding;protein binding;protein kinase bind…	biological regulation;biosynthetic process;cell differentiation;cellular metabolic process;cellular process;developmental process;macromolecule metabolic process;metabolic process;regulation of translation;translational elongation	cell part;cytoplasm;extracellular organelle;macromolecular complex;membrane;organelle;plasma membrane;polysome;ribonucleoprotein complex;vesicle		59	59	58	68.5	68.5	67.4	95.313	36.4395	36.3288	31.407	31.9109	P58252	P58252	Elongation factor 2	sp|P58252|EF2_MOUSE Elongation factor 2 OS=Mus musculus OX=10090 GN=Eef2 PE=1 SV=2
Ckap2	0.571337	0.99675	0.401849		biological regulation;cell death;cellular process;cytokinesis;death;regulation of organelle organization	cell part;centrosome;cytoplasm;cytoskeleton;intracellular non-membrane-bounded organelle;intracellular organelle;macromolecular complex;microtubule organizing center;organelle;protein complex		4	4	4	5.7	5.7	5.7	74.028	23.109	22.0353	21.0574	21.2915	Q3V1H1	Q3V1H1	Cytoskeleton-associated protein 2	sp|Q3V1H1|CKAP2_MOUSE Cytoskeleton-associated protein 2 OS=Mus musculus OX=10090 GN=Ckap2 PE=1 SV=1
Gbp7	-0.739252	-0.274704	0.399554	binding;catalytic activity;GTP binding;GTPase activity;guanyl nucleotide binding;guanyl ribonucleotide binding;hydrolase activity;hydrolase activity, acting on acid anhydrides;hydrolase activity, acting on acid anhydrides, in phosphorus-containing anhydrides;nucleoside-triphosphatase activity;nucleotide binding;purine nucleotide binding;purine ribonucleoside triphosphate binding;purine ribonucleo…	biological adhesion;cellular process;interspecies interaction between organisms;multi-organism process;response to biotic stimulus;response to chemical stimulus;response to stimulus;response to stress	cell part;intracellular organelle;membrane;organelle;vesicle		28	28	27	51.1	51.1	49.2	72.72	32.2519	31.9546	28.5832	29.036	Q91Z40	Q91Z40		sp|Q91Z40|GBP7_MOUSE Guanylate-binding protein 7 OS=Mus musculus OX=10090 GN=Gbp7 PE=1 SV=2
Chmp1a	0.223917	0.677441	0.399335	binding;identical protein binding;protein binding;protein dimerization activity;protein domain specific binding;protein homodimerization activity	biological regulation;biosynthetic process;cell communication;cell division;cellular component organization;cellular metabolic process;cellular nitrogen compound metabolic process;cellular process;chromosome organization;cytokinesis;DNA metabolic process;DNA packaging;establishment of localization;gene silencing;macromolecule metabolic process;metabolic process;nitrogen compound metabolic process…	cell part;chromosome;endomembrane system;endosome;extracellular organelle;intracellular membrane-bounded organelle;intracellular non-membrane-bounded organelle;intracellular organelle;macromolecular complex;microtubule organizing center;nuclear chromosome;organelle;protein complex;vesicle	Endocytosis	2	2	2	8.7	8.7	8.7	21.607	27.3143	26.9441	24.4358	23.8463	Q921W0	Q921W0	Charged multivesicular body protein 1a	sp|Q921W0|CHM1A_MOUSE Charged multivesicular body protein 1a OS=Mus musculus OX=10090 GN=Chmp1a PE=1 SV=1
Mnd1	-2.67484	-2.36201	0.399007	binding;DNA binding;nucleic acid binding	cell cycle;cellular metabolic process;cellular nitrogen compound metabolic process;cellular process;DNA metabolic process;DNA recombination;macromolecule metabolic process;meiotic cell cycle;metabolic process;nitrogen compound metabolic process;nucleobase-containing compound metabolic process;primary metabolic process	cell part;intracellular membrane-bounded organelle;intracellular organelle;nucleus;organelle		3	3	3	11.2	11.2	11.2	23.849	27.4468	27.3764	21.2882	22.5522	Q8K396	Q8K396	Meiotic nuclear division protein 1 homolog	sp|Q8K396|MND1_MOUSE Meiotic nuclear division protein 1 homolog OS=Mus musculus OX=10090 GN=Mnd1 PE=1 SV=1
Nfkbie	0.912573	1.41164	0.398898		amine transport;amino acid transport;establishment of localization;organic acid transport;transport	cell part;Golgi apparatus;intracellular membrane-bounded organelle;intracellular organelle;organelle	Adipocytokine signaling pathway;B cell receptor signaling pathway;Neurotrophin signaling pathway;T cell receptor signaling pathway	3	3	3	12.4	12.4	12.4	39.545	23.8119	23.5901	19.7519	20.2135	A0A3B2WAY2;O54910	A0A3B2WAY2;O54910	NF-kappa-B inhibitor epsilon	tr|A0A3B2WAY2|A0A3B2WAY2_MOUSE NF-kappa-B inhibitor epsilon OS=Mus musculus OX=10090 GN=Nfkbie PE=1 SV=1;sp|O54910|IKBE_MOUSE NF-kappa-B inhibitor epsilon OS=Mus musculus OX=10090 GN=Nfkbie PE=1 SV=2
Hmgb3	-1.30244	-0.904305	0.398788	binding;chromatin binding;DNA binding;nucleic acid binding	biological regulation;cellular component organization;cellular process;chromatin modification;chromatin organization;chromosome organization;organelle organization	cell part;chromosome;intracellular membrane-bounded organelle;intracellular non-membrane-bounded organelle;intracellular organelle;nucleus;organelle		7	7	7	41	41	41	23.01	27.0346	26.9602	22.0114	21.355	O54879;A2AP78	O54879;A2AP78	High mobility group protein B3	sp|O54879|HMGB3_MOUSE High mobility group protein B3 OS=Mus musculus OX=10090 GN=Hmgb3 PE=1 SV=3;tr|A2AP78|A2AP78_MOUSE High mobility group protein B3 (Fragment) OS=Mus musculus OX=10090 GN=Hmgb3 PE=1 SV=1
Lrrc25	1.97004	2.37498	0.397912			cell part		6	6	6	35	35	35	32.673	28.5017	27.3198	26.6098	26.7149	Q8K1T1	Q8K1T1	Leucine-rich repeat-containing protein 25	sp|Q8K1T1|LRC25_MOUSE Leucine-rich repeat-containing protein 25 OS=Mus musculus OX=10090 GN=Lrrc25 PE=1 SV=1
[truncated: 6,080 more rows]

## Sheet: R2 R3 original data
Gene names	Ratio M/L normalized R2	Ratio M/L normalized R3	Ratio H/L normalized R2	Ratio H/L normalized R3	Ratio H/M normalized R2	Ratio H/M normalized R3	GOMF name	GOBP slim name	GOCC slim name	KEGG name	Peptides	Razor + unique peptides R2	Razor + unique peptides R3	Unique peptides	Sequence coverage R2 [%]	Sequence coverage R3 [%]	Sequence coverage [%]	Unique + razor sequence coverage [%]	Unique sequence coverage [%]	Mol, weight [kDa]	Intensity	Intensity L	Intensity M	Intensity H	Protein IDs	Majority protein IDs	Protein names	Fasta headers
[truncated: 6,731 more rows]
